# Supplementary material for: 9-(Pyrrolidinium-1-yl)-9-boranuidabi­cyclo­[3.3.1]nona­ne
Source: IUCrdata. 2023 Apr 18;8(Pt 4):x230332. doi: 10.1107/S2414314623003322 (PMC10162026; doi:10.1107/S2414314623003322)
Supplement: Supplementary file 1 [file x-08-x230332-sup1.cif]

##############################################################################
#                                                                            #
# This CIF contains the data for a data article accepted for                 #
# publication in IUCrData. It conforms to the requirements of                #
# Notes for Authors for IUCrData, and has been                               #
# peer reviewed under the auspices of IUCrData.                              #
#                                                                            #
# Full details of the Crystallographic Information File format               #
# are given in the paper "The Crystallographic Information File (CIF):       #
# a New Standard Archive File for Crystallography" by S. R. Hall, F. H.      #
# Allen and I. D. Brown [Acta Cryst. (1991), A47, 655-685].                  #
#                                                                            #
# The current version of the core CIF dictionary is obtainable from          #
# ftp://ftp.iucr.org/pub/cif_core.dic.                                       #
#                                                                            #
# Software is freely available for graphical display of the structure(s)     #
# in this CIF. For information consult the CIF software page                 #
# http://www.iucr.org/resources/cif/software.                                #
#                                                                            #
# This file may be used for bona fide research purposes within the           #
# scientific community so long as proper attribution is given to the data    # 
# article from which it was obtained.                                        #
#                                                                            #
##############################################################################
data_I
_audit_creation_method     'SHELXL-2017/1'
_journal_date_recd_electronic     2023-02-22
_journal_date_accepted     2023-04-11
_journal_name_full     'IUCrData'
_journal_year     2023
_journal_volume     8
_journal_issue      4
_journal_page_first     0
_journal_page_last     0
_journal_paper_category     HO
_journal_paper_doi     10.1107/S2414314623003322
_journal_coeditor_code     IM4018
_publ_contact_author
;Uwe B\"ohme
 Institut f\"ur Anorganische Chemie
 Technische Universit\"at Bergakademie Freiberg
 Leipziger Str. 29
 09599 Freiberg
 Germany
;
_publ_contact_author_email     'uwe.boehme@chemie.tu-freiberg.de'
_publ_contact_author_fax     '03731 39-4058 '
_publ_contact_author_phone     '03731 39-2050 '
_publ_section_title
;
9-(Pyrrolidinium-1-yl)-9-boranuidabicyclo[3.3.1]nonane
;
loop_
    _publ_author_name
    _publ_author_address
    'Herbig, Marcus '
;              Institut f\"ur Anorganische Chemie
               Technische Universit\"at Bergakademie Freiberg
               Leipziger Str. 29
               09599 Freiberg
               Germany
;
    'B\"ohme, Uwe '
;              Institut f\"ur Anorganische Chemie
               Technische Universit\"at Bergakademie Freiberg
               Leipziger Str. 29
               09599 Freiberg
               Germany
;
_publ_section_synopsis
;
The title compound, C~12~H~24~BN, is an adduct formed from
9-borabicyclo[3.3.1]nonane (9-BBN) and pyrrolidine. It crystallizes in the the
triclinic space group <i>P</i>\=1 with three molecules in the asymmetric unit.
;
_chemical_name_systematic
;
9-(Pyrrolidinium-1-yl)-9-boranuidabicyclo[3.3.1]nonane
;
_chemical_name_common     ?
_chemical_formula_moiety     'C12 H24 B N'
_chemical_formula_sum     'C12 H24 B N'
_chemical_formula_iupac     'C12 H24 B N'
_chemical_formula_weight     193.13
_chemical_melting_point     ?
_space_group_crystal_system     triclinic
_space_group_name_H-M_alt     'P -1'
_space_group_name_Hall     '-P 1'
loop_
    _space_group_symop_operation_xyz
    'x, y, z'
    '-x, -y, -z'
_cell_length_a     10.0432(5)
_cell_length_b     12.7045(6)
_cell_length_c     14.3846(7)
_cell_angle_alpha     81.305(4)
_cell_angle_beta     84.313(4)
_cell_angle_gamma     82.068(4)
_cell_volume     1791.19(15)
_cell_formula_units_Z     6
_cell_measurement_reflns_used     33005
_cell_measurement_theta_min     2.65
_cell_measurement_theta_max     27.88
_cell_measurement_temperature     153(2)
_exptl_crystal_description     Prism
_exptl_crystal_colour     Colourless
_exptl_crystal_size_max     0.450
_exptl_crystal_size_mid     0.450
_exptl_crystal_size_min     0.400
_exptl_crystal_density_diffrn     1.074
_exptl_crystal_density_meas     ?
_exptl_crystal_density_method     ?
_exptl_crystal_F_000     648
loop_
    _exptl_crystal_face_index_h
    _exptl_crystal_face_index_k
    _exptl_crystal_face_index_l
    _exptl_crystal_face_perp_dist
    10 1 1 0.0986
    15 8 1 0.1047
    30 12 23 0.1371
    30 4 25 0.1318
    30 -10 -3 0.1668
    9 30 5 0.3078
    2 -1 30 0.2065
    -30 -4 -17 0.1227
    -10 -4 -3 0.1242
    -15 5 1 0.1722
    -10 -2 5 0.0994
    -11 -30 -3 0.3107
    -2 -1 -30 0.1909
_exptl_absorpt_coefficient_mu     0.060
_exptl_absorpt_correction_type     integration
_exptl_absorpt_process_details
;
(X-RED; Stoe, 2009)
;
_exptl_absorpt_correction_T_min     0.8055
_exptl_absorpt_correction_T_max     0.9305
_diffrn_ambient_temperature     153
_diffrn_source     'sealed X-ray tube, 12 x 0.4 mm long-fine focus'
_diffrn_source_power     2.000
_diffrn_source_voltage     50
_diffrn_source_current     40
_diffrn_radiation_type     'Mo K\a'
_diffrn_radiation_wavelength     0.71073
_diffrn_radiation_monochromator     'plane graphite'
_diffrn_measurement_device_type     'Stoe IPDS 2T'
_diffrn_measurement_device     '2-circle goniometer'
_diffrn_measurement_method     'rotation method'
_diffrn_detector     'image plate (34 cm diameter)'
_diffrn_detector_area_resol_mean     6.67
_diffrn_reflns_number     33005
_diffrn_reflns_av_R_equivalents     0.0427
_diffrn_reflns_av_unetI/netI     0.0256
_diffrn_reflns_theta_min     2.874
_diffrn_reflns_theta_max     27.499
_diffrn_reflns_theta_full     25.242
_diffrn_measured_fraction_theta_max     0.999
_diffrn_measured_fraction_theta_full     0.998
_diffrn_reflns_limit_h_min     -13
_diffrn_reflns_limit_h_max     13
_diffrn_reflns_limit_k_min     -16
_diffrn_reflns_limit_k_max     16
_diffrn_reflns_limit_l_min     -18
_diffrn_reflns_limit_l_max     18
_refine_special_details
;
Hydrogen atoms bonded to C were positioned geometrically and allowed
to ride on their parent atoms, with C---H = 0.99 \%A for CH~2~ and 1.0 \%A for
CH (C1 and C5). <i>U</i>~iso~(H) = <i>xU</i>~eq~(C), where <i>x</i> = 1.2 for
CH~2~ and CH. Hydrogen atoms at nitrogen and boron were localized from
residual electron density maps. Hydrogen atoms at nitrogen were freely
refined. Hydrogen atoms at boron were restrained at a B--H distance of 1.08
\%A (<i>DFIX</i> restraint in <i>SHELXL</i>).
;
_reflns_number_total     8226
_reflns_number_gt     6579
_reflns_threshold_expression     'I > 2\s(I)'
_refine_ls_structure_factor_coef     Fsqd
_refine_ls_matrix_type     full
_refine_ls_R_factor_all     0.0572
_refine_ls_R_factor_gt     0.0432
_refine_ls_wR_factor_gt     0.1035
_refine_ls_wR_factor_ref     0.1153
_refine_ls_goodness_of_fit_ref     1.043
_refine_ls_restrained_S_all     1.045
_refine_ls_number_reflns     8226
_refine_ls_number_parameters     413
_refine_ls_number_restraints     3
_refine_ls_hydrogen_treatment     mixed
_refine_ls_weighting_scheme     calc
_refine_ls_weighting_details
              'w=1/[\s^2^(Fo^2^)+(0.0446P)^2^+0.5868P] where P=(Fo^2^+2Fc^2^)/3'
_atom_sites_solution_hydrogens     mixed
_atom_sites_solution_primary     direct
_atom_sites_solution_secondary     ?
_refine_ls_shift/su_max     0.000
_refine_ls_shift/su_mean     0.000
_refine_diff_density_max     0.322
_refine_diff_density_min     -0.196
_refine_ls_extinction_method     none
_refine_ls_extinction_coef     .
loop_
    _atom_type_symbol
    _atom_type_description
    _atom_type_scat_dispersion_real
    _atom_type_scat_dispersion_imag
    _atom_type_scat_source
    'C' 'C' 0.0033 0.0016
                         'International Tables Vol C Tables 4.2.6.8 and 6.1.1.4'
    'H' 'H' 0.0000 0.0000
                         'International Tables Vol C Tables 4.2.6.8 and 6.1.1.4'
    'B' 'B' 0.0013 0.0007
                         'International Tables Vol C Tables 4.2.6.8 and 6.1.1.4'
    'N' 'N' 0.0061 0.0033
                         'International Tables Vol C Tables 4.2.6.8 and 6.1.1.4'
_computing_data_collection
;
X-AREA (Stoe, 2009)
;
_computing_cell_refinement
;
X-AREA (Stoe, 2009)
;
_computing_data_reduction
;
X-RED (Stoe, 2009)
;
_computing_structure_solution
;
SHELXT (Sheldrick, 2015a)
;
_computing_structure_refinement
;
<i>SHELXL2017/1</i> (Sheldrick, 2015b)
;
_computing_molecular_graphics
;
ORTEP-3 for Windows (Farrugia, 2012)
;
_computing_publication_material
;
<i>SHELXL2017/1</i> (Sheldrick, 2015b)
;
loop_
    _atom_site_type_symbol
    _atom_site_label
    _atom_site_fract_x
    _atom_site_fract_y
    _atom_site_fract_z
    _atom_site_U_iso_or_equiv
    _atom_site_adp_type
    _atom_site_calc_flag
    _atom_site_occupancy
    _atom_site_disorder_assembly
    _atom_site_disorder_group
    B B1A 0.79459(12) 0.26768(10) 0.36908(9) 0.0229(2) Uani d 1 . .
    H H1D 0.7013(12) 0.2510(10) 0.3343(9) 0.022(3) Uiso d 1 . .
    N N1A 0.91179(10) 0.26727(8) 0.28198(7) 0.0237(2) Uani d 1 . .
    H H1N 0.9888(17) 0.2866(13) 0.3007(11) 0.040(4) Uiso d 1 . .
    C C1A 0.83681(12) 0.17621(10) 0.45594(8) 0.0269(2) Uani d 1 . .
    H H1A 0.852259 0.104907 0.432630 0.032 Uiso calc 1 . .
    C C2A 0.96854(13) 0.19650(11) 0.49325(9) 0.0345(3) Uani d 1 . .
    H H2A 0.987338 0.143090 0.549519 0.041 Uiso calc 1 . .
    H H2B 1.043479 0.184205 0.444419 0.041 Uiso calc 1 . .
    C C3A 0.96769(13) 0.30920(12) 0.51990(10) 0.0373(3) Uani d 1 . .
    H H3A 0.915953 0.312970 0.581828 0.045 Uiso calc 1 . .
    H H3B 1.061549 0.320328 0.527150 0.045 Uiso calc 1 . .
    C C4A 0.90690(13) 0.40062(11) 0.44809(9) 0.0335(3) Uani d 1 . .
    H H4A 0.974870 0.413217 0.394207 0.040 Uiso calc 1 . .
    H H4B 0.888561 0.466901 0.478058 0.040 Uiso calc 1 . .
    C C5A 0.77558(12) 0.38105(9) 0.40966(8) 0.0252(2) Uani d 1 . .
    H H5A 0.752784 0.439665 0.356872 0.030 Uiso calc 1 . .
    C C6A 0.65506(12) 0.38055(10) 0.48518(9) 0.0296(3) Uani d 1 . .
    H H6A 0.646594 0.447471 0.513902 0.035 Uiso calc 1 . .
    H H6B 0.571681 0.381336 0.453556 0.035 Uiso calc 1 . .
    C C7A 0.66454(12) 0.28469(11) 0.56439(8) 0.0312(3) Uani d 1 . .
    H H7A 0.724752 0.298474 0.610492 0.037 Uiso calc 1 . .
    H H7B 0.573882 0.280191 0.597575 0.037 Uiso calc 1 . .
    C C8A 0.71689(13) 0.17584(10) 0.53178(9) 0.0314(3) Uani d 1 . .
    H H8A 0.641628 0.148969 0.506730 0.038 Uiso calc 1 . .
    H H8B 0.744197 0.124450 0.587515 0.038 Uiso calc 1 . .
    C C9A 0.95264(15) 0.16064(10) 0.24822(9) 0.0355(3) Uani d 1 . .
    H H9A 0.874771 0.119349 0.254335 0.043 Uiso calc 1 . .
    H H9B 1.024984 0.118110 0.284924 0.043 Uiso calc 1 . .
    C C10A 1.00278(15) 0.18694(12) 0.14554(10) 0.0394(3) Uani d 1 . .
    H H10A 0.999353 0.126437 0.110160 0.047 Uiso calc 1 . .
    H H10B 1.096013 0.205724 0.139111 0.047 Uiso calc 1 . .
    C C11A 0.90267(17) 0.28319(14) 0.11258(10) 0.0458(4) Uani d 1 . .
    H H11A 0.941365 0.326970 0.056141 0.055 Uiso calc 1 . .
    H H11B 0.818327 0.259923 0.097177 0.055 Uiso calc 1 . .
    C C12A 0.87631(13) 0.34629(10) 0.19567(8) 0.0298(3) Uani d 1 . .
    H H12A 0.933039 0.405423 0.186867 0.036 Uiso calc 1 . .
    H H12B 0.780390 0.377232 0.202174 0.036 Uiso calc 1 . .
    B B1B 0.70440(12) 0.64836(10) 0.74750(9) 0.0219(2) Uani d 1 . .
    H H1E 0.8054(13) 0.6822(11) 0.7314(10) 0.032(4) Uiso d 1 . .
    N N1B 0.60317(10) 0.73847(7) 0.68679(7) 0.02243(19) Uani d 1 . .
    H H2N 0.5214(16) 0.7158(12) 0.6902(10) 0.030(4) Uiso d 1 . .
    C C1B 0.65523(12) 0.63456(9) 0.85877(8) 0.0251(2) Uani d 1 . .
    H H1B 0.650576 0.705773 0.881320 0.030 Uiso calc 1 . .
    C C2B 0.51348(12) 0.59802(10) 0.87556(8) 0.0284(2) Uani d 1 . .
    H H2C 0.488533 0.586334 0.944326 0.034 Uiso calc 1 . .
    H H2D 0.447829 0.656461 0.847091 0.034 Uiso calc 1 . .
    C C3B 0.50149(12) 0.49525(10) 0.83492(9) 0.0298(3) Uani d 1 . .
    H H3C 0.404789 0.487016 0.835625 0.036 Uiso calc 1 . .
    H H3D 0.544338 0.433019 0.876378 0.036 Uiso calc 1 . .
    C C4B 0.56666(12) 0.49307(10) 0.73374(9) 0.0276(2) Uani d 1 . .
    H H4C 0.505040 0.537969 0.689733 0.033 Uiso calc 1 . .
    H H4D 0.575024 0.418534 0.719376 0.033 Uiso calc 1 . .
    C C5B 0.70668(11) 0.53243(9) 0.71410(8) 0.0231(2) Uani d 1 . .
    H H5B 0.731702 0.539234 0.644611 0.028 Uiso calc 1 . .
    C C6B 0.81818(12) 0.45578(10) 0.76475(9) 0.0291(2) Uani d 1 . .
    H H6C 0.818033 0.383103 0.747826 0.035 Uiso calc 1 . .
    H H6D 0.906521 0.479653 0.740788 0.035 Uiso calc 1 . .
    C C7B 0.80494(13) 0.44822(11) 0.87269(9) 0.0338(3) Uani d 1 . .
    H H7C 0.892469 0.415486 0.896628 0.041 Uiso calc 1 . .
    H H7D 0.737329 0.399330 0.898297 0.041 Uiso calc 1 . .
    C C8B 0.76362(13) 0.55556(11) 0.91104(8) 0.0315(3) Uani d 1 . .
    H H8C 0.845285 0.591741 0.909041 0.038 Uiso calc 1 . .
    H H8D 0.729810 0.540130 0.978085 0.038 Uiso calc 1 . .
    C C9B 0.57846(14) 0.84566(10) 0.72116(9) 0.0325(3) Uani d 1 . .
    H H9C 0.661133 0.863101 0.744526 0.039 Uiso calc 1 . .
    H H9D 0.505256 0.846814 0.772569 0.039 Uiso calc 1 . .
    C C10B 0.53817(13) 0.92408(10) 0.63525(9) 0.0322(3) Uani d 1 . .
    H H10C 0.551062 0.998251 0.642301 0.039 Uiso calc 1 . .
    H H10D 0.443077 0.922347 0.623502 0.039 Uiso calc 1 . .
    C C11B 0.63473(13) 0.88215(10) 0.55673(10) 0.0351(3) Uani d 1 . .
    H H11C 0.722706 0.909798 0.553954 0.042 Uiso calc 1 . .
    H H11D 0.596635 0.903587 0.494781 0.042 Uiso calc 1 . .
    C C12B 0.65039(12) 0.76050(9) 0.58322(8) 0.0266(2) Uani d 1 . .
    H H12C 0.595027 0.727962 0.544742 0.032 Uiso calc 1 . .
    H H12D 0.745849 0.729956 0.572356 0.032 Uiso calc 1 . .
    B B1C 0.36310(13) 0.12899(11) 0.83426(10) 0.0270(3) Uani d 1 . .
    H H1F 0.3975(16) 0.0402(10) 0.8482(11) 0.038(4) Uiso d 1 . .
    N N1C 0.49310(11) 0.18179(9) 0.85926(8) 0.0305(2) Uani d 1 . .
    H H3N 0.4766(17) 0.2531(14) 0.8425(12) 0.043(4) Uiso d 1 . .
    C C1C 0.22926(13) 0.16740(11) 0.89924(9) 0.0338(3) Uani d 1 . .
    H H1C 0.246900 0.144008 0.966932 0.041 Uiso calc 1 . .
    C C2C 0.19823(14) 0.29047(12) 0.88339(11) 0.0395(3) Uani d 1 . .
    H H2E 0.112921 0.311254 0.920635 0.047 Uiso calc 1 . .
    H H2F 0.270691 0.320984 0.908317 0.047 Uiso calc 1 . .
    C C3C 0.18534(13) 0.34108(10) 0.78081(11) 0.0376(3) Uani d 1 . .
    H H3E 0.189223 0.419155 0.776240 0.045 Uiso calc 1 . .
    H H3F 0.095714 0.331479 0.762630 0.045 Uiso calc 1 . .
    C C4C 0.29416(13) 0.29474(10) 0.70996(9) 0.0318(3) Uani d 1 . .
    H H4E 0.377344 0.327714 0.712113 0.038 Uiso calc 1 . .
    H H4F 0.263388 0.316074 0.645738 0.038 Uiso calc 1 . .
    C C5C 0.32941(11) 0.17170(9) 0.72638(8) 0.0258(2) Uani d 1 . .
    H H5C 0.411241 0.151893 0.684025 0.031 Uiso calc 1 . .
    C C6C 0.21508(13) 0.11162(11) 0.70492(10) 0.0345(3) Uani d 1 . .
    H H6E 0.190968 0.138402 0.639712 0.041 Uiso calc 1 . .
    H H6F 0.249448 0.034441 0.707534 0.041 Uiso calc 1 . .
    C C7C 0.08666(13) 0.12307(11) 0.77209(11) 0.0370(3) Uani d 1 . .
    H H7E 0.035897 0.194793 0.754879 0.044 Uiso calc 1 . .
    H H7F 0.029053 0.068757 0.763048 0.044 Uiso calc 1 . .
    C C8C 0.11333(14) 0.10963(12) 0.87666(11) 0.0413(3) Uani d 1 . .
    H H8E 0.133818 0.032062 0.899353 0.050 Uiso calc 1 . .
    H H8F 0.029595 0.136577 0.912633 0.050 Uiso calc 1 . .
    C C9C 0.51960(16) 0.16283(15) 0.96171(10) 0.0459(4) Uani d 1 . .
    H H9E 0.479559 0.225471 0.992894 0.055 Uiso calc 1 . .
    H H9F 0.479981 0.098613 0.994241 0.055 Uiso calc 1 . .
    C C10C 0.66937(17) 0.14639(16) 0.96501(12) 0.0564(5) Uani d 1 . .
    H H10E 0.696875 0.103756 1.025055 0.068 Uiso calc 0.723(8) A 1
    H H10F 0.707400 0.215440 0.955605 0.068 Uiso calc 0.723(8) A 1
    H H10G 0.698566 0.205445 0.992597 0.068 Uiso calc 0.277(8) A 2
    H H10H 0.697222 0.077892 1.005031 0.068 Uiso calc 0.277(8) A 2
    C C11C 0.7120(2) 0.0813(3) 0.87756(17) 0.0442(9) Uani d 0.723(8) A 1
    H H11E 0.808648 0.082195 0.856224 0.053 Uiso calc 0.723(8) A 1
    H H11F 0.692351 0.006088 0.892810 0.053 Uiso calc 0.723(8) A 1
    C C11D 0.7260(5) 0.1444(8) 0.8787(5) 0.044(2) Uani d 0.277(8) A 2
    H H11G 0.793037 0.079580 0.877775 0.053 Uiso calc 0.277(8) A 2
    H H11H 0.774570 0.207952 0.860122 0.053 Uiso calc 0.277(8) A 2
    C C12C 0.62421(13) 0.14377(13) 0.80686(10) 0.0403(3) Uani d 1 . .
    H H12E 0.607972 0.098329 0.759986 0.048 Uiso calc 0.723(8) A 1
    H H12F 0.667289 0.205850 0.773273 0.048 Uiso calc 0.723(8) A 1
    H H12G 0.642940 0.193432 0.748471 0.048 Uiso calc 0.277(8) A 2
    H H12H 0.623940 0.070785 0.790682 0.048 Uiso calc 0.277(8) A 2
loop_
    _atom_site_aniso_label
    _atom_site_aniso_U_11
    _atom_site_aniso_U_22
    _atom_site_aniso_U_33
    _atom_site_aniso_U_12
    _atom_site_aniso_U_13
    _atom_site_aniso_U_23
    B1A 0.0199(6) 0.0270(6) 0.0223(6) -0.0059(5) 0.0002(4) -0.0042(5)
    N1A 0.0226(5) 0.0256(5) 0.0235(5) -0.0044(4) -0.0003(4) -0.0055(4)
    C1A 0.0277(6) 0.0269(6) 0.0258(5) -0.0046(4) -0.0009(4) -0.0028(4)
    C2A 0.0256(6) 0.0448(7) 0.0312(6) 0.0002(5) -0.0055(5) -0.0009(5)
    C3A 0.0240(6) 0.0589(9) 0.0333(6) -0.0110(6) -0.0044(5) -0.0142(6)
    C4A 0.0299(6) 0.0388(7) 0.0365(7) -0.0147(5) 0.0045(5) -0.0154(5)
    C5A 0.0248(5) 0.0261(5) 0.0249(5) -0.0050(4) 0.0007(4) -0.0040(4)
    C6A 0.0241(6) 0.0357(6) 0.0292(6) -0.0016(5) 0.0011(4) -0.0094(5)
    C7A 0.0249(6) 0.0446(7) 0.0243(6) -0.0078(5) 0.0035(4) -0.0058(5)
    C8A 0.0319(6) 0.0355(6) 0.0262(6) -0.0107(5) 0.0002(5) 0.0014(5)
    C9A 0.0421(7) 0.0282(6) 0.0356(7) -0.0033(5) 0.0077(5) -0.0107(5)
    C10A 0.0431(8) 0.0434(8) 0.0343(7) -0.0102(6) 0.0093(6) -0.0176(6)
    C11A 0.0515(9) 0.0615(10) 0.0264(6) -0.0073(7) -0.0042(6) -0.0122(6)
    C12A 0.0291(6) 0.0344(6) 0.0243(6) -0.0043(5) 0.0008(4) -0.0002(5)
    B1B 0.0194(5) 0.0229(6) 0.0230(6) -0.0026(4) -0.0015(4) -0.0018(5)
    N1B 0.0221(5) 0.0202(4) 0.0245(5) -0.0027(4) 0.0008(4) -0.0034(4)
    C1B 0.0273(6) 0.0257(5) 0.0233(5) -0.0043(4) -0.0014(4) -0.0057(4)
    C2B 0.0266(6) 0.0313(6) 0.0252(5) -0.0025(5) 0.0044(4) -0.0025(5)
    C3B 0.0248(6) 0.0304(6) 0.0333(6) -0.0075(5) -0.0001(5) 0.0000(5)
    C4B 0.0288(6) 0.0251(6) 0.0305(6) -0.0057(4) -0.0059(5) -0.0045(5)
    C5B 0.0237(5) 0.0236(5) 0.0212(5) -0.0006(4) -0.0013(4) -0.0034(4)
    C6B 0.0257(6) 0.0263(6) 0.0329(6) 0.0039(4) -0.0023(5) -0.0031(5)
    C7B 0.0304(6) 0.0354(7) 0.0320(6) 0.0033(5) -0.0078(5) 0.0037(5)
    C8B 0.0325(6) 0.0390(7) 0.0236(6) -0.0065(5) -0.0068(5) -0.0014(5)
    C9B 0.0422(7) 0.0223(6) 0.0319(6) 0.0023(5) -0.0032(5) -0.0060(5)
    C10B 0.0322(6) 0.0231(6) 0.0391(7) 0.0007(5) -0.0021(5) -0.0013(5)
    C11B 0.0312(6) 0.0296(6) 0.0388(7) -0.0005(5) 0.0040(5) 0.0062(5)
    C12B 0.0278(6) 0.0281(6) 0.0228(5) -0.0030(4) -0.0006(4) -0.0012(4)
    B1C 0.0237(6) 0.0255(6) 0.0309(7) -0.0012(5) -0.0008(5) -0.0040(5)
    N1C 0.0264(5) 0.0347(6) 0.0302(5) 0.0028(4) -0.0053(4) -0.0079(4)
    C1C 0.0278(6) 0.0417(7) 0.0297(6) -0.0025(5) 0.0036(5) -0.0040(5)
    C2C 0.0277(6) 0.0441(8) 0.0481(8) 0.0019(5) 0.0054(6) -0.0224(6)
    C3C 0.0279(6) 0.0238(6) 0.0601(9) 0.0014(5) -0.0021(6) -0.0077(6)
    C4C 0.0264(6) 0.0296(6) 0.0375(7) -0.0028(5) -0.0034(5) 0.0015(5)
    C5C 0.0194(5) 0.0279(6) 0.0303(6) -0.0020(4) 0.0015(4) -0.0078(5)
    C6C 0.0248(6) 0.0387(7) 0.0436(7) -0.0048(5) -0.0018(5) -0.0168(6)
    C7C 0.0241(6) 0.0340(7) 0.0551(8) -0.0076(5) 0.0010(5) -0.0127(6)
    C8C 0.0280(7) 0.0437(8) 0.0492(8) -0.0090(6) 0.0085(6) -0.0005(6)
    C9C 0.0433(8) 0.0642(10) 0.0300(7) 0.0089(7) -0.0091(6) -0.0154(7)
    C10C 0.0501(9) 0.0769(12) 0.0440(9) -0.0300(9) -0.0238(7) 0.0195(8)
    C11C 0.0258(10) 0.0500(19) 0.0503(13) 0.0014(10) 0.0009(8) 0.0061(11)
    C11D 0.021(2) 0.050(5) 0.067(4) -0.003(2) -0.008(2) -0.022(3)
    C12C 0.0225(6) 0.0581(9) 0.0417(7) -0.0008(6) -0.0026(5) -0.0147(7)
_geom_special_details
;
 All esds (except the esd in the dihedral angle between two l.s. planes)
 are estimated using the full covariance matrix.  The cell esds are taken
 into account individually in the estimation of esds in distances, angles
 and torsion angles; correlations between esds in cell parameters are only
 used when they are defined by crystal symmetry.  An approximate (isotropic)
 treatment of cell esds is used for estimating esds involving l.s. planes.
;
loop_
    _geom_bond_atom_site_label_1
    _geom_bond_atom_site_label_2
    _geom_bond_site_symmetry_2
    _geom_bond_distance
    _geom_bond_publ_flag
    B1A C5A . 1.6148(17) ?
    B1A C1A . 1.6191(17) ?
    B1A N1A . 1.6319(15) ?
    B1A H1D . 1.163(11) ?
    N1A C9A . 1.4985(15) ?
    N1A C12A . 1.5127(15) ?
    N1A H1N . 0.919(17) ?
    C1A C8A . 1.5428(16) ?
    C1A C2A . 1.5431(17) ?
    C1A H1A . 1.0000 ?
    C2A C3A . 1.536(2) ?
    C2A H2A . 0.9900 ?
    C2A H2B . 0.9900 ?
    C3A C4A . 1.535(2) ?
    C3A H3A . 0.9900 ?
    C3A H3B . 0.9900 ?
    C4A C5A . 1.5438(17) ?
    C4A H4A . 0.9900 ?
    C4A H4B . 0.9900 ?
    C5A C6A . 1.5442(16) ?
    C5A H5A . 1.0000 ?
    C6A C7A . 1.5364(18) ?
    C6A H6A . 0.9900 ?
    C6A H6B . 0.9900 ?
    C7A C8A . 1.5347(19) ?
    C7A H7A . 0.9900 ?
    C7A H7B . 0.9900 ?
    C8A H8A . 0.9900 ?
    C8A H8B . 0.9900 ?
    C9A C10A . 1.5154(18) ?
    C9A H9A . 0.9900 ?
    C9A H9B . 0.9900 ?
    C10A C11A . 1.520(2) ?
    C10A H10A . 0.9900 ?
    C10A H10B . 0.9900 ?
    C11A C12A . 1.5197(19) ?
    C11A H11A . 0.9900 ?
    C11A H11B . 0.9900 ?
    C12A H12A . 0.9900 ?
    C12A H12B . 0.9900 ?
    B1B C5B . 1.6134(17) ?
    B1B C1B . 1.6182(16) ?
    B1B N1B . 1.6308(15) ?
    B1B H1E . 1.145(12) ?
    N1B C9B . 1.4988(15) ?
    N1B C12B . 1.5144(14) ?
    N1B H2N . 0.902(15) ?
    C1B C2B . 1.5430(16) ?
    C1B C8B . 1.5461(17) ?
    C1B H1B . 1.0000 ?
    C2B C3B . 1.5326(18) ?
    C2B H2C . 0.9900 ?
    C2B H2D . 0.9900 ?
    C3B C4B . 1.5382(17) ?
    C3B H3C . 0.9900 ?
    C3B H3D . 0.9900 ?
    C4B C5B . 1.5427(16) ?
    C4B H4C . 0.9900 ?
    C4B H4D . 0.9900 ?
    C5B C6B . 1.5424(15) ?
    C5B H5B . 1.0000 ?
    C6B C7B . 1.5348(18) ?
    C6B H6C . 0.9900 ?
    C6B H6D . 0.9900 ?
    C7B C8B . 1.5370(19) ?
    C7B H7C . 0.9900 ?
    C7B H7D . 0.9900 ?
    C8B H8C . 0.9900 ?
    C8B H8D . 0.9900 ?
    C9B C10B . 1.5163(17) ?
    C9B H9C . 0.9900 ?
    C9B H9D . 0.9900 ?
    C10B C11B . 1.5239(18) ?
    C10B H10C . 0.9900 ?
    C10B H10D . 0.9900 ?
    C11B C12B . 1.5248(17) ?
    C11B H11C . 0.9900 ?
    C11B H11D . 0.9900 ?
    C12B H12C . 0.9900 ?
    C12B H12D . 0.9900 ?
    B1C C5C . 1.6173(18) ?
    B1C C1C . 1.6207(18) ?
    B1C N1C . 1.6406(17) ?
    B1C H1F . 1.127(12) ?
    N1C C9C . 1.5013(17) ?
    N1C C12C . 1.5077(17) ?
    N1C H3N . 0.899(18) ?
    C1C C2C . 1.538(2) ?
    C1C C8C . 1.5436(19) ?
    C1C H1C . 1.0000 ?
    C2C C3C . 1.528(2) ?
    C2C H2E . 0.9900 ?
    C2C H2F . 0.9900 ?
    C3C C4C . 1.5372(19) ?
    C3C H3E . 0.9900 ?
    C3C H3F . 0.9900 ?
    C4C C5C . 1.5417(17) ?
    C4C H4E . 0.9900 ?
    C4C H4F . 0.9900 ?
    C5C C6C . 1.5427(16) ?
    C5C H5C . 1.0000 ?
    C6C C7C . 1.5368(18) ?
    C6C H6E . 0.9900 ?
    C6C H6F . 0.9900 ?
    C7C C8C . 1.534(2) ?
    C7C H7E . 0.9900 ?
    C7C H7F . 0.9900 ?
    C8C H8E . 0.9900 ?
    C8C H8F . 0.9900 ?
    C9C C10C . 1.494(2) ?
    C9C H9E . 0.9900 ?
    C9C H9F . 0.9900 ?
    C10C C11D . 1.316(7) ?
    C10C C11C . 1.600(4) ?
    C10C H10E . 0.9900 ?
    C10C H10F . 0.9900 ?
    C10C H10G . 0.9900 ?
    C10C H10H . 0.9900 ?
    C11C C12C . 1.477(3) ?
    C11C H11E . 0.9900 ?
    C11C H11F . 0.9900 ?
    C11D C12C . 1.525(6) ?
    C11D H11G . 0.9900 ?
    C11D H11H . 0.9900 ?
    C12C H12E . 0.9900 ?
    C12C H12F . 0.9900 ?
    C12C H12G . 0.9900 ?
    C12C H12H . 0.9900 ?
loop_
    _geom_angle_atom_site_label_1
    _geom_angle_atom_site_label_2
    _geom_angle_atom_site_label_3
    _geom_angle_site_symmetry_1
    _geom_angle_site_symmetry_3
    _geom_angle
    _geom_angle_publ_flag
    C5A B1A C1A . . 106.44(9) ?
    C5A B1A N1A . . 110.22(9) ?
    C1A B1A N1A . . 110.77(9) ?
    C5A B1A H1D . . 114.2(7) ?
    C1A B1A H1D . . 112.7(6) ?
    N1A B1A H1D . . 102.5(7) ?
    C9A N1A C12A . . 106.20(9) ?
    C9A N1A B1A . . 114.85(9) ?
    C12A N1A B1A . . 114.01(9) ?
    C9A N1A H1N . . 105.9(10) ?
    C12A N1A H1N . . 105.8(10) ?
    B1A N1A H1N . . 109.4(10) ?
    C8A C1A C2A . . 113.04(10) ?
    C8A C1A B1A . . 107.59(10) ?
    C2A C1A B1A . . 110.52(9) ?
    C8A C1A H1A . . 108.5 ?
    C2A C1A H1A . . 108.5 ?
    B1A C1A H1A . . 108.5 ?
    C3A C2A C1A . . 115.10(11) ?
    C3A C2A H2A . . 108.5 ?
    C1A C2A H2A . . 108.5 ?
    C3A C2A H2B . . 108.5 ?
    C1A C2A H2B . . 108.5 ?
    H2A C2A H2B . . 107.5 ?
    C4A C3A C2A . . 114.34(10) ?
    C4A C3A H3A . . 108.7 ?
    C2A C3A H3A . . 108.7 ?
    C4A C3A H3B . . 108.7 ?
    C2A C3A H3B . . 108.7 ?
    H3A C3A H3B . . 107.6 ?
    C3A C4A C5A . . 115.16(10) ?
    C3A C4A H4A . . 108.5 ?
    C5A C4A H4A . . 108.5 ?
    C3A C4A H4B . . 108.5 ?
    C5A C4A H4B . . 108.5 ?
    H4A C4A H4B . . 107.5 ?
    C4A C5A C6A . . 112.81(10) ?
    C4A C5A B1A . . 110.98(10) ?
    C6A C5A B1A . . 107.77(9) ?
    C4A C5A H5A . . 108.4 ?
    C6A C5A H5A . . 108.4 ?
    B1A C5A H5A . . 108.4 ?
    C7A C6A C5A . . 115.09(10) ?
    C7A C6A H6A . . 108.5 ?
    C5A C6A H6A . . 108.5 ?
    C7A C6A H6B . . 108.5 ?
    C5A C6A H6B . . 108.5 ?
    H6A C6A H6B . . 107.5 ?
    C8A C7A C6A . . 115.00(10) ?
    C8A C7A H7A . . 108.5 ?
    C6A C7A H7A . . 108.5 ?
    C8A C7A H7B . . 108.5 ?
    C6A C7A H7B . . 108.5 ?
    H7A C7A H7B . . 107.5 ?
    C7A C8A C1A . . 115.62(10) ?
    C7A C8A H8A . . 108.4 ?
    C1A C8A H8A . . 108.4 ?
    C7A C8A H8B . . 108.4 ?
    C1A C8A H8B . . 108.4 ?
    H8A C8A H8B . . 107.4 ?
    N1A C9A C10A . . 105.05(10) ?
    N1A C9A H9A . . 110.7 ?
    C10A C9A H9A . . 110.7 ?
    N1A C9A H9B . . 110.7 ?
    C10A C9A H9B . . 110.7 ?
    H9A C9A H9B . . 108.8 ?
    C9A C10A C11A . . 101.71(11) ?
    C9A C10A H10A . . 111.4 ?
    C11A C10A H10A . . 111.4 ?
    C9A C10A H10B . . 111.4 ?
    C11A C10A H10B . . 111.4 ?
    H10A C10A H10B . . 109.3 ?
    C12A C11A C10A . . 104.56(11) ?
    C12A C11A H11A . . 110.8 ?
    C10A C11A H11A . . 110.8 ?
    C12A C11A H11B . . 110.8 ?
    C10A C11A H11B . . 110.8 ?
    H11A C11A H11B . . 108.9 ?
    N1A C12A C11A . . 106.15(11) ?
    N1A C12A H12A . . 110.5 ?
    C11A C12A H12A . . 110.5 ?
    N1A C12A H12B . . 110.5 ?
    C11A C12A H12B . . 110.5 ?
    H12A C12A H12B . . 108.7 ?
    C5B B1B C1B . . 106.44(9) ?
    C5B B1B N1B . . 110.51(9) ?
    C1B B1B N1B . . 111.52(9) ?
    C5B B1B H1E . . 113.3(8) ?
    C1B B1B H1E . . 112.9(7) ?
    N1B B1B H1E . . 102.3(7) ?
    C9B N1B C12B . . 105.84(9) ?
    C9B N1B B1B . . 114.84(9) ?
    C12B N1B B1B . . 113.61(9) ?
    C9B N1B H2N . . 105.5(9) ?
    C12B N1B H2N . . 107.1(9) ?
    B1B N1B H2N . . 109.3(9) ?
    C2B C1B C8B . . 113.32(10) ?
    C2B C1B B1B . . 110.65(9) ?
    C8B C1B B1B . . 107.61(9) ?
    C2B C1B H1B . . 108.4 ?
    C8B C1B H1B . . 108.4 ?
    B1B C1B H1B . . 108.4 ?
    C3B C2B C1B . . 114.31(10) ?
    C3B C2B H2C . . 108.7 ?
    C1B C2B H2C . . 108.7 ?
    C3B C2B H2D . . 108.7 ?
    C1B C2B H2D . . 108.7 ?
    H2C C2B H2D . . 107.6 ?
    C2B C3B C4B . . 114.03(9) ?
    C2B C3B H3C . . 108.7 ?
    C4B C3B H3C . . 108.7 ?
    C2B C3B H3D . . 108.7 ?
    C4B C3B H3D . . 108.7 ?
    H3C C3B H3D . . 107.6 ?
    C3B C4B C5B . . 115.65(10) ?
    C3B C4B H4C . . 108.4 ?
    C5B C4B H4C . . 108.4 ?
    C3B C4B H4D . . 108.4 ?
    C5B C4B H4D . . 108.4 ?
    H4C C4B H4D . . 107.4 ?
    C6B C5B C4B . . 113.19(9) ?
    C6B C5B B1B . . 107.20(9) ?
    C4B C5B B1B . . 111.05(9) ?
    C6B C5B H5B . . 108.4 ?
    C4B C5B H5B . . 108.4 ?
    B1B C5B H5B . . 108.4 ?
    C7B C6B C5B . . 115.05(10) ?
    C7B C6B H6C . . 108.5 ?
    C5B C6B H6C . . 108.5 ?
    C7B C6B H6D . . 108.5 ?
    C5B C6B H6D . . 108.5 ?
    H6C C6B H6D . . 107.5 ?
    C6B C7B C8B . . 115.14(10) ?
    C6B C7B H7C . . 108.5 ?
    C8B C7B H7C . . 108.5 ?
    C6B C7B H7D . . 108.5 ?
    C8B C7B H7D . . 108.5 ?
    H7C C7B H7D . . 107.5 ?
    C7B C8B C1B . . 116.04(10) ?
    C7B C8B H8C . . 108.3 ?
    C1B C8B H8C . . 108.3 ?
    C7B C8B H8D . . 108.3 ?
    C1B C8B H8D . . 108.3 ?
    H8C C8B H8D . . 107.4 ?
    N1B C9B C10B . . 104.44(10) ?
    N1B C9B H9C . . 110.9 ?
    C10B C9B H9C . . 110.9 ?
    N1B C9B H9D . . 110.9 ?
    C10B C9B H9D . . 110.9 ?
    H9C C9B H9D . . 108.9 ?
    C9B C10B C11B . . 102.28(10) ?
    C9B C10B H10C . . 111.3 ?
    C11B C10B H10C . . 111.3 ?
    C9B C10B H10D . . 111.3 ?
    C11B C10B H10D . . 111.3 ?
    H10C C10B H10D . . 109.2 ?
    C10B C11B C12B . . 104.44(10) ?
    C10B C11B H11C . . 110.9 ?
    C12B C11B H11C . . 110.9 ?
    C10B C11B H11D . . 110.9 ?
    C12B C11B H11D . . 110.9 ?
    H11C C11B H11D . . 108.9 ?
    N1B C12B C11B . . 106.66(10) ?
    N1B C12B H12C . . 110.4 ?
    C11B C12B H12C . . 110.4 ?
    N1B C12B H12D . . 110.4 ?
    C11B C12B H12D . . 110.4 ?
    H12C C12B H12D . . 108.6 ?
    C5C B1C C1C . . 105.87(10) ?
    C5C B1C N1C . . 110.05(9) ?
    C1C B1C N1C . . 110.56(10) ?
    C5C B1C H1F . . 114.0(8) ?
    C1C B1C H1F . . 113.7(8) ?
    N1C B1C H1F . . 102.8(8) ?
    C9C N1C C12C . . 105.72(10) ?
    C9C N1C B1C . . 114.81(11) ?
    C12C N1C B1C . . 113.99(10) ?
    C9C N1C H3N . . 107.2(11) ?
    C12C N1C H3N . . 107.3(11) ?
    B1C N1C H3N . . 107.4(11) ?
    C2C C1C C8C . . 113.47(11) ?
    C2C C1C B1C . . 110.27(10) ?
    C8C C1C B1C . . 107.90(11) ?
    C2C C1C H1C . . 108.4 ?
    C8C C1C H1C . . 108.4 ?
    B1C C1C H1C . . 108.4 ?
    C3C C2C C1C . . 115.29(11) ?
    C3C C2C H2E . . 108.5 ?
    C1C C2C H2E . . 108.5 ?
    C3C C2C H2F . . 108.5 ?
    C1C C2C H2F . . 108.5 ?
    H2E C2C H2F . . 107.5 ?
    C2C C3C C4C . . 114.57(11) ?
    C2C C3C H3E . . 108.6 ?
    C4C C3C H3E . . 108.6 ?
    C2C C3C H3F . . 108.6 ?
    C4C C3C H3F . . 108.6 ?
    H3E C3C H3F . . 107.6 ?
    C3C C4C C5C . . 115.27(10) ?
    C3C C4C H4E . . 108.5 ?
    C5C C4C H4E . . 108.5 ?
    C3C C4C H4F . . 108.5 ?
    C5C C4C H4F . . 108.5 ?
    H4E C4C H4F . . 107.5 ?
    C4C C5C C6C . . 113.07(10) ?
    C4C C5C B1C . . 111.44(10) ?
    C6C C5C B1C . . 107.34(10) ?
    C4C C5C H5C . . 108.3 ?
    C6C C5C H5C . . 108.3 ?
    B1C C5C H5C . . 108.3 ?
    C7C C6C C5C . . 114.83(11) ?
    C7C C6C H6E . . 108.6 ?
    C5C C6C H6E . . 108.6 ?
    C7C C6C H6F . . 108.6 ?
    C5C C6C H6F . . 108.6 ?
    H6E C6C H6F . . 107.5 ?
    C8C C7C C6C . . 114.04(11) ?
    C8C C7C H7E . . 108.7 ?
    C6C C7C H7E . . 108.7 ?
    C8C C7C H7F . . 108.7 ?
    C6C C7C H7F . . 108.7 ?
    H7E C7C H7F . . 107.6 ?
    C7C C8C C1C . . 115.40(11) ?
    C7C C8C H8E . . 108.4 ?
    C1C C8C H8E . . 108.4 ?
    C7C C8C H8F . . 108.4 ?
    C1C C8C H8F . . 108.4 ?
    H8E C8C H8F . . 107.5 ?
    C10C C9C N1C . . 106.46(12) ?
    C10C C9C H9E . . 110.4 ?
    N1C C9C H9E . . 110.4 ?
    C10C C9C H9F . . 110.4 ?
    N1C C9C H9F . . 110.4 ?
    H9E C9C H9F . . 108.6 ?
    C11D C10C C9C . . 108.9(2) ?
    C9C C10C C11C . . 100.14(14) ?
    C9C C10C H10E . . 111.7 ?
    C11C C10C H10E . . 111.7 ?
    C9C C10C H10F . . 111.7 ?
    C11C C10C H10F . . 111.7 ?
    H10E C10C H10F . . 109.5 ?
    C11D C10C H10G . . 109.9 ?
    C9C C10C H10G . . 109.9 ?
    C11D C10C H10H . . 109.9 ?
    C9C C10C H10H . . 109.9 ?
    H10G C10C H10H . . 108.3 ?
    C12C C11C C10C . . 100.65(19) ?
    C12C C11C H11E . . 111.6 ?
    C10C C11C H11E . . 111.6 ?
    C12C C11C H11F . . 111.6 ?
    C10C C11C H11F . . 111.6 ?
    H11E C11C H11F . . 109.4 ?
    C10C C11D C12C . . 112.8(4) ?
    C10C C11D H11G . . 109.0 ?
    C12C C11D H11G . . 109.0 ?
    C10C C11D H11H . . 109.0 ?
    C12C C11D H11H . . 109.0 ?
    H11G C11D H11H . . 107.8 ?
    C11C C12C N1C . . 107.17(13) ?
    N1C C12C C11D . . 102.0(2) ?
    C11C C12C H12E . . 110.3 ?
    N1C C12C H12E . . 110.3 ?
    C11C C12C H12F . . 110.3 ?
    N1C C12C H12F . . 110.3 ?
    H12E C12C H12F . . 108.5 ?
    N1C C12C H12G . . 111.4 ?
    C11D C12C H12G . . 111.4 ?
    N1C C12C H12H . . 111.4 ?
    C11D C12C H12H . . 111.4 ?
    H12G C12C H12H . . 109.2 ?
loop_
    _geom_torsion_atom_site_label_1
    _geom_torsion_atom_site_label_2
    _geom_torsion_atom_site_label_3
    _geom_torsion_atom_site_label_4
    _geom_torsion_site_symmetry_1
    _geom_torsion_site_symmetry_2
    _geom_torsion_site_symmetry_3
    _geom_torsion_site_symmetry_4
    _geom_torsion
    _geom_torsion_publ_flag
    C5A B1A N1A C9A . . . . 171.27(10) ?
    C1A B1A N1A C9A . . . . 53.73(13) ?
    C5A B1A N1A C12A . . . . -65.85(12) ?
    C1A B1A N1A C12A . . . . 176.61(9) ?
    C5A B1A C1A C8A . . . . 64.51(11) ?
    N1A B1A C1A C8A . . . . -175.66(9) ?
    C5A B1A C1A C2A . . . . -59.35(12) ?
    N1A B1A C1A C2A . . . . 60.48(12) ?
    C8A C1A C2A C3A . . . . -67.16(14) ?
    B1A C1A C2A C3A . . . . 53.49(14) ?
    C1A C2A C3A C4A . . . . -44.22(15) ?
    C2A C3A C4A C5A . . . . 43.60(15) ?
    C3A C4A C5A C6A . . . . 68.50(14) ?
    C3A C4A C5A B1A . . . . -52.55(14) ?
    C1A B1A C5A C4A . . . . 58.97(12) ?
    N1A B1A C5A C4A . . . . -61.21(12) ?
    C1A B1A C5A C6A . . . . -65.01(11) ?
    N1A B1A C5A C6A . . . . 174.81(9) ?
    C4A C5A C6A C7A . . . . -68.70(14) ?
    B1A C5A C6A C7A . . . . 54.17(13) ?
    C5A C6A C7A C8A . . . . -42.02(15) ?
    C6A C7A C8A C1A . . . . 41.88(15) ?
    C2A C1A C8A C7A . . . . 68.79(14) ?
    B1A C1A C8A C7A . . . . -53.52(13) ?
    C12A N1A C9A C10A . . . . 25.89(13) ?
    B1A N1A C9A C10A . . . . 152.87(10) ?
    N1A C9A C10A C11A . . . . -39.37(14) ?
    C9A C10A C11A C12A . . . . 37.79(14) ?
    C9A N1A C12A C11A . . . . -1.97(13) ?
    B1A N1A C12A C11A . . . . -129.45(11) ?
    C10A C11A C12A N1A . . . . -22.52(14) ?
    C5B B1B N1B C9B . . . . 171.79(9) ?
    C1B B1B N1B C9B . . . . 53.61(12) ?
    C5B B1B N1B C12B . . . . -66.17(11) ?
    C1B B1B N1B C12B . . . . 175.65(9) ?
    C5B B1B C1B C2B . . . . -59.92(12) ?
    N1B B1B C1B C2B . . . . 60.68(12) ?
    C5B B1B C1B C8B . . . . 64.37(11) ?
    N1B B1B C1B C8B . . . . -175.03(9) ?
    C8B C1B C2B C3B . . . . -65.74(13) ?
    B1B C1B C2B C3B . . . . 55.23(13) ?
    C1B C2B C3B C4B . . . . -45.59(14) ?
    C2B C3B C4B C5B . . . . 43.93(14) ?
    C3B C4B C5B C6B . . . . 69.13(13) ?
    C3B C4B C5B B1B . . . . -51.51(13) ?
    C1B B1B C5B C6B . . . . -66.31(11) ?
    N1B B1B C5B C6B . . . . 172.44(9) ?
    C1B B1B C5B C4B . . . . 57.81(11) ?
    N1B B1B C5B C4B . . . . -63.44(11) ?
    C4B C5B C6B C7B . . . . -67.50(14) ?
    B1B C5B C6B C7B . . . . 55.30(13) ?
    C5B C6B C7B C8B . . . . -41.75(15) ?
    C6B C7B C8B C1B . . . . 40.06(15) ?
    C2B C1B C8B C7B . . . . 70.93(14) ?
    B1B C1B C8B C7B . . . . -51.74(13) ?
    C12B N1B C9B C10B . . . . 29.66(12) ?
    B1B N1B C9B C10B . . . . 155.83(10) ?
    N1B C9B C10B C11B . . . . -40.54(13) ?
    C9B C10B C11B C12B . . . . 35.66(13) ?
    C9B N1B C12B C11B . . . . -7.11(12) ?
    B1B N1B C12B C11B . . . . -134.02(10) ?
    C10B C11B C12B N1B . . . . -17.95(13) ?
    C5C B1C N1C C9C . . . . 170.23(11) ?
    C1C B1C N1C C9C . . . . 53.62(14) ?
    C5C B1C N1C C12C . . . . -67.60(13) ?
    C1C B1C N1C C12C . . . . 175.79(11) ?
    C5C B1C C1C C2C . . . . -60.16(13) ?
    N1C B1C C1C C2C . . . . 59.01(14) ?
    C5C B1C C1C C8C . . . . 64.27(13) ?
    N1C B1C C1C C8C . . . . -176.56(10) ?
    C8C C1C C2C C3C . . . . -66.64(15) ?
    B1C C1C C2C C3C . . . . 54.52(15) ?
    C1C C2C C3C C4C . . . . -43.87(16) ?
    C2C C3C C4C C5C . . . . 41.93(16) ?
    C3C C4C C5C C6C . . . . 69.78(14) ?
    C3C C4C C5C B1C . . . . -51.24(14) ?
    C1C B1C C5C C4C . . . . 58.88(12) ?
    N1C B1C C5C C4C . . . . -60.62(12) ?
    C1C B1C C5C C6C . . . . -65.42(12) ?
    N1C B1C C5C C6C . . . . 175.08(10) ?
    C4C C5C C6C C7C . . . . -66.79(15) ?
    B1C C5C C6C C7C . . . . 56.53(14) ?
    C5C C6C C7C C8C . . . . -44.76(16) ?
    C6C C7C C8C C1C . . . . 43.55(17) ?
    C2C C1C C8C C7C . . . . 68.32(16) ?
    B1C C1C C8C C7C . . . . -54.17(15) ?
    C12C N1C C9C C10C . . . . 16.44(17) ?
    B1C N1C C9C C10C . . . . 142.99(13) ?
    N1C C9C C10C C11D . . . . -5.6(5) ?
    N1C C9C C10C C11C . . . . -36.84(18) ?
    C9C C10C C11C C12C . . . . 43.9(2) ?
    C9C C10C C11D C12C . . . . -7.8(8) ?
    C10C C11C C12C N1C . . . . -35.1(2) ?
    C9C N1C C12C C11C . . . . 13.2(2) ?
    B1C N1C C12C C11C . . . . -113.8(2) ?
    C9C N1C C12C C11D . . . . -19.7(4) ?
    B1C N1C C12C C11D . . . . -146.8(4) ?
    C10C C11D C12C N1C . . . . 17.7(8) ?
_shelx_space_group_comment
;
The symmetry employed for this shelxl refinement is uniquely defined
by the following loop, which should always be used as a source of
symmetry information in preference to the above space-group names.
They are only intended as comments.
;
_shelx_estimated_absorpt_T_min     0.973
_shelx_estimated_absorpt_T_max     0.976
_shelx_hkl_file
;
  -2   0   0  279.33    6.60   0
  -2   0   0  298.12    4.28   0
   2   0   0  278.84    6.98   0
   2   0   0  301.82    4.34   0
  -3   0   0   51.59    4.44   0
   3   0   0   54.56    4.43   0
   3   0   0   58.54    2.65   0
  -3   0   0   56.31    2.74   0
  -4   0   0   70.06    4.13   0
   4   0   0   68.21    3.96   0
  -4   0   0   71.99    2.48   0
   4   0   0   72.06    2.43   0
  -5   0   0  123.92    2.42   0
  -5   0   0  114.86    4.06   0
   5   0   0  118.63    3.82   0
   5   0   0  124.27    2.36   0
  -6   0   0  207.06    2.20   0
  -6   0   0  196.42    4.00   0
   6   0   0  194.34    3.81   0
   6   0   0  204.61    2.33   0
  -7   0   0  501.25    5.68   0
   7   0   0  483.19    5.27   0
  -7   0   0  527.22    3.17   0
   7   0   0  530.57    3.02   0
   8   0   0    1.43    2.59   0
   8   0   0    1.64    1.48   0
  -8   0   0    0.86    1.68   0
   9   0   0   14.29    2.48   0
  -9   0   0   14.22    1.56   0
   9   0   0   13.60    1.18   0
   9   0   0   12.98    2.63   0
 -10   0   0  147.54    1.94   0
  10   0   0  135.16    4.21   0
  10   0   0  140.57    4.33   0
  10   0   0  148.91    1.85   0
  11   0   0    8.80    1.24   0
 -11   0   0    6.24    1.15   0
 -12   0   0    1.44    1.31   0
  12   0   0   -0.53    1.17   0
 -12   1   0   38.78    1.36   0
  12  -1   0   35.56    1.34   0
  11  -1   0   -0.48    1.02   0
 -11   1   0    3.20    1.29   0
 -10   1   0   45.06    1.58   0
  10  -1   0   39.90    1.44   0
  -9   1   0    7.92    1.54   0
   9  -1   0    5.39    1.16   0
   8  -1   0    5.06    3.66   0
  -8   1   0    2.60    1.79   0
   8  -1   0    5.88    1.56   0
   8  -1   0    3.47    3.90   0
  -7   1   0   -1.40    1.80   0
   7  -1   0    1.49    3.48   0
   7  -1   0    1.75    1.28   0
   7  -1   0    0.67    3.06   0
   6  -1   0    2.15    2.75   0
   6  -1   0    1.06    1.57   0
   6  -1   0    1.46    3.31   0
  -6   1   0    2.49    1.77   0
   5  -1   0    4.03    1.90   0
  -5   1   0    4.74    2.04   0
   5  -1   0    6.40    3.79   0
   5  -1   0    4.78    3.19   0
   4  -1   0  782.65    8.71   0
   4  -1   0  829.15    4.48   0
   4  -1   0  780.10    8.85   0
  -4   1   0  831.07    4.52   0
  -3   1   0  226.49    3.30   0
   3  -1   0  215.52    5.90   0
   3  -1   0  210.99    6.61   0
   3  -1   0  231.22    3.20   0
  -2   1   0  545.78    5.31   0
   2  -1   0  474.23    9.58   0
   2  -1   0  533.08    5.21   0
   2  -1   0  487.26    9.97   0
   2   1   0 4741.14   15.74   0
  -2  -1   0 4694.16   15.60   0
   2   1   0 5259.78   13.48   0
  -2  -1   0 4941.69   13.11   0
  -3  -1   0 1708.42    9.04   0
  -3  -1   0 1783.71    6.86   0
   3   1   0 1826.25    6.93   0
   3   1   0 1653.84    8.82   0
  -4  -1   0  178.28    3.67   0
   4   1   0  173.72    3.67   0
  -4  -1   0  188.61    2.81   0
   4   1   0  187.29    2.54   0
   5   1   0   78.87    2.24   0
   5   1   0   71.80    3.23   0
  -5  -1   0   75.08    2.28   0
  -5  -1   0   71.19    3.28   0
  -6  -1   0    9.84    2.56   0
   6   1   0   11.06    2.39   0
  -6  -1   0    9.30    1.79   0
   6   1   0   12.56    1.67   0
  -7  -1   0   57.51    3.11   0
   7   1   0   52.97    2.76   0
  -7  -1   0   63.18    1.90   0
   7   1   0   59.88    1.80   0
  -8  -1   0   95.06    3.28   0
   8   1   0  105.37    1.91   0
   8   1   0   99.79    3.05   0
  -8  -1   0  104.34    1.83   0
  -9  -1   0    1.04    1.59   0
   9   1   0    5.15    2.15   0
  -9  -1   0    4.83    2.62   0
   9   1   0    7.58    1.36   0
  10   1   0    8.63    1.33   0
 -10  -1   0    9.75    1.25   0
  10   1   0   10.04    2.08   0
 -11  -1   0    0.34    1.35   0
  11   1   0   -0.95    1.20   0
  11   1   0    0.06    2.10   0
  11   1   0    0.13    2.18   0
  12   1   0   -0.36    1.20   0
 -12  -1   0   -0.30    1.20   0
  13   1   0   -8.87    1.40   0
 -12   2   0    5.98    1.24   0
  12  -2   0    3.02    1.28   0
 -11   2   0    1.69    1.30   0
  11  -2   0    3.40    1.21   0
  10  -2   0   56.88    1.35   0
 -10   2   0   58.76    1.68   0
  -9   2   0   -2.73    1.54   0
   9  -2   0   -3.00    1.35   0
  -8   2   0  461.82    2.94   0
   8  -2   0  458.74    2.81   0
   7  -2   0   19.44    1.59   0
  -7   2   0   20.98    1.84   0
  -6   2   0    5.66    1.80   0
   6  -2   0    9.93    1.60   0
   5  -2   0    3.47    3.99   0
   5  -2   0    2.36    4.49   0
   5  -2   0    4.96    1.82   0
  -5   2   0    1.60    1.98   0
   4  -2   0    6.27    2.08   0
   4  -2   0    4.14    4.02   0
   4  -2   0    6.58    4.58   0
  -4   2   0    6.34    2.27   0
  -3   2   0    2.76    3.37   0
   3  -2   0    3.32    2.14   0
   3  -2   0    2.33    3.55   0
  -3   2   0    4.42    2.26   0
   2  -2   0  325.19    4.57   0
   2  -2   0  273.74    6.00   0
  -2   2   0  286.19    5.74   0
  -2   2   0  321.26    4.73   0
  -1   2   0   68.86    4.02   0
  -1   2   0   64.13    3.96   0
   1  -2   0   69.34    4.01   0
   0  -2   0 4797.57   15.12   0
   0   2   0 5082.56   15.48   0
  -1  -2   0 1879.85    9.73   0
   1   2   0 1966.44   10.07   0
   1   2   0 1776.05    8.80   0
  -1  -2   0 1819.33    8.84   0
   1   2   0 1784.67    9.46   0
  -2  -2   0  799.42    6.22   0
  -2  -2   0  817.41    5.72   0
   2   2   0  854.42    5.79   0
   2   2   0  799.47    6.23   0
  -2  -2   0  784.22    6.16   0
   3   2   0 6064.08   11.84   0
  -3  -2   0 5487.47   11.99   0
   3   2   0 5452.46   12.87   0
  -3  -2   0 5524.00   12.91   0
  -3  -2   0 5761.89   11.49   0
   4   2   0  562.93    3.60   0
   4   2   0  520.71    4.63   0
  -4  -2   0  561.03    3.80   0
  -4  -2   0  529.83    4.64   0
  -5  -2   0   43.33    2.82   0
   5   2   0   44.68    2.78   0
  -5  -2   0   47.23    2.19   0
   5   2   0   48.21    2.12   0
  -6  -2   0  246.75    3.50   0
  -6  -2   0  262.17    2.33   0
   6   2   0  258.13    2.25   0
   6   2   0  241.90    3.23   0
   7   2   0  353.53    2.46   0
  -7  -2   0  330.60    3.72   0
  -7  -2   0  360.85    2.70   0
   7   2   0  323.79    3.72   0
   8   2   0  535.20    2.95   0
   8   2   0  491.41    4.24   0
  -8  -2   0  488.38    4.37   0
  -8  -2   0  536.86    2.86   0
   9   2   0    4.49    1.88   0
  -9  -2   0    3.34    2.37   0
   9   2   0    2.91    1.38   0
  -9  -2   0    2.62    1.50   0
 -10  -2   0  177.92    1.98   0
  10   2   0  173.49    1.84   0
  10   2   0  150.69    2.63   0
 -10  -2   0  151.04    3.06   0
 -11  -2   0   11.95    2.32   0
  11   2   0   10.75    1.91   0
  11   2   0   11.69    1.24   0
 -11  -2   0   13.16    1.18   0
 -12  -2   0    6.20    1.32   0
  12   2   0    7.74    1.99   0
 -12  -2   0   11.43    1.33   0
  12   2   0    3.23    1.05   0
  13   2   0    0.37    1.09   0
  12  -3   0    8.53    1.32   0
 -12   3   0   12.83    1.27   0
 -11   3   0    7.11    1.34   0
  11  -3   0    5.91    1.23   0
 -10   3   0    4.95    1.39   0
  10  -3   0    4.18    1.19   0
  -9   3   0   95.99    1.89   0
   9  -3   0   92.36    1.68   0
  -8   3   0  169.86    2.30   0
   8  -3   0  169.01    2.07   0
   7  -3   0    8.38    1.59   0
  -7   3   0    9.54    1.82   0
  -6   3   0  116.80    2.27   0
   6  -3   0  124.75    2.08   0
  -5   3   0   29.26    2.00   0
   5  -3   0   30.45    1.84   0
   5  -3   0   29.12    4.40   0
   5  -3   0   28.15    4.13   0
   4  -3   0   52.17    2.27   0
   4  -3   0   42.63    3.77   0
  -4   3   0   52.94    2.38   0
  -4   3   0   46.95    3.55   0
   3  -3   0   46.62    2.31   0
  -3   3   0   41.22    3.35   0
  -3   3   0   43.39    2.44   0
   3  -3   0   37.92    3.71   0
  -2   3   0   63.33    3.11   0
  -2   3   0   61.06    2.94   0
   2  -3   0   64.70    2.95   0
   1  -3   0  664.32    6.38   0
  -1   3   0  612.05    5.56   0
  -1   3   0  650.57    6.36   0
   0  -3   0 4498.14   12.37   0
   0   3   0 4448.28   12.22   0
  -1  -3   0  708.08    5.57   0
   1   3   0  704.81    5.56   0
   1   3   0  727.01    5.96   0
  -2  -3   0 1416.35    6.86   0
   2   3   0 1325.33    6.45   0
  -2  -3   0 1155.72    6.43   0
   2   3   0 1438.60    6.76   0
  -2  -3   0 1310.57    6.22   0
   2   3   0 1301.45    6.69   0
  -3  -3   0  106.15    2.85   0
   3   3   0  103.87    2.93   0
  -3  -3   0  121.48    2.52   0
   3   3   0  120.49    2.59   0
  -3  -3   0  111.14    2.95   0
   4   3   0  995.73    4.67   0
  -4  -3   0  998.57    4.49   0
  -4  -3   0  963.87    5.13   0
   4   3   0  927.04    5.05   0
  -4  -3   0  928.23    4.89   0
   5   3   0  160.66    2.84   0
  -5  -3   0  161.50    2.89   0
   5   3   0  173.02    2.46   0
  -5  -3   0  158.66    2.72   0
  -5  -3   0  172.93    2.48   0
  -6  -3   0    7.93    1.71   0
   6   3   0    5.79    2.30   0
   6   3   0    7.78    1.60   0
  -6  -3   0    7.86    1.96   0
  -6  -3   0    4.96    2.06   0
  -7  -3   0    7.30    1.68   0
  -7  -3   0    8.91    1.93   0
  -7  -3   0    2.13    2.37   0
   7   3   0    8.20    1.59   0
   7   3   0    6.95    1.93   0
   8   3   0    0.13    1.53   0
  -8  -3   0   -1.44    2.37   0
  -8  -3   0    5.97    1.91   0
  -8  -3   0    1.20    1.67   0
   8   3   0   -1.03    2.20   0
  -9  -3   0    2.33    1.96   0
  -9  -3   0    6.37    1.66   0
   9   3   0    3.69    1.76   0
  -9  -3   0    1.90    1.46   0
   9   3   0    5.81    1.32   0
 -10  -3   0    1.25    1.34   0
 -10  -3   0    2.36    1.51   0
 -10  -3   0    1.32    2.02   0
  10   3   0    1.37    1.70   0
  10   3   0    2.40    1.22   0
 -11  -3   0    0.78    1.39   0
  11   3   0   -0.01    1.25   0
 -11  -3   0    2.12    1.84   0
 -11  -3   0    0.53    1.07   0
  11   3   0   -0.39    1.53   0
  12   3   0   17.06    1.08   0
  12   3   0   14.90    1.82   0
 -12  -3   0   14.88    1.99   0
 -12  -3   0   13.89    1.32   0
 -12  -3   0   12.33    1.17   0
 -13  -3   0   -1.63    1.32   0
  13   3   0    1.35    1.21   0
 -12   4   0   35.69    1.49   0
  12  -4   0   38.44    1.41   0
  11  -4   0    7.81    1.21   0
 -11   4   0    9.68    1.35   0
 -10   4   0   15.16    1.47   0
  10  -4   0   21.87    1.26   0
  -9   4   0   61.91    1.76   0
   9  -4   0   54.46    1.59   0
   8  -4   0   -1.80    1.48   0
  -8   4   0    2.40    1.69   0
  -7   4   0  286.05    2.73   0
   7  -4   0  293.23    2.54   0
  -6   4   0   -3.39    2.21   0
   6  -4   0   -1.71    1.60   0
   5  -4   0    1.39    1.64   0
   5  -4   0   -1.28    3.15   0
  -5   4   0   -0.55    1.86   0
   4  -4   0   39.80    2.09   0
   4  -4   0   37.79    3.03   0
  -4   4   0   40.31    2.62   0
  -4   4   0   39.98    2.24   0
   3  -4   0   35.32    3.02   0
  -3   4   0   33.28    2.75   0
   3  -4   0   37.92    2.24   0
  -3   4   0   34.41    2.68   0
  -2   4   0  242.12    3.55   0
   2  -4   0  269.89    3.67   0
  -2   4   0  252.08    3.64   0
  -1   4   0  279.29    3.80   0
   1  -4   0  282.99    3.67   0
  -1   4   0  295.36    4.34   0
   1  -4   0  290.55    4.18   0
   0  -4   0 2528.73   10.56   0
   0   4   0 2487.16    8.10   0
   0   4   0 2616.85   10.59   0
   0  -4   0 2497.18    8.22   0
   1   4   0  575.11    4.09   0
  -1  -4   0  557.67    4.99   0
  -1  -4   0  548.57    4.29   0
   1   4   0  584.54    4.67   0
   2   4   0   -1.53    2.27   0
  -2  -4   0   -0.67    2.33   0
  -2  -4   0    2.30    1.85   0
   2   4   0   -0.77    2.10   0
  -2  -4   0    0.10    2.07   0
   2   4   0    1.37    1.87   0
  -3  -4   0   86.13    2.67   0
   3   4   0   88.01    2.79   0
  -3  -4   0   88.18    2.78   0
   3   4   0   93.92    2.40   0
  -3  -4   0   91.44    2.35   0
   3   4   0   83.09    2.63   0
   4   4   0  464.74    3.42   0
  -4  -4   0  436.02    3.71   0
   4   4   0  425.60    3.65   0
  -4  -4   0  464.28    3.43   0
  -4  -4   0  441.10    3.73   0
  -5  -4   0   55.66    2.36   0
  -5  -4   0   55.51    2.27   0
   5   4   0   57.24    1.63   0
  -5  -4   0   56.23    1.96   0
   5   4   0   49.15    2.64   0
   6   4   0   80.28    2.29   0
  -6  -4   0   84.19    2.30   0
  -6  -4   0   82.58    2.60   0
   6   4   0   89.35    1.90   0
  -6  -4   0   90.63    1.74   0
   7   4   0   -0.28    1.53   0
  -7  -4   0    2.46    1.96   0
   7   4   0    1.65    2.15   0
  -7  -4   0    4.82    1.95   0
  -7  -4   0    2.15    1.64   0
   8   4   0  163.09    2.51   0
  -8  -4   0  164.08    2.84   0
   8   4   0  179.90    2.06   0
  -8  -4   0  175.28    2.33   0
  -8  -4   0  181.28    2.17   0
   9   4   0    0.09    1.77   0
   9   4   0    3.19    1.29   0
  -9  -4   0    2.77    1.56   0
  -9  -4   0    2.79    1.43   0
  -9  -4   0    0.64    1.92   0
 -10  -4   0  206.97    1.99   0
  10   4   0  202.13    2.55   0
 -10  -4   0  200.43    2.86   0
  10   4   0  237.26    2.05   0
 -10  -4   0  225.05    2.09   0
 -11  -4   0   25.71    1.48   0
 -11  -4   0   26.78    1.37   0
  11   4   0   31.10    1.29   0
  11   4   0   23.09    1.70   0
 -11  -4   0   26.68    1.77   0
  12   4   0    0.23    1.50   0
 -12  -4   0    1.21    1.70   0
  12   4   0    1.87    1.22   0
 -12  -4   0    1.24    1.32   0
 -12  -4   0    0.32    1.07   0
  11  -5   0    8.17    1.24   0
 -11   5   0   10.43    1.35   0
 -10   5   0   33.66    1.51   0
  10  -5   0   30.31    1.36   0
   9  -5   0  147.45    1.88   0
  -9   5   0  148.35    2.02   0
  -8   5   0  176.20    2.27   0
   8  -5   0  177.24    2.11   0
   7  -5   0   36.84    1.63   0
  -7   5   0   35.21    1.94   0
   6  -5   0   22.79    3.94   0
   6  -5   0   19.93    3.91   0
  -6   5   0   22.94    2.19   0
   6  -5   0   25.01    1.64   0
  -5   5   0   25.64    2.44   0
  -5   5   0   29.41    2.23   0
   5  -5   0   26.43    3.06   0
   5  -5   0   29.61    1.96   0
   4  -5   0  274.27    3.01   0
  -4   5   0  255.17    3.46   0
   4  -5   0  259.04    3.92   0
  -4   5   0  273.65    2.95   0
  -3   5   0    1.56    2.09   0
   3  -5   0   -0.79    1.95   0
  -3   5   0    1.09    2.07   0
  -2   5   0   30.06    2.64   0
  -2   5   0   30.08    2.60   0
   2  -5   0   31.18    2.65   0
   1  -5   0   41.68    2.85   0
   1  -5   0   44.43    2.89   0
  -1   5   0   43.65    2.41   0
  -1   5   0   47.38    3.12   0
   0  -5   0  589.25    4.21   0
   0  -5   0  584.19    5.24   0
   0   5   0  590.85    5.10   0
   0   5   0  583.03    4.12   0
  -1  -5   0  101.21    3.01   0
   1   5   0  103.85    2.77   0
   1   5   0  103.70    2.68   0
  -1  -5   0  105.08    2.77   0
  -2  -5   0  567.78    3.65   0
   2   5   0  577.21    4.14   0
  -2  -5   0  618.22    4.43   0
   2   5   0  587.97    3.95   0
  -3  -5   0   -1.14    2.04   0
   3   5   0   -1.56    2.27   0
   3   5   0    3.71    2.33   0
  -3  -5   0   -0.43    2.39   0
   3   5   0    1.63    1.98   0
  -3  -5   0    3.02    2.33   0
   4   5   0   93.46    2.38   0
  -4  -5   0   95.83    2.19   0
  -4  -5   0   88.28    2.52   0
   4   5   0   91.13    2.39   0
   4   5   0   90.35    2.48   0
  -4  -5   0   88.01    2.73   0
  -5  -5   0   10.56    1.62   0
   5   5   0   10.37    1.61   0
   5   5   0    7.59    1.94   0
  -5  -5   0    7.93    2.02   0
  -5  -5   0    8.10    2.01   0
   6   5   0  240.48    2.73   0
   6   5   0  261.74    2.38   0
  -6  -5   0  241.29    2.82   0
  -6  -5   0  263.83    2.49   0
  -6  -5   0  245.41    3.00   0
  -7  -5   0    7.26    2.01   0
  -7  -5   0    9.08    1.65   0
  -7  -5   0    7.47    2.00   0
   7   5   0    7.17    1.54   0
   7   5   0    6.19    2.17   0
   8   5   0   20.50    1.49   0
  -8  -5   0   21.88    1.86   0
  -8  -5   0   20.16    1.62   0
   8   5   0   18.30    1.79   0
  -8  -5   0   18.79    1.92   0
  -9  -5   0  211.08    2.05   0
  -9  -5   0  190.83    2.19   0
   9   5   0  192.28    2.47   0
  -9  -5   0  196.12    2.63   0
   9   5   0  215.55    2.02   0
  10   5   0   41.41    1.78   0
 -10  -5   0   42.25    1.63   0
 -10  -5   0   50.18    1.43   0
  10   5   0   50.21    1.39   0
 -10  -5   0   44.75    1.90   0
 -11  -5   0   34.64    1.40   0
 -11  -5   0   32.75    1.91   0
  11   5   0   31.51    1.66   0
  11   5   0   28.06    1.31   0
 -11  -5   0   31.79    1.25   0
  12   5   0  166.71    1.82   0
 -12  -5   0  129.29    2.35   0
  12   5   0  136.76    2.19   0
 -12  -5   0  129.70    1.99   0
 -12  -5   0  153.92    1.85   0
 -11   6   0   43.76    1.56   0
  11  -6   0   39.28    1.58   0
  10  -6   0   20.13    1.32   0
 -10   6   0   18.86    1.49   0
   9  -6   0   33.83    1.44   0
  -9   6   0   34.73    1.69   0
   8  -6   0    4.42    1.38   0
  -8   6   0    6.03    1.60   0
   7  -6   0  304.71    2.53   0
  -7   6   0  289.26    2.66   0
   6  -6   0   89.90    2.16   0
  -6   6   0   87.02    2.46   0
  -6   6   0   84.84    3.09   0
   6  -6   0   82.29    3.63   0
  -5   6   0   36.88    2.39   0
   5  -6   0   42.46    1.81   0
  -5   6   0   37.35    2.34   0
   5  -6   0   40.59    3.08   0
  -4   6   0   81.25    2.50   0
  -4   6   0   80.21    2.48   0
   4  -6   0   88.09    2.35   0
   4  -6   0   83.85    2.86   0
  -3   6   0  112.21    2.54   0
  -3   6   0  114.41    2.68   0
   3  -6   0  125.26    2.61   0
  -2   6   0   46.37    2.49   0
   2  -6   0   49.63    2.43   0
   2  -6   0   47.20    2.34   0
  -2   6   0   43.37    2.13   0
   1  -6   0  271.23    3.23   0
  -1   6   0  257.29    3.05   0
  -1   6   0  267.37    3.63   0
   1  -6   0  274.79    3.90   0
   0  -6   0  475.65    4.49   0
   0   6   0  475.73    3.58   0
   0   6   0  486.62    4.66   0
   0  -6   0  478.52    3.70   0
  -1  -6   0  118.42    2.71   0
  -1  -6   0  121.52    3.20   0
   1   6   0  122.86    2.72   0
   1   6   0  121.40    2.66   0
  -2  -6   0   23.74    2.50   0
   2   6   0   20.71    2.25   0
  -2  -6   0   24.51    2.33   0
   2   6   0   24.33    2.24   0
  -3  -6   0    2.15    2.12   0
   3   6   0    0.50    2.11   0
   3   6   0    1.83    1.74   0
   3   6   0    1.74    2.37   0
  -3  -6   0   -0.76    2.18   0
  -3  -6   0    2.74    1.99   0
  -4  -6   0  117.93    2.41   0
   4   6   0  114.95    2.36   0
   4   6   0  115.96    2.36   0
  -4  -6   0  134.28    2.20   0
  -4  -6   0  128.23    2.45   0
   4   6   0  125.99    2.13   0
   5   6   0   28.11    2.02   0
  -5  -6   0   27.63    2.09   0
   5   6   0   31.01    1.65   0
  -5  -6   0   28.38    2.07   0
  -5  -6   0   29.42    1.73   0
   6   6   0  166.51    2.47   0
  -6  -6   0  171.24    2.57   0
  -6  -6   0  181.79    2.25   0
   6   6   0  179.40    2.16   0
  -6  -6   0  177.36    2.60   0
  -7  -6   0   12.83    1.59   0
   7   6   0   14.87    1.55   0
  -7  -6   0   11.90    1.99   0
   7   6   0    8.53    1.96   0
  -7  -6   0    8.81    2.33   0
  -8  -6   0   -0.56    1.53   0
   8   6   0   -1.05    1.62   0
  -8  -6   0    1.17    1.71   0
   8   6   0    0.47    1.17   0
  -8  -6   0   -1.16    1.72   0
   9   6   0   30.58    1.42   0
  -9  -6   0   28.08    1.25   0
   9   6   0   24.50    1.79   0
  -9  -6   0   31.24    1.70   0
  -9  -6   0   21.66    1.70   0
  10   6   0    2.98    1.53   0
 -10  -6   0    2.89    1.30   0
  10   6   0    4.28    1.21   0
 -10  -6   0    1.55    1.40   0
 -10  -6   0    0.59    1.65   0
 -11  -6   0    3.90    1.49   0
  11   6   0    4.53    1.38   0
  11   6   0    1.06    1.03   0
 -11  -6   0    3.47    1.35   0
 -11  -6   0    6.50    1.28   0
 -12  -6   0   -1.73    1.25   0
 -12  -6   0   -0.83    1.27   0
  12   6   0   -0.37    1.37   0
 -12  -6   0    1.07    1.69   0
  12   6   0   -0.78    1.01   0
 -11   7   0    1.06    1.36   0
 -10   7   0   65.73    1.61   0
  10  -7   0   63.80    1.50   0
   9  -7   0   58.91    1.63   0
  -9   7   0   57.36    1.72   0
  -8   7   0   24.83    1.68   0
   8  -7   0   25.35    1.63   0
   7  -7   0  134.42    4.29   0
   7  -7   0  146.62    2.24   0
   7  -7   0  137.54    4.47   0
  -7   7   0  136.67    2.41   0
   6  -7   0  128.92    2.10   0
   6  -7   0  126.62    3.44   0
  -6   7   0  123.88    2.31   0
  -6   7   0  127.60    3.06   0
  -5   7   0  102.62    2.63   0
  -5   7   0  111.30    2.56   0
   5  -7   0  109.59    2.98   0
   5  -7   0  118.62    2.34   0
   4  -7   0   -0.80    1.94   0
  -4   7   0   -0.53    2.07   0
  -4   7   0    0.36    2.14   0
  -3   7   0  138.81    2.52   0
   3  -7   0  149.84    2.68   0
  -3   7   0  148.18    2.94   0
  -2   7   0   55.61    2.26   0
   2  -7   0   60.66    2.29   0
  -2   7   0   53.22    2.36   0
   2  -7   0   56.09    2.28   0
   1  -7   0   54.36    2.59   0
  -1   7   0   51.59    2.10   0
   1  -7   0   50.04    2.31   0
  -1   7   0   46.63    2.59   0
   0  -7   0  656.03    4.84   0
   0   7   0  647.41    3.73   0
   0  -7   0  662.36    3.63   0
  -1  -7   0   17.88    2.15   0
  -1  -7   0   15.50    2.40   0
   1   7   0   18.98    2.39   0
   1   7   0   15.16    1.68   0
   2   7   0   50.43    2.12   0
  -2  -7   0   54.13    2.20   0
   2   7   0   51.02    2.17   0
  -2  -7   0   52.04    2.34   0
  -3  -7   0  490.17    3.04   0
  -3  -7   0  500.17    3.56   0
   3   7   0  471.74    2.98   0
   3   7   0  467.81    3.35   0
   4   7   0  164.51    2.23   0
  -4  -7   0  155.00    2.44   0
  -4  -7   0  161.19    2.56   0
  -4  -7   0  166.15    2.48   0
   4   7   0  152.70    2.47   0
   4   7   0  155.62    2.36   0
   5   7   0    0.72    1.52   0
  -5  -7   0    4.19    1.56   0
  -5  -7   0   -0.79    2.25   0
  -5  -7   0    0.20    2.00   0
   5   7   0   -0.99    1.91   0
  -6  -7   0    3.05    1.94   0
   6   7   0    3.18    1.82   0
   6   7   0    0.34    1.69   0
  -6  -7   0   -0.97    1.60   0
  -6  -7   0    2.67    1.94   0
  -7  -7   0   40.77    2.00   0
  -7  -7   0   41.49    1.68   0
   7   7   0   42.25    1.63   0
   7   7   0   39.82    1.92   0
  -7  -7   0   37.13    2.04   0
  -8  -7   0   21.35    1.80   0
  -8  -7   0   22.98    1.77   0
   8   7   0   21.04    1.64   0
  -8  -7   0   23.24    1.49   0
   8   7   0   19.33    1.48   0
  -9  -7   0   58.49    1.82   0
   9   7   0   57.68    1.69   0
  -9  -7   0   67.38    1.58   0
   9   7   0   64.64    1.56   0
  -9  -7   0   59.14    1.78   0
 -10  -7   0   -1.56    1.38   0
 -10  -7   0    3.46    1.21   0
 -10  -7   0   -1.20    1.58   0
  10   7   0    0.91    1.32   0
  10   7   0    0.38    1.22   0
 -11  -7   0   15.73    1.47   0
 -11  -7   0   21.56    1.60   0
 -11  -7   0   20.75    1.27   0
  11   7   0   17.51    1.37   0
  11   7   0   16.76    1.20   0
 -12  -7   0    3.85    1.75   0
  12   7   0   17.91    1.52   0
 -12  -7   0   14.91    1.30   0
  12   7   0   14.24    1.32   0
 -12  -7   0   12.72    1.47   0
  10  -8   0    7.03    1.30   0
 -10   8   0    3.13    1.59   0
  -9   8   0   14.66    1.37   0
   9  -8   0   10.26    1.40   0
   8  -8   0  115.56    1.95   0
  -8   8   0  114.55    2.09   0
   7  -8   0  120.96    2.13   0
  -7   8   0  114.91    2.31   0
   7  -8   0  110.43    3.51   0
  -6   8   0   41.27    2.03   0
  -6   8   0   41.03    2.19   0
   6  -8   0   41.33    2.43   0
   6  -8   0   44.10    1.81   0
  -5   8   0   -0.60    1.89   0
   5  -8   0   -1.61    1.79   0
   5  -8   0   -1.01    2.29   0
  -5   8   0    3.55    2.09   0
   4  -8   0 1177.53    5.18   0
  -4   8   0 1054.28    5.18   0
  -4   8   0 1039.34    4.96   0
   3  -8   0   17.46    2.10   0
  -3   8   0   13.37    2.48   0
   3  -8   0   11.16    2.37   0
  -3   8   0   13.52    2.01   0
  -2   8   0   12.93    1.85   0
   2  -8   0   17.96    2.43   0
   2  -8   0   13.96    2.42   0
  -2   8   0   14.68    2.51   0
  -1   8   0  540.37    3.40   0
  -1   8   0  553.30    4.43   0
   1  -8   0  558.49    3.79   0
   1  -8   0  574.06    4.36   0
   0  -8   0   37.94    2.11   0
   0   8   0   40.17    1.93   0
   0  -8   0   34.48    2.46   0
   1   8   0    3.26    1.92   0
   1   8   0    3.53    1.81   0
  -1  -8   0    4.18    1.94   0
  -1  -8   0    3.95    2.28   0
   2   8   0    8.17    1.87   0
  -2  -8   0    8.69    2.08   0
   2   8   0   10.40    1.92   0
  -2  -8   0   13.00    1.97   0
   3   8   0   90.93    2.44   0
  -3  -8   0   99.21    2.02   0
   3   8   0   89.56    2.15   0
  -3  -8   0   93.53    2.50   0
  -3  -8   0   91.25    2.26   0
  -4  -8   0   58.44    2.04   0
   4   8   0   49.68    2.05   0
   4   8   0   57.60    2.07   0
  -4  -8   0   55.32    2.13   0
  -5  -8   0    4.99    1.56   0
  -5  -8   0    7.24    2.20   0
   5   8   0    3.07    1.92   0
  -5  -8   0    8.59    1.95   0
   5   8   0    3.34    2.03   0
   5   8   0    7.01    1.46   0
  -6  -8   0   50.75    2.07   0
  -6  -8   0   55.57    1.78   0
   6   8   0   48.72    2.02   0
  -6  -8   0   48.14    2.10   0
   6   8   0   57.89    1.74   0
  -7  -8   0  149.17    2.27   0
  -7  -8   0  159.81    2.05   0
   7   8   0  162.52    2.02   0
  -7  -8   0  156.52    2.24   0
   7   8   0  147.33    2.23   0
  -8  -8   0    8.35    1.66   0
  -8  -8   0   10.16    1.68   0
   8   8   0    9.48    1.54   0
   8   8   0    8.44    1.35   0
  -8  -8   0    7.61    1.44   0
   9   8   0   27.09    1.15   0
  -9  -8   0   24.86    1.61   0
  -9  -8   0   30.89    1.60   0
  -9  -8   0   28.91    1.20   0
   9   8   0   27.08    1.69   0
 -10  -8   0    5.61    1.57   0
  10   8   0    7.15    1.31   0
  10   8   0    6.26    1.23   0
 -10  -8   0   11.60    1.36   0
 -10  -8   0    6.62    1.27   0
 -11  -8   0    3.50    1.54   0
  11   8   0    3.63    1.40   0
  11   8   0    2.35    1.15   0
 -11  -8   0    2.28    1.22   0
 -11  -8   0    1.45    1.33   0
 -12  -8   0   16.15    1.67   0
  12   8   0   16.15    1.51   0
 -12  -8   0   16.40    1.33   0
 -12  -8   0   12.33    1.49   0
  12   8   0   14.36    1.31   0
  -9   9   0    2.03    1.31   0
   9  -9   0   -1.00    1.23   0
  -8   9   0   41.73    1.80   0
   8  -9   0   50.21    1.50   0
   7  -9   0   -0.55    1.38   0
   7  -9   0    0.05    2.21   0
  -7   9   0    0.56    1.96   0
  -7   9   0   -4.18    1.65   0
   6  -9   0    1.78    1.49   0
   6  -9   0    1.98    1.89   0
  -6   9   0    1.52    1.75   0
  -6   9   0    1.61    1.68   0
   5  -9   0   13.92    2.01   0
   5  -9   0   14.34    1.69   0
  -5   9   0   17.75    1.84   0
  -5   9   0   13.33    1.58   0
  -4   9   0    5.76    1.78   0
   4  -9   0    5.93    1.81   0
  -4   9   0    7.24    1.96   0
  -3   9   0    5.15    1.93   0
  -3   9   0    7.34    2.16   0
   3  -9   0    5.75    2.05   0
   3  -9   0    7.82    2.33   0
  -2   9   0  345.73    3.71   0
   2  -9   0  361.01    3.15   0
   2  -9   0  370.65    3.63   0
  -2   9   0  339.03    2.88   0
  -1   9   0  287.23    2.73   0
  -1   9   0  288.84    3.66   0
   1  -9   0  313.06    3.68   0
   1  -9   0  316.75    3.01   0
   0  -9   0  429.38    4.07   0
   0  -9   0  447.63    3.77   0
   0   9   0  416.86    2.99   0
   0  -9   0  435.56    3.16   0
  -1  -9   0   74.21    2.20   0
  -1  -9   0   72.51    2.66   0
  -1  -9   0   75.80    2.23   0
   1   9   0   72.90    2.14   0
   1   9   0   71.62    2.09   0
  -2  -9   0   17.16    1.98   0
  -2  -9   0   13.84    2.12   0
   2   9   0   12.60    1.83   0
   2   9   0   12.64    2.17   0
  -3  -9   0   22.90    2.03   0
   3   9   0   23.71    1.92   0
  -3  -9   0   26.47    2.14   0
   3   9   0   25.26    1.89   0
  -4  -9   0  293.46    2.47   0
  -4  -9   0  288.16    2.81   0
   4   9   0  303.14    2.64   0
   4   9   0  284.26    2.77   0
  -4  -9   0  315.38    2.90   0
  -5  -9   0   78.93    1.89   0
   5   9   0   71.25    2.08   0
   5   9   0   72.17    2.01   0
  -5  -9   0   73.18    2.12   0
  -6  -9   0   12.03    1.77   0
   6   9   0   15.60    1.63   0
  -6  -9   0   12.29    1.71   0
   6   9   0   20.85    1.78   0
  -6  -9   0   16.75    1.86   0
   7   9   0   26.98    1.63   0
  -7  -9   0   26.63    1.55   0
  -7  -9   0   29.27    1.76   0
  -7  -9   0   26.51    1.96   0
   7   9   0   29.05    1.61   0
   8   9   0   31.90    1.35   0
   8   9   0   26.02    1.53   0
  -8  -9   0   27.95    1.40   0
  -8  -9   0   27.88    1.67   0
  -8  -9   0   23.01    1.66   0
  -9  -9   0    1.42    1.42   0
  -9  -9   0    0.90    1.20   0
   9   9   0   -1.39    1.24   0
  -9  -9   0    0.11    1.37   0
   9   9   0   -0.09    1.29   0
  10   9   0    0.56    1.29   0
  10   9   0   -1.08    1.23   0
 -10  -9   0   -0.52    1.28   0
 -10  -9   0    1.63    1.41   0
 -10  -9   0    0.28    1.37   0
 -11  -9   0   21.40    1.58   0
 -11  -9   0   22.72    1.29   0
 -11  -9   0   24.64    1.56   0
  11   9   0   21.17    1.38   0
  11   9   0   22.98    1.14   0
   9 -10   0    1.38    1.39   0
  -9  10   0    1.54    1.52   0
   8 -10   0   -0.17    1.31   0
  -8  10   0    1.96    1.50   0
  -7  10   0    1.37    1.52   0
  -7  10   0    1.80    1.82   0
   7 -10   0    3.10    1.97   0
   7 -10   0    1.04    1.43   0
   6 -10   0   39.49    1.96   0
   6 -10   0   47.76    1.77   0
  -6  10   0   43.52    1.91   0
  -6  10   0   43.87    1.88   0
  -5  10   0   88.22    2.01   0
  -5  10   0   87.90    2.15   0
   5 -10   0  100.43    2.04   0
   5 -10   0   91.98    2.37   0
  -4  10   0   65.99    2.08   0
  -4  10   0   66.64    1.90   0
   4 -10   0   79.24    2.13   0
   3 -10   0    1.08    1.79   0
   3 -10   0   -1.37    1.69   0
  -3  10   0    3.51    1.42   0
  -3  10   0    0.37    2.04   0
  -2  10   0  420.96    3.93   0
   2 -10   0  444.65    3.26   0
   2 -10   0  463.82    4.03   0
  -2  10   0  424.01    3.00   0
   1 -10   0  189.41    2.60   0
  -1  10   0  181.99    3.18   0
  -1  10   0  183.59    2.54   0
   1 -10   0  191.35    3.18   0
   0  10   0   14.24    1.79   0
   0 -10   0   10.20    2.46   0
   0 -10   0   14.27    1.91   0
   0 -10   0   14.00    1.99   0
   1  10   0   78.03    2.15   0
  -1 -10   0   84.59    2.34   0
  -1 -10   0   77.27    2.68   0
   1  10   0   78.37    2.03   0
  -1 -10   0   78.00    2.20   0
  -2 -10   0    6.97    1.86   0
  -2 -10   0    5.50    2.24   0
   2  10   0    6.47    1.43   0
   2  10   0    4.96    2.09   0
   3  10   0   27.27    1.93   0
   3  10   0   30.50    1.85   0
  -3 -10   0   32.14    1.99   0
  -3 -10   0   32.76    2.19   0
   4  10   0   54.04    2.08   0
  -4 -10   0   54.32    2.17   0
  -4 -10   0   60.50    1.97   0
  -4 -10   0   53.86    2.01   0
   4  10   0   57.14    1.92   0
  -5 -10   0   21.61    1.85   0
  -5 -10   0   20.03    1.78   0
   5  10   0   24.94    1.61   0
  -5 -10   0   22.08    1.55   0
   5  10   0   22.14    1.63   0
  -6 -10   0   14.96    1.61   0
   6  10   0   19.49    1.57   0
  -6 -10   0   20.15    1.40   0
   7  10   0    4.40    1.21   0
  -7 -10   0    3.67    1.61   0
  -7 -10   0    3.07    1.50   0
   7  10   0    4.18    1.30   0
  -7 -10   0    6.72    1.60   0
   8  10   0  103.96    1.63   0
  -8 -10   0   92.34    2.09   0
  -8 -10   0   94.22    1.65   0
   8  10   0   93.29    1.71   0
  -8 -10   0   91.91    1.78   0
   9  10   0   10.68    1.35   0
  -9 -10   0   11.92    1.49   0
   9  10   0   12.13    1.27   0
  -9 -10   0   12.54    1.31   0
  -9 -10   0   12.05    1.38   0
 -10 -10   0   33.19    1.76   0
 -10 -10   0   32.19    1.37   0
  10  10   0   34.88    1.45   0
 -10 -10   0   38.73    1.51   0
  10  10   0   35.98    1.40   0
  11  10   0    0.31    1.30   0
  11  10   0    2.33    1.30   0
 -11 -10   0    0.65    1.44   0
 -11 -10   0   -0.63    1.29   0
 -11 -10   0   -1.85    1.40   0
   8 -11   0    6.17    2.55   0
  -8  11   0    7.63    1.57   0
   8 -11   0    6.48    1.46   0
   7 -11   0    0.12    1.42   0
  -7  11   0    0.40    1.72   0
   7 -11   0   -0.12    1.85   0
  -7  11   0    1.07    1.47   0
  -6  11   0    0.12    1.50   0
   6 -11   0    1.64    1.62   0
  -6  11   0    0.02    1.53   0
   6 -11   0    0.09    1.37   0
  -5  11   0   -0.74    1.76   0
   5 -11   0    0.97    1.58   0
  -5  11   0    1.32    1.54   0
  -4  11   0   60.50    1.73   0
   4 -11   0   72.02    1.99   0
  -4  11   0   61.46    2.16   0
   4 -11   0   58.03    1.99   0
   3 -11   0    9.38    1.77   0
  -3  11   0    7.39    1.93   0
  -3  11   0    7.56    1.41   0
   3 -11   0    8.37    1.93   0
   2 -11   0   17.24    1.89   0
   2 -11   0   18.04    1.65   0
  -2  11   0   11.07    1.98   0
  -2  11   0   16.34    1.61   0
   1 -11   0   27.95    1.78   0
  -1  11   0   23.16    1.59   0
   1 -11   0   26.16    2.19   0
   0 -11   0  237.35    2.54   0
   0  11   0  226.87    2.35   0
   0 -11   0  235.33    3.30   0
   0 -11   0  244.50    2.96   0
  -1 -11   0   17.05    1.86   0
  -1 -11   0   18.46    1.80   0
  -1 -11   0   19.32    2.19   0
   1  11   0   20.72    1.75   0
   1  11   0   14.84    1.97   0
  -2 -11   0  344.36    3.21   0
  -2 -11   0  314.06    3.29   0
  -2 -11   0  322.02    2.62   0
   2  11   0  316.97    2.49   0
   2  11   0  327.85    2.73   0
   3  11   0    2.11    1.55   0
  -3 -11   0   -0.68    1.79   0
  -3 -11   0   -1.80    1.59   0
   3  11   0    0.22    1.55   0
   4  11   0    3.81    1.49   0
  -4 -11   0   -0.00    1.77   0
  -4 -11   0    4.88    1.49   0
   4  11   0   -0.53    1.48   0
  -4 -11   0   -2.05    1.66   0
   5  11   0   20.25    1.51   0
  -5 -11   0   16.42    1.65   0
   5  11   0   13.77    1.54   0
  -5 -11   0   14.21    1.76   0
  -5 -11   0   12.81    1.32   0
   6  11   0   46.34    1.84   0
  -6 -11   0   48.35    1.82   0
   6  11   0   50.15    1.66   0
  -6 -11   0   50.46    1.72   0
  -6 -11   0   54.45    1.68   0
   7  11   0    9.65    1.43   0
  -7 -11   0   10.28    1.51   0
  -7 -11   0   13.22    1.51   0
   8  11   0   31.08    1.37   0
  -8 -11   0   30.16    1.51   0
  -8 -11   0   27.45    1.57   0
  -8 -11   0   30.10    1.36   0
  -9 -11   0    6.25    1.23   0
   9  11   0    6.10    1.25   0
  -9 -11   0    8.30    1.46   0
  -9 -11   0    4.18    1.42   0
   9  11   0    1.77    1.27   0
  10  11   0   74.49    1.60   0
 -10 -11   0   75.75    1.69   0
 -10 -11   0   57.83    1.84   0
  10  11   0   73.29    1.61   0
 -10 -11   0   75.90    1.59   0
   7 -12   0    0.63    1.74   0
   7 -12   0    1.54    1.58   0
  -7  12   0    1.76    1.62   0
  -7  12   0    1.60    1.72   0
   6 -12   0    3.20    1.54   0
  -6  12   0    4.38    1.40   0
  -6  12   0    6.35    1.47   0
   6 -12   0    4.66    1.62   0
  -5  12   0   10.74    1.56   0
   5 -12   0    9.16    1.44   0
  -5  12   0    7.74    1.72   0
  -4  12   0   28.85    1.54   0
   4 -12   0   30.27    1.76   0
   4 -12   0   29.70    1.74   0
  -4  12   0   27.76    1.84   0
  -3  12   0   44.09    2.04   0
   3 -12   0   49.72    1.93   0
   3 -12   0   45.43    1.86   0
  -3  12   0   42.66    1.71   0
  -2  12   0   43.21    1.51   0
   2 -12   0   41.20    2.18   0
  -2  12   0   38.76    2.07   0
   2 -12   0   41.66    1.94   0
   1 -12   0   27.01    1.69   0
   1 -12   0   27.66    1.79   0
  -1  12   0   25.12    1.52   0
   1 -12   0   27.59    2.08   0
   0 -12   0    5.43    1.62   0
   0  12   0    5.59    1.24   0
   0 -12   0    4.64    1.98   0
   0 -12   0    4.38    1.51   0
   1  12   0   68.30    1.70   0
  -1 -12   0   70.60    1.98   0
  -1 -12   0   68.74    2.21   0
  -1 -12   0   71.76    1.56   0
   1  12   0   72.77    1.85   0
  -2 -12   0  193.03    2.14   0
  -2 -12   0  192.62    2.76   0
   2  12   0  198.24    2.30   0
  -2 -12   0  206.32    2.67   0
   2  12   0  204.52    2.16   0
  -3 -12   0   51.06    1.96   0
   3  12   0   50.53    1.71   0
  -3 -12   0   52.05    1.71   0
   3  12   0   55.58    1.68   0
  -4 -12   0    2.81    1.49   0
  -4 -12   0    2.61    1.60   0
   4  12   0    3.20    1.69   0
   4  12   0    2.40    1.49   0
  -5 -12   0   10.41    1.48   0
   5  12   0    8.28    1.41   0
   5  12   0    8.82    1.51   0
  -5 -12   0   10.72    1.52   0
  -5 -12   0   11.07    1.50   0
  -6 -12   0   23.81    1.59   0
  -6 -12   0   22.60    1.53   0
   6  12   0   21.84    1.41   0
   6  12   0   21.71    1.67   0
  -6 -12   0   24.44    1.51   0
  -7 -12   0   62.32    1.75   0
  -7 -12   0   59.39    1.51   0
  -7 -12   0   62.11    1.65   0
   7  12   0   61.68    1.54   0
  -8 -12   0    0.42    1.20   0
  -8 -12   0    3.64    1.32   0
   8  12   0   -1.11    1.27   0
  -9 -12   0   19.82    1.56   0
   9  12   0   25.74    1.42   0
  -9 -12   0   22.40    1.32   0
  -9 -12   0   23.88    1.46   0
  10  12   0    4.44    1.28   0
 -10 -12   0    1.88    1.32   0
  -6  13   0    4.70    1.45   0
   6 -13   0    5.44    1.52   0
   6 -13   0    4.85    1.61   0
  -6  13   0    5.43    1.77   0
   5 -13   0    1.47    1.54   0
  -5  13   0    0.74    1.39   0
  -5  13   0    1.54    1.55   0
   4 -13   0    0.97    1.45   0
  -4  13   0    1.94    1.74   0
   4 -13   0    2.69    1.61   0
  -4  13   0    3.25    1.37   0
   3 -13   0    5.59    1.36   0
  -3  13   0    6.10    1.84   0
   3 -13   0    5.89    1.62   0
  -3  13   0    4.95    1.38   0
   2 -13   0   36.29    1.98   0
  -2  13   0   29.57    1.47   0
   2 -13   0   35.50    1.81   0
   1 -13   0   19.32    1.92   0
   1 -13   0   20.62    1.53   0
  -1  13   0   18.90    1.39   0
   1 -13   0   20.67    1.55   0
   0 -13   0    7.44    1.77   0
   0  13   0    9.26    1.31   0
   0 -13   0   10.67    1.59   0
   0 -13   0    9.31    1.46   0
   0  13   0    7.62    1.73   0
   1  13   0   15.65    1.45   0
   1  13   0   16.56    1.74   0
  -1 -13   0   13.22    1.65   0
  -1 -13   0   13.94    1.85   0
  -1 -13   0   18.88    1.56   0
   2  13   0    2.27    1.50   0
  -2 -13   0    3.96    1.73   0
  -2 -13   0    4.82    1.48   0
  -2 -13   0    4.49    1.49   0
   2  13   0    3.15    1.35   0
  -3 -13   0   26.29    1.54   0
   3  13   0   26.75    1.43   0
  -3 -13   0   25.14    1.83   0
  -3 -13   0   25.27    1.55   0
   3  13   0   22.21    1.72   0
   4  13   0   48.68    1.47   0
   4  13   0   41.48    1.76   0
  -4 -13   0   41.61    1.76   0
  -4 -13   0   46.88    1.37   0
  -5 -13   0   12.00    1.41   0
   5  13   0   16.97    1.39   0
  -5 -13   0   12.62    1.21   0
   5  13   0    9.81    1.39   0
  -5 -13   0    8.76    1.59   0
   6  13   0    0.58    1.08   0
  -6 -13   0    0.20    1.35   0
  -6 -13   0    3.02    1.15   0
  -6 -13   0    0.64    1.31   0
   6  13   0    1.08    1.25   0
  -7 -13   0    0.78    1.33   0
  -7 -13   0    1.34    1.39   0
   7  13   0   -1.70    1.32   0
  -7 -13   0    0.39    1.15   0
   8  13   0    0.64    1.06   0
  -8 -13   0   -0.24    1.41   0
  -8 -13   0   -0.80    1.35   0
  -8 -13   0    1.93    1.13   0
  -9 -13   0   -0.59    1.26   0
  -9 -13   0   -0.05    1.44   0
  -9 -13   0    1.92    1.38   0
   9  13   0    1.56    1.09   0
  -5  14   0   -0.64    1.80   0
   5 -14   0    0.33    1.64   0
  -5  14   0    0.14    1.48   0
  -4  14   0    0.03    1.31   0
   4 -14   0   -0.08    1.47   0
  -4  14   0    1.67    1.74   0
   4 -14   0    0.26    1.68   0
   3 -14   0    1.70    1.69   0
  -3  14   0    2.09    1.40   0
   3 -14   0    4.32    1.29   0
  -2  14   0    3.60    1.38   0
   2 -14   0    4.22    1.57   0
   2 -14   0    4.54    1.39   0
   2 -14   0    4.90    1.73   0
   1 -14   0   36.79    1.55   0
   1 -14   0   30.16    1.83   0
   1 -14   0   34.21    1.94   0
  -1  14   0   30.15    1.43   0
   0  14   0   12.57    1.39   0
   0 -14   0   16.58    1.48   0
   0 -14   0   10.90    1.63   0
   0 -14   0   13.34    1.77   0
   0  14   0   13.79    1.25   0
  -1 -14   0    4.89    1.53   0
   1  14   0    6.54    1.31   0
  -1 -14   0    6.88    1.85   0
   1  14   0    8.29    1.54   0
  -1 -14   0    5.93    1.40   0
   2  14   0    1.80    1.31   0
  -2 -14   0    2.68    1.48   0
  -2 -14   0    1.76    1.75   0
   2  14   0    2.67    1.33   0
  -2 -14   0    8.93    1.37   0
  -3 -14   0   -0.46    1.61   0
  -3 -14   0   -0.05    1.45   0
   3  14   0    0.11    1.42   0
  -3 -14   0   -1.35    1.40   0
   3  14   0    0.51    1.26   0
  -4 -14   0    2.53    1.35   0
  -4 -14   0    0.74    1.45   0
   4  14   0    2.30    1.35   0
  -4 -14   0   -0.25    1.39   0
   4  14   0   -0.66    1.24   0
   5  14   0    7.71    1.43   0
   5  14   0   12.04    1.28   0
  -5 -14   0   11.62    1.14   0
  -5 -14   0    9.88    1.52   0
  -6 -14   0    7.35    1.36   0
   6  14   0    9.20    1.49   0
  -6 -14   0    8.38    1.17   0
   6  14   0   11.02    1.09   0
  -6 -14   0    8.85    1.49   0
  -7 -14   0   20.03    1.38   0
  -7 -14   0    7.72    1.24   0
   7  14   0   14.59    1.33   0
  -7 -14   0    8.20    1.53   0
  -8 -14   0   -0.28    1.32   0
  -8 -14   0    2.39    1.36   0
  -8 -14   0   -0.07    1.46   0
   8  14   0   -2.48    1.25   0
  -3  15   0   34.81    1.45   0
   3 -15   0   40.11    2.21   0
   3 -15   0   45.99    2.32   0
   3 -15   0   40.44    1.65   0
  -2  15   0   16.09    1.27   0
   2 -15   0   17.49    1.32   0
   2 -15   0   12.70    2.02   0
   2 -15   0   15.45    2.00   0
   1 -15   0   13.23    1.86   0
   1 -15   0   15.71    2.01   0
  -1  15   0   15.28    1.46   0
  -1  15   0   16.06    1.35   0
   1 -15   0   17.54    1.48   0
   0 -15   0   -0.09    1.75   0
   0 -15   0    1.12    1.79   0
   0  15   0   -0.03    1.20   0
   0 -15   0    0.14    1.40   0
   0  15   0    1.12    1.22   0
  -1 -15   0    2.87    1.32   0
  -1 -15   0    2.09    1.70   0
   1  15   0    6.20    1.45   0
   1  15   0   -0.04    1.26   0
  -1 -15   0    1.28    1.60   0
  -2 -15   0    0.73    1.58   0
   2  15   0    0.43    1.26   0
  -2 -15   0    0.70    1.65   0
  -2 -15   0   -1.36    1.23   0
   2  15   0    2.38    1.25   0
  -3 -15   0    8.43    1.56   0
   3  15   0    9.98    1.12   0
  -3 -15   0    9.16    1.59   0
  -3 -15   0   10.89    1.39   0
   3  15   0   12.29    1.45   0
  -4 -15   0    3.64    1.56   0
   4  15   0    6.57    1.06   0
  -4 -15   0    2.97    1.44   0
  -4 -15   0    4.59    1.30   0
   4  15   0    4.27    1.47   0
   5  15   0   -0.78    1.33   0
   5  15   0    1.74    1.31   0
  -5 -15   0    3.39    1.58   0
  -5 -15   0    3.90    1.41   0
   6  15   0    1.85    1.09   0
  -6 -15   0    1.88    1.45   0
  -6 -15   0    0.45    1.34   0
   6  15   0    3.02    1.48   0
   1 -16   0   74.76    1.70   0
   1 -16   0   76.81    2.92   0
   0 -16   0    0.20    1.92   0
   0  16   0   -0.31    1.42   0
   0  16   0    0.11    1.42   0
   0 -16   0   -0.05    2.04   0
   0 -16   0    0.63    1.36   0
   1  16   0   19.18    1.38   0
   1  16   0   12.74    1.57   0
  -1 -16   0   14.16    2.04   0
  -1 -16   0   14.91    2.01   0
  -1 -16   0   17.70    1.44   0
  -2 -16   0    7.05    1.82   0
  -2 -16   0   10.33    1.34   0
   2  16   0    9.92    1.50   0
   2  16   0    9.26    1.32   0
  -2 -16   0    7.83    1.80   0
   3  16   0    4.45    1.07   0
  -3 -16   0    0.76    1.76   0
   3  16   0    2.21    1.27   0
  -3 -16   0   -0.35    1.35   0
  -3 -16   0    1.55    1.63   0
  -4 -16   0   16.85    1.81   0
  -4 -16   0   11.73    1.83   0
   4  16   0    1.84    1.49   0
  -4 -16   0   19.59    1.43   0
   4  16   0    7.53    1.24   0
  -3 -16   1    2.33    1.33   0
  -3 -16   1    0.22    1.67   0
  -3 -16   1    0.88    1.61   0
   3  16  -1    0.69    1.27   0
   3  16  -1   -0.54    1.30   0
  -2 -16   1   23.64    1.78   0
   2  16  -1   22.43    1.43   0
  -2 -16   1   23.63    1.40   0
   2  16  -1   29.12    1.33   0
  -2 -16   1   22.71    1.74   0
   1  16  -1    1.46    1.29   0
  -1 -16   1    1.31    1.79   0
  -1 -16   1    1.70    1.34   0
   1  16  -1    1.01    1.43   0
  -1 -16   1    0.36    1.72   0
   0 -16   1    4.24    1.79   0
   0 -16   1    1.55    1.79   0
   0  16  -1    6.80    1.30   0
   0  16  -1    5.00    1.33   0
   0 -16   1    4.83    1.36   0
  -6 -15   1    0.61    1.45   0
  -6 -15   1    3.18    1.39   0
  -6 -15   1   -1.66    1.30   0
   6  15  -1    0.39    1.33   0
   6  15  -1    0.73    1.29   0
  -5 -15   1   -1.17    1.35   0
   5  15  -1    1.27    1.26   0
  -5 -15   1   -1.09    1.42   0
   5  15  -1    2.19    1.32   0
   4  15  -1   -0.19    1.38   0
   4  15  -1    1.72    1.29   0
  -4 -15   1   -0.88    1.44   0
  -4 -15   1   -0.40    1.12   0
   3  15  -1    9.77    1.37   0
  -3 -15   1   14.01    1.67   0
  -3 -15   1   10.79    1.53   0
  -3 -15   1   15.86    1.34   0
   3  15  -1   10.51    1.33   0
   2  15  -1   -0.65    1.20   0
  -2 -15   1    0.30    1.33   0
  -2 -15   1   -1.59    1.26   0
   2  15  -1   -0.36    1.26   0
  -2 -15   1    0.54    1.55   0
   1  15  -1   10.12    1.29   0
   1  15  -1    7.99    1.20   0
  -1 -15   1    7.64    1.61   0
  -1 -15   1    1.39    1.57   0
  -1 -15   1    6.62    1.31   0
   0  15  -1    1.58    1.22   0
   0  15  -1    0.74    1.25   0
   0 -15   1    1.58    1.52   0
   0 -15   1    3.29    1.13   0
   0 -15   1    1.12    1.48   0
  -1  15  -1    7.05    1.42   0
   1 -15   1    3.91    1.61   0
   1 -15   1    4.20    1.36   0
  -1  15  -1    7.57    1.27   0
   1 -15   1    5.50    1.68   0
   2 -15   1    0.21    1.28   0
  -2  15  -1    0.08    1.35   0
   2 -15   1    0.34    1.57   0
   2 -15   1    0.31    1.51   0
   3 -15   1    2.83    1.78   0
  -3  15  -1    4.91    1.28   0
   3 -15   1    5.25    1.48   0
   7  14  -1   -0.46    1.31   0
  -7 -14   1    0.46    1.46   0
  -7 -14   1   -0.67    1.43   0
  -7 -14   1    1.82    1.36   0
  -6 -14   1    8.73    1.39   0
   6  14  -1   11.18    1.33   0
  -6 -14   1    7.80    1.29   0
  -6 -14   1    7.20    1.39   0
   6  14  -1    4.38    1.30   0
  -5 -14   1   13.23    1.46   0
  -5 -14   1   22.51    1.38   0
  -5 -14   1   16.76    1.41   0
   5  14  -1   16.26    1.33   0
   5  14  -1   14.63    1.49   0
  -4 -14   1    7.56    1.34   0
   4  14  -1    5.49    1.28   0
  -4 -14   1    8.80    1.52   0
   4  14  -1   10.99    1.31   0
  -3 -14   1   44.20    1.32   0
   3  14  -1   38.14    1.48   0
   3  14  -1   48.55    1.49   0
  -3 -14   1   38.14    1.75   0
  -3 -14   1   40.27    1.58   0
  -2 -14   1    3.67    1.31   0
   2  14  -1    6.31    1.07   0
  -2 -14   1    4.75    1.44   0
   2  14  -1    8.01    1.36   0
  -2 -14   1    3.52    1.63   0
  -1 -14   1   -5.19    1.38   0
  -1 -14   1    0.44    1.40   0
   1  14  -1   -2.40    1.04   0
  -1 -14   1   -2.62    1.65   0
   1  14  -1    1.44    1.32   0
   0  14  -1   15.11    1.30   0
   0 -14   1   13.78    1.42   0
   0 -14   1   13.84    1.67   0
   0  14  -1   15.50    1.41   0
   0 -14   1   14.30    1.49   0
  -1  14  -1    0.41    1.21   0
   1 -14   1   -1.53    1.37   0
   1 -14   1   -0.42    1.54   0
   1 -14   1   -0.38    1.38   0
   2 -14   1    0.09    1.39   0
  -2  14  -1    1.19    1.22   0
   2 -14   1    0.62    1.49   0
   2 -14   1   -0.69    1.35   0
   3 -14   1    2.03    1.60   0
  -3  14  -1    1.51    1.34   0
   3 -14   1    0.03    1.33   0
  -4  14  -1    4.67    1.22   0
   4 -14   1    5.50    1.57   0
   4 -14   1    3.95    1.45   0
  -4  14  -1    3.57    1.67   0
   5 -14   1   -0.10    1.69   0
  -5  14  -1   -0.13    1.68   0
  -5  14  -1   -0.70    1.45   0
  -9 -13   1   18.24    1.48   0
  -9 -13   1   19.12    1.40   0
  -8 -13   1   91.45    1.65   0
   8  13  -1   99.00    1.64   0
  -8 -13   1   90.24    1.89   0
  -8 -13   1  106.49    1.77   0
  -7 -13   1   -0.50    1.31   0
  -7 -13   1   -3.27    1.38   0
   7  13  -1   -1.41    1.10   0
  -7 -13   1    1.49    1.20   0
  -6 -13   1    5.17    1.17   0
   6  13  -1    4.40    1.30   0
  -6 -13   1    2.54    1.30   0
   6  13  -1    3.87    1.29   0
  -6 -13   1    8.53    1.13   0
  -5 -13   1    0.72    1.31   0
  -5 -13   1    3.38    1.47   0
   5  13  -1   -1.57    1.51   0
   5  13  -1   -0.16    1.07   0
  -5 -13   1    0.54    1.29   0
  -4 -13   1   12.35    1.43   0
  -4 -13   1   14.16    1.61   0
   4  13  -1   12.77    1.42   0
   4  13  -1    7.89    1.37   0
  -4 -13   1   18.89    1.40   0
  -3 -13   1   13.86    1.69   0
   3  13  -1   14.27    1.57   0
   3  13  -1   15.84    1.41   0
  -3 -13   1   14.93    1.47   0
  -2 -13   1    4.68    1.21   0
   2  13  -1   11.78    1.35   0
  -2 -13   1    3.72    1.49   0
   2  13  -1    4.35    1.45   0
  -2 -13   1    6.05    1.78   0
  -1 -13   1   71.72    1.75   0
   1  13  -1   72.50    1.76   0
   1  13  -1   70.88    1.62   0
  -1 -13   1   70.00    2.15   0
  -1 -13   1   72.95    1.51   0
   0 -13   1   -0.49    1.43   0
   0  13  -1   -0.35    1.30   0
   0  13  -1    0.82    1.53   0
   0 -13   1   -0.34    1.49   0
   0 -13   1   -0.12    1.38   0
   1 -13   1   10.67    1.62   0
  -1  13  -1    9.53    1.28   0
   1 -13   1   10.62    1.50   0
   1 -13   1    9.25    1.39   0
  -2  13  -1    6.75    1.44   0
   2 -13   1    7.12    1.63   0
   2 -13   1    7.05    1.50   0
   3 -13   1   -0.13    1.37   0
  -3  13  -1   -1.38    1.46   0
   3 -13   1    0.95    1.54   0
  -3  13  -1   -1.09    1.19   0
  -4  13  -1    0.24    1.57   0
  -4  13  -1    1.65    1.16   0
   4 -13   1   -1.00    1.39   0
   4 -13   1    0.70    1.29   0
  -5  13  -1   62.85    1.93   0
  -5  13  -1   54.82    1.70   0
   5 -13   1   64.17    1.81   0
   6 -13   1   11.04    1.52   0
  -6  13  -1   11.20    1.70   0
  -6  13  -1    8.26    1.63   0
   6 -13   1    9.86    1.66   0
   9  12  -1    1.88    1.33   0
  -9 -12   1    0.80    1.31   0
  -9 -12   1    0.45    1.25   0
   8  12  -1   15.53    1.39   0
  -8 -12   1   16.75    1.25   0
  -8 -12   1   12.54    1.40   0
  -8 -12   1   21.60    1.42   0
  -7 -12   1   59.26    1.65   0
  -7 -12   1   51.89    1.63   0
  -7 -12   1   53.97    1.45   0
   7  12  -1   59.25    1.52   0
  -6 -12   1    4.16    1.59   0
  -6 -12   1    3.99    1.39   0
   6  12  -1    4.88    1.40   0
  -6 -12   1    1.13    1.26   0
   6  12  -1    4.86    1.37   0
   5  12  -1   30.47    1.49   0
   5  12  -1   28.18    1.59   0
  -5 -12   1   35.52    1.61   0
  -5 -12   1   36.80    1.79   0
  -5 -12   1   31.62    1.63   0
   4  12  -1    3.93    1.48   0
   4  12  -1   10.23    1.32   0
  -4 -12   1    8.41    1.47   0
  -4 -12   1    4.48    1.47   0
  -4 -12   1    2.84    1.70   0
  -3 -12   1  174.66    2.10   0
   3  12  -1  185.36    1.99   0
   3  12  -1  167.28    2.15   0
  -3 -12   1  178.56    2.45   0
   2  12  -1   15.01    1.56   0
  -2 -12   1    9.77    1.60   0
   2  12  -1    8.96    1.47   0
  -2 -12   1    9.90    1.71   0
  -1 -12   1   23.79    1.50   0
   1  12  -1   19.68    1.50   0
  -1 -12   1   22.85    1.98   0
   1  12  -1   26.21    1.78   0
  -1 -12   1   21.71    1.41   0
   0 -12   1    2.28    1.60   0
   0  12  -1    4.23    1.50   0
   0 -12   1    4.07    1.44   0
   0 -12   1    3.50    1.64   0
   0  12  -1    2.57    1.42   0
   1 -12   1   16.56    1.63   0
  -1  12  -1   13.33    1.45   0
   1 -12   1   15.22    1.88   0
  -2  12  -1   25.87    1.44   0
   2 -12   1   27.15    1.66   0
  -2  12  -1   22.62    1.78   0
   2 -12   1   26.02    1.84   0
  -3  12  -1   -0.36    1.70   0
   3 -12   1   -1.94    1.68   0
  -3  12  -1   -1.96    1.30   0
   3 -12   1   -0.46    1.65   0
  -4  12  -1    5.60    1.72   0
  -4  12  -1    4.50    1.43   0
   4 -12   1    6.54    1.60   0
   4 -12   1    7.78    1.53   0
  -5  12  -1   35.38    1.76   0
  -5  12  -1   32.38    1.57   0
   5 -12   1   40.19    1.80   0
   6 -12   1   -0.55    1.44   0
   6 -12   1    0.66    1.46   0
  -6  12  -1   -1.41    1.46   0
  -6  12  -1    2.00    1.49   0
  -7  12  -1   35.27    1.73   0
   7 -12   1   31.41    1.89   0
  -7  12  -1   15.80    1.91   0
   7 -12   1   36.33    1.68   0
 -10 -11   1   55.77    1.64   0
 -10 -11   1   50.67    1.47   0
 -10 -11   1   40.65    1.70   0
  10  11  -1   53.94    1.54   0
  -9 -11   1    4.75    1.37   0
  -9 -11   1   -0.81    1.23   0
  -9 -11   1    1.48    1.36   0
   9  11  -1   -1.62    1.39   0
   8  11  -1  101.64    1.73   0
  -8 -11   1  102.74    2.06   0
  -8 -11   1  114.44    1.73   0
  -8 -11   1  100.85    1.81   0
  -7 -11   1   29.67    1.59   0
  -7 -11   1   27.51    1.42   0
   7  11  -1   29.19    1.26   0
  -7 -11   1   32.47    1.49   0
   6  11  -1   10.09    1.45   0
  -6 -11   1    9.99    1.46   0
  -6 -11   1    6.66    1.68   0
  -6 -11   1    9.08    1.30   0
   6  11  -1    8.08    1.49   0
  -5 -11   1    1.83    1.50   0
   5  11  -1    3.09    1.49   0
  -5 -11   1    4.67    1.55   0
  -5 -11   1    2.35    1.68   0
   5  11  -1    5.78    1.44   0
  -4 -11   1   10.97    1.56   0
   4  11  -1    9.42    1.27   0
  -4 -11   1   10.33    1.36   0
  -4 -11   1   11.95    1.59   0
   4  11  -1   10.96    1.76   0
  -3 -11   1   79.51    1.60   0
  -3 -11   1   78.38    1.90   0
   3  11  -1   69.79    1.74   0
  -3 -11   1   76.13    1.89   0
   3  11  -1   76.10    2.03   0
  -2 -11   1    5.11    2.05   0
   2  11  -1   11.49    1.61   0
  -2 -11   1   11.60    1.72   0
   2  11  -1   10.26    1.62   0
  -1 -11   1    9.22    1.89   0
   1  11  -1    7.94    1.68   0
   1  11  -1   12.36    1.61   0
  -1 -11   1    8.40    1.77   0
   0 -11   1  140.99    2.25   0
   0  11  -1  128.50    2.05   0
   0 -11   1  129.48    2.10   0
   0 -11   1  133.17    2.48   0
   1 -11   1   28.99    1.80   0
   1 -11   1   30.63    2.09   0
  -1  11  -1   30.28    1.62   0
  -2  11  -1    5.01    1.85   0
   2 -11   1    1.48    1.66   0
   2 -11   1    3.11    1.82   0
  -2  11  -1    7.27    1.43   0
  -3  11  -1   96.81    1.97   0
   3 -11   1  109.61    2.34   0
  -3  11  -1  100.61    2.19   0
   3 -11   1  106.66    2.01   0
  -4  11  -1    6.48    1.70   0
  -4  11  -1    7.15    1.48   0
   4 -11   1    4.03    1.80   0
   4 -11   1    6.97    1.57   0
   5 -11   1   15.40    1.51   0
  -5  11  -1    9.22    1.65   0
  -5  11  -1    8.52    1.49   0
  -6  11  -1   12.42    1.59   0
  -6  11  -1    8.74    1.44   0
   6 -11   1   12.29    1.56   0
   6 -11   1   11.44    1.48   0
  -7  11  -1    0.76    1.49   0
   7 -11   1    0.16    1.59   0
   7 -11   1   -0.80    1.43   0
  -7  11  -1    2.46    1.48   0
   8 -11   1   14.59    1.35   0
   8 -11   1   11.60    2.18   0
  -8  11  -1   14.67    1.59   0
 -11 -10   1   82.41    2.07   0
 -11 -10   1   92.57    1.70   0
  11  10  -1   66.39    1.80   0
  10  10  -1    9.77    1.26   0
 -10 -10   1   11.12    1.27   0
 -10 -10   1    9.43    1.53   0
  10  10  -1   14.18    1.34   0
 -10 -10   1   14.98    1.44   0
   9  10  -1   -2.30    1.15   0
  -9 -10   1    1.16    1.21   0
  -9 -10   1    2.00    1.40   0
   9  10  -1    2.01    1.30   0
  -9 -10   1    1.45    1.40   0
  -8 -10   1    2.24    1.38   0
   8  10  -1    5.80    1.26   0
   8  10  -1    4.21    1.37   0
  -8 -10   1    8.04    1.38   0
  -8 -10   1    8.63    1.42   0
  -7 -10   1   75.20    1.85   0
  -7 -10   1   76.05    1.74   0
   7  10  -1   71.69    1.70   0
  -7 -10   1   73.01    1.83   0
  -6 -10   1  136.35    1.91   0
   6  10  -1  125.82    1.71   0
   6  10  -1  117.20    2.02   0
  -6 -10   1  123.68    2.03   0
   5  10  -1   71.51    2.05   0
  -5 -10   1   73.65    1.98   0
   5  10  -1   75.34    1.55   0
  -5 -10   1   74.75    1.65   0
  -5 -10   1   68.15    1.88   0
  -4 -10   1   11.92    1.68   0
   4  10  -1   14.67    1.73   0
   4  10  -1   17.33    1.67   0
  -4 -10   1   17.82    1.70   0
  -4 -10   1   15.42    1.84   0
  -3 -10   1   32.54    1.70   0
  -3 -10   1   32.15    2.00   0
  -3 -10   1   32.98    1.87   0
   3  10  -1   30.92    1.83   0
   3  10  -1   30.81    1.90   0
  -2 -10   1   26.41    2.18   0
  -2 -10   1   36.08    1.93   0
   2  10  -1   26.98    1.55   0
   2  10  -1   29.72    1.95   0
  -1 -10   1   79.80    2.64   0
   1  10  -1   87.11    2.19   0
  -1 -10   1   80.17    2.15   0
   1  10  -1   76.62    1.96   0
   0  10  -1  334.07    2.67   0
   0 -10   1  358.29    3.59   0
   0 -10   1  338.29    2.85   0
   1 -10   1   94.55    2.67   0
  -1  10  -1   87.30    2.72   0
  -1  10  -1   88.68    1.96   0
   1 -10   1   95.14    2.45   0
  -2  10  -1   -2.83    1.59   0
   2 -10   1   -1.12    2.15   0
  -2  10  -1    1.26    1.94   0
   2 -10   1   -0.71    2.15   0
   3 -10   1   23.27    1.77   0
  -3  10  -1   17.77    2.02   0
  -3  10  -1   17.36    1.48   0
   3 -10   1   19.19    1.82   0
  -4  10  -1   10.28    1.58   0
   4 -10   1    7.68    1.79   0
  -4  10  -1   11.58    1.78   0
   4 -10   1   10.41    1.91   0
  -5  10  -1    2.81    1.63   0
   5 -10   1    4.98    1.52   0
  -5  10  -1    1.06    1.64   0
   6 -10   1    1.22    1.50   0
  -6  10  -1    1.01    1.54   0
  -6  10  -1    0.75    1.58   0
   6 -10   1    2.82    1.56   0
   7 -10   1   -0.48    1.20   0
  -7  10  -1   -0.80    1.66   0
  -7  10  -1    0.62    1.49   0
   7 -10   1    0.27    1.78   0
  -8  10  -1   45.30    1.66   0
   8 -10   1   37.09    2.57   0
   8 -10   1   45.64    1.44   0
   9 -10   1   42.86    1.68   0
  -9  10  -1   41.98    1.61   0
 -11  -9   1    1.64    1.49   0
 -11  -9   1    0.10    1.04   0
 -11  -9   1    1.55    1.38   0
  11   9  -1    1.08    1.04   0
  11   9  -1    0.86    1.27   0
  10   9  -1    6.13    1.30   0
 -10  -9   1    6.06    1.22   0
 -10  -9   1    8.06    1.39   0
  10   9  -1    5.79    1.27   0
 -10  -9   1    5.99    1.40   0
  -9  -9   1    3.23    1.60   0
  -9  -9   1    1.82    1.60   0
   9   9  -1    4.90    1.21   0
   9   9  -1    4.10    1.31   0
  -9  -9   1    1.78    1.03   0
   8   9  -1   18.47    1.45   0
  -8  -9   1   20.84    1.76   0
  -8  -9   1   20.62    1.33   0
  -8  -9   1   20.68    1.55   0
   8   9  -1   16.55    1.35   0
   7   9  -1  192.40    2.14   0
  -7  -9   1  197.30    2.06   0
  -7  -9   1  195.55    2.21   0
   7   9  -1  192.50    2.17   0
  -7  -9   1  201.05    2.35   0
  -6  -9   1    0.86    1.80   0
   6   9  -1   -1.56    1.67   0
  -6  -9   1    0.50    1.71   0
  -6  -9   1    4.04    1.37   0
  -5  -9   1   30.51    1.60   0
   5   9  -1   30.42    1.83   0
  -5  -9   1   24.12    1.97   0
   5   9  -1   24.19    1.86   0
  -4  -9   1   24.27    1.64   0
   4   9  -1   21.81    2.17   0
   4   9  -1   23.10    1.84   0
  -4  -9   1   24.28    1.97   0
  -4  -9   1   22.04    2.13   0
   3   9  -1    4.38    1.77   0
  -3  -9   1    3.83    1.87   0
  -3  -9   1    6.77    2.06   0
  -3  -9   1    6.49    1.48   0
   3   9  -1    7.55    1.83   0
   2   9  -1  126.22    2.16   0
  -2  -9   1  127.94    2.34   0
  -2  -9   1  132.23    2.29   0
   2   9  -1  129.61    2.29   0
  -1  -9   1  117.83    2.61   0
   1   9  -1  130.12    2.32   0
  -1  -9   1  126.94    2.30   0
   1   9  -1  125.59    2.15   0
   0  -9   1  214.28    2.61   0
   0  -9   1  213.76    2.99   0
   0   9  -1  216.23    2.39   0
   1  -9   1   27.90    2.26   0
  -1   9  -1   30.96    2.25   0
  -1   9  -1   29.87    1.90   0
   1  -9   1   33.51    2.15   0
  -2   9  -1  500.87    3.36   0
   2  -9   1  533.29    3.70   0
  -2   9  -1  504.76    3.87   0
   2  -9   1  543.88    3.94   0
   3  -9   1  182.88    2.61   0
  -3   9  -1  169.35    2.76   0
  -3   9  -1  162.18    2.40   0
   3  -9   1  191.82    2.82   0
  -4   9  -1  150.50    2.36   0
  -4   9  -1  154.32    2.61   0
   4  -9   1  170.50    2.54   0
  -5   9  -1   19.47    1.60   0
  -5   9  -1   20.68    1.88   0
   5  -9   1   19.31    1.72   0
  -6   9  -1  113.05    2.37   0
  -6   9  -1  112.43    2.20   0
   6  -9   1  111.09    2.48   0
   6  -9   1  119.27    1.99   0
   7  -9   1    1.58    1.41   0
  -7   9  -1   -0.94    1.62   0
  -7   9  -1   -0.18    1.79   0
   7  -9   1    0.01    1.87   0
   8  -9   1   65.57    1.55   0
   8  -9   1   55.00    2.87   0
  -8   9  -1   62.34    1.64   0
   8  -9   1   57.67    2.98   0
   9  -9   1    5.77    1.45   0
  -9   9  -1    6.65    1.53   0
 -11  -8   1    4.37    1.22   0
  11   8  -1    3.16    1.41   0
  11   8  -1    4.17    1.00   0
 -11  -8   1    2.17    1.37   0
 -11  -8   1    1.88    1.35   0
  10   8  -1   22.07    1.11   0
 -10  -8   1   24.09    1.34   0
 -10  -8   1   18.92    1.50   0
 -10  -8   1   21.14    1.43   0
  10   8  -1   18.02    1.29   0
   9   8  -1   12.74    1.57   0
  -9  -8   1   13.83    1.29   0
  -9  -8   1   10.56    1.61   0
  -9  -8   1   10.62    1.49   0
   9   8  -1   15.06    1.29   0
  -8  -8   1   23.42    1.72   0
  -8  -8   1   24.37    1.42   0
  -8  -8   1   21.98    1.75   0
   8   8  -1   24.69    1.35   0
   8   8  -1   21.87    1.58   0
  -7  -8   1    7.58    1.50   0
   7   8  -1   10.57    1.58   0
   7   8  -1    5.57    1.42   0
  -7  -8   1   12.57    1.74   0
  -7  -8   1    4.69    1.78   0
  -6  -8   1   26.77    1.99   0
  -6  -8   1   33.39    1.97   0
   6   8  -1   32.33    1.57   0
   6   8  -1   30.38    1.83   0
  -6  -8   1   34.04    1.55   0
  -5  -8   1    3.31    1.97   0
   5   8  -1    1.32    1.84   0
  -5  -8   1    4.57    1.50   0
  -5  -8   1    6.27    1.93   0
   5   8  -1    3.13    1.79   0
   4   8  -1    2.76    1.82   0
  -4  -8   1    3.50    1.54   0
   4   8  -1    4.98    1.88   0
  -4  -8   1    2.04    1.98   0
   3   8  -1    4.66    2.21   0
  -3  -8   1    4.22    1.89   0
  -3  -8   1    4.23    1.73   0
  -3  -8   1    3.39    1.85   0
   3   8  -1    5.38    1.82   0
   2   8  -1    2.43    1.89   0
  -2  -8   1    0.85    2.04   0
  -2  -8   1    0.68    1.61   0
  -2  -8   1    0.00    1.93   0
   2   8  -1   -0.84    1.79   0
   1   8  -1   18.96    1.94   0
   1   8  -1   14.96    1.83   0
  -1  -8   1   15.36    2.17   0
  -1  -8   1   15.64    2.01   0
   0  -8   1    1.64    1.99   0
   0  -8   1    0.14    2.08   0
   0   8  -1    2.40    2.06   0
   0   8  -1    3.84    1.74   0
   1  -8   1  641.22    3.71   0
  -1   8  -1  622.29    3.51   0
   1  -8   1  625.34    4.23   0
  -1   8  -1  633.24    4.20   0
   2  -8   1 1246.53    5.07   0
   2  -8   1 1284.30    5.50   0
  -2   8  -1 1176.30    4.63   0
  -2   8  -1 1202.42    5.37   0
   3  -8   1  279.74    3.11   0
  -3   8  -1  252.91    2.62   0
   3  -8   1  268.26    3.16   0
  -3   8  -1  263.63    3.07   0
  -4   8  -1   37.32    2.05   0
   4  -8   1   43.27    1.99   0
  -4   8  -1   34.23    2.36   0
   5  -8   1   27.20    2.34   0
   5  -8   1   31.61    1.95   0
  -5   8  -1   29.63    1.83   0
  -5   8  -1   28.33    2.12   0
  -6   8  -1    0.43    1.80   0
  -6   8  -1   -0.54    1.79   0
   6  -8   1   -0.04    1.59   0
   6  -8   1    1.32    1.95   0
   7  -8   1   17.06    1.46   0
   7  -8   1   14.52    2.10   0
  -7   8  -1   14.58    1.95   0
  -7   8  -1   15.07    1.62   0
   8  -8   1  176.29    4.53   0
  -8   8  -1  191.05    2.20   0
   8  -8   1  195.55    2.14   0
   8  -8   1  174.95    4.38   0
  -9   8  -1   61.96    1.65   0
   9  -8   1   60.58    1.51   0
  10  -8   1    0.71    1.26   0
 -10   8  -1    0.15    1.35   0
 -12  -7   1   40.51    1.41   0
 -12  -7   1   37.94    1.69   0
  12   7  -1   37.76    1.59   0
  12   7  -1   40.49    1.42   0
 -12  -7   1   33.72    1.51   0
 -11  -7   1    0.57    1.18   0
  11   7  -1    1.60    1.40   0
 -11  -7   1    0.95    1.33   0
  11   7  -1    1.27    0.96   0
 -11  -7   1    3.13    1.26   0
  10   7  -1    7.85    1.14   0
  10   7  -1    7.80    1.44   0
 -10  -7   1    1.16    1.23   0
 -10  -7   1    3.63    1.55   0
 -10  -7   1    4.07    1.39   0
  -9  -7   1   17.51    1.36   0
  -9  -7   1   19.66    1.80   0
   9   7  -1   20.11    1.50   0
   9   7  -1   19.91    1.13   0
  -9  -7   1   20.87    1.58   0
   8   7  -1   19.01    1.39   0
  -8  -7   1   17.61    1.67   0
  -8  -7   1   10.91    1.44   0
  -8  -7   1   14.66    1.72   0
   8   7  -1   15.05    1.58   0
  -7  -7   1   -1.55    1.83   0
  -7  -7   1   -3.73    1.85   0
  -7  -7   1   -0.67    1.47   0
   7   7  -1    0.42    1.70   0
   7   7  -1   -1.38    1.44   0
  -6  -7   1   37.27    2.04   0
  -6  -7   1   34.61    2.02   0
   6   7  -1   38.93    1.60   0
   6   7  -1   36.44    1.92   0
  -6  -7   1   42.74    1.66   0
  -5  -7   1   53.05    2.13   0
  -5  -7   1   65.55    2.16   0
   5   7  -1   56.98    2.04   0
   5   7  -1   57.50    2.06   0
   5   7  -1   60.65    1.75   0
  -5  -7   1   64.87    1.78   0
  -4  -7   1   73.54    2.19   0
   4   7  -1   83.09    2.08   0
   4   7  -1   76.06    2.15   0
  -4  -7   1   81.22    2.07   0
  -4  -7   1   75.96    2.22   0
   3   7  -1   23.71    2.20   0
   3   7  -1   17.49    1.87   0
  -3  -7   1   19.83    1.67   0
  -3  -7   1   25.46    1.91   0
  -3  -7   1   23.66    1.65   0
  -2  -7   1    1.40    1.53   0
  -2  -7   1    1.24    1.60   0
   2   7  -1    0.77    1.82   0
   2   7  -1   -0.19    1.88   0
  -2  -7   1    4.91    2.14   0
   1   7  -1    0.77    1.54   0
  -1  -7   1   -0.75    2.14   0
   1   7  -1    0.79    1.90   0
  -1  -7   1   -0.68    1.99   0
   0  -7   1  107.37    2.08   0
   0  -7   1  112.40    2.68   0
   0   7  -1  110.28    2.60   0
   0   7  -1  106.95    2.23   0
   1  -7   1  502.25    3.47   0
   1  -7   1  515.59    3.95   0
  -1   7  -1  491.19    3.29   0
  -1   7  -1  503.67    3.91   0
  -2   7  -1    4.61    2.12   0
  -2   7  -1    3.12    1.74   0
   2  -7   1    5.07    2.10   0
   2  -7   1    3.25    1.95   0
   3  -7   1    3.33    2.26   0
  -3   7  -1    8.39    2.18   0
  -3   7  -1    5.20    1.70   0
   3  -7   1    5.17    2.05   0
  -4   7  -1  266.96    3.08   0
   4  -7   1  287.31    2.81   0
  -4   7  -1  264.29    2.94   0
  -5   7  -1   32.02    2.16   0
  -5   7  -1   32.96    1.99   0
   5  -7   1   31.19    2.62   0
   5  -7   1   35.89    1.96   0
  -6   7  -1   58.18    1.92   0
   6  -7   1   56.69    1.72   0
   6  -7   1   50.85    2.59   0
  -6   7  -1   49.50    2.29   0
  -7   7  -1   74.93    1.90   0
   7  -7   1   68.02    2.81   0
   7  -7   1   79.38    1.69   0
  -8   7  -1   33.95    1.90   0
   8  -7   1   38.66    1.50   0
   9  -7   1   16.13    1.35   0
  -9   7  -1   12.38    1.50   0
  10  -7   1   21.81    1.37   0
 -10   7  -1    3.35    1.48   0
 -12  -6   1   12.11    1.27   0
 -12  -6   1   12.51    1.47   0
  12   6  -1   16.34    1.10   0
  12   6  -1   12.17    1.50   0
 -12  -6   1   15.38    1.62   0
 -11  -6   1    7.01    1.39   0
 -11  -6   1    7.72    1.38   0
  11   6  -1    9.51    1.45   0
  11   6  -1    9.24    1.22   0
 -11  -6   1    8.10    1.23   0
 -10  -6   1   31.10    1.17   0
  10   6  -1   33.65    1.65   0
  10   6  -1   32.72    1.29   0
 -10  -6   1   33.48    1.59   0
 -10  -6   1   32.54    1.54   0
   9   6  -1   19.14    1.74   0
   9   6  -1   19.31    1.35   0
  -9  -6   1   18.24    1.65   0
  -9  -6   1   19.42    1.41   0
  -9  -6   1   23.04    1.90   0
  -8  -6   1    5.70    1.66   0
   8   6  -1    1.62    1.40   0
   8   6  -1    1.79    1.52   0
  -8  -6   1    2.58    1.49   0
  -8  -6   1    4.11    1.68   0
  -7  -6   1  470.32    3.30   0
   7   6  -1  488.54    2.85   0
   7   6  -1  456.03    3.37   0
  -7  -6   1  492.26    2.88   0
  -7  -6   1  462.48    3.15   0
   6   6  -1   11.39    1.49   0
  -6  -6   1    8.31    2.05   0
  -6  -6   1    8.99    1.51   0
   6   6  -1    5.12    1.92   0
  -6  -6   1    6.26    1.98   0
  -5  -6   1  140.34    2.08   0
   5   6  -1  137.07    2.01   0
  -5  -6   1  132.46    2.41   0
   5   6  -1  127.50    2.29   0
  -5  -6   1  130.39    2.43   0
   4   6  -1   31.67    1.63   0
  -4  -6   1   26.32    1.71   0
   4   6  -1   23.14    1.92   0
  -4  -6   1   27.80    2.04   0
  -4  -6   1   30.64    1.67   0
   4   6  -1   29.81    1.91   0
  -3  -6   1    6.87    2.31   0
   3   6  -1    4.26    1.98   0
  -3  -6   1    1.52    1.72   0
   3   6  -1    3.90    1.98   0
  -3  -6   1    3.16    1.91   0
  -2  -6   1   12.41    1.82   0
  -2  -6   1    8.88    2.10   0
  -2  -6   1    9.41    2.22   0
   2   6  -1   10.74    2.10   0
   2   6  -1   11.85    1.70   0
  -1  -6   1  639.22    3.62   0
   1   6  -1  668.65    3.83   0
  -1  -6   1  665.07    4.51   0
   1   6  -1  697.69    4.07   0
   0  -6   1 1110.21    5.51   0
   0   6  -1 1103.04    4.73   0
   0   6  -1 1144.90    5.65   0
   0  -6   1 1091.36    4.80   0
  -1   6  -1    6.94    2.04   0
   1  -6   1    5.88    2.20   0
  -1   6  -1    5.78    2.27   0
   1  -6   1   11.49    2.38   0
  -2   6  -1  117.62    2.49   0
  -2   6  -1  116.79    2.37   0
   2  -6   1  118.40    2.54   0
   2  -6   1  123.97    2.51   0
   3  -6   1    1.94    2.10   0
  -3   6  -1   -1.14    1.87   0
  -3   6  -1    0.29    2.21   0
   4  -6   1   48.49    1.94   0
  -4   6  -1   42.59    2.21   0
  -4   6  -1   43.82    2.10   0
   5  -6   1   12.40    1.96   0
   5  -6   1    6.84    2.50   0
  -5   6  -1    9.20    2.01   0
  -5   6  -1   10.16    2.20   0
  -6   6  -1  140.97    3.05   0
  -6   6  -1  144.76    2.38   0
   6  -6   1  154.14    2.38   0
   6  -6   1  135.57    3.34   0
   7  -6   1   55.08    3.13   0
  -7   6  -1   59.13    1.85   0
   7  -6   1   57.26    3.22   0
   7  -6   1   60.84    1.70   0
   8  -6   1    9.77    1.38   0
  -8   6  -1    8.86    1.59   0
   9  -6   1  176.17    1.94   0
  -9   6  -1  178.51    2.10   0
 -10   6  -1    0.44    1.37   0
  10  -6   1    4.07    1.23   0
  11  -6   1   15.85    1.36   0
 -11   6  -1   14.35    1.44   0
  12   5  -1   20.68    1.65   0
 -12  -5   1   21.14    1.91   0
 -12  -5   1   23.04    1.25   0
 -12  -5   1   21.73    1.47   0
  12   5  -1   26.80    1.33   0
  11   5  -1   13.11    1.50   0
  11   5  -1   14.75    1.25   0
 -11  -5   1   13.54    1.30   0
 -11  -5   1   11.73    1.65   0
 -11  -5   1   10.16    1.40   0
 -10  -5   1    6.92    1.21   0
  10   5  -1    6.35    1.62   0
 -10  -5   1    4.90    1.81   0
  10   5  -1    6.56    1.02   0
 -10  -5   1    5.17    1.28   0
   9   5  -1   10.77    1.76   0
  -9  -5   1   11.48    1.93   0
  -9  -5   1   12.27    1.37   0
   9   5  -1   16.34    1.33   0
  -9  -5   1    8.40    1.59   0
   8   5  -1   18.44    1.52   0
  -8  -5   1   17.17    2.23   0
   8   5  -1   16.53    1.95   0
  -8  -5   1   22.96    1.58   0
  -8  -5   1   17.70    1.86   0
   7   5  -1  228.72    2.67   0
  -7  -5   1  243.90    2.18   0
   7   5  -1  248.37    2.32   0
  -7  -5   1  229.37    2.61   0
  -7  -5   1  233.32    2.72   0
   6   5  -1   -1.70    1.92   0
  -6  -5   1   -1.80    2.34   0
  -6  -5   1   -1.22    1.90   0
  -6  -5   1    0.53    1.55   0
   6   5  -1   -0.06    1.51   0
   5   5  -1   39.51    1.69   0
  -5  -5   1   36.08    2.10   0
  -5  -5   1   36.40    2.08   0
   5   5  -1   35.66    2.05   0
  -5  -5   1   36.02    1.72   0
   4   5  -1  116.27    2.13   0
  -4  -5   1  107.11    2.43   0
   4   5  -1  100.30    2.31   0
  -4  -5   1  107.55    2.43   0
   4   5  -1  112.05    2.08   0
  -4  -5   1  114.08    2.19   0
   3   5  -1    8.11    1.88   0
   3   5  -1    8.25    1.96   0
   3   5  -1    9.38    2.18   0
  -3  -5   1    8.74    1.90   0
  -3  -5   1    7.93    2.27   0
  -3  -5   1    6.55    1.92   0
   2   5  -1  604.01    4.00   0
  -2  -5   1  624.03    4.03   0
   2   5  -1  585.86    3.84   0
  -2  -5   1  585.40    4.08   0
  -2  -5   1  582.02    3.90   0
  -1  -5   1   97.77    2.89   0
   1   5  -1  101.40    2.30   0
  -1  -5   1  104.12    2.61   0
  -1  -5   1  102.39    2.67   0
   1   5  -1  103.55    2.69   0
   0   5  -1  221.14    3.38   0
   0  -5   1  223.83    3.13   0
   0   5  -1  219.49    3.05   0
   0  -5   1  220.97    3.23   0
  -1   5  -1 1692.74    6.20   0
   1  -5   1 1770.14    7.08   0
  -1   5  -1 1785.56    7.06   0
   1  -5   1 1724.61    6.35   0
  -2   5  -1  121.28    2.73   0
   2  -5   1  127.05    2.68   0
  -2   5  -1  118.21    2.54   0
   2  -5   1  128.72    2.76   0
  -3   5  -1   25.09    2.49   0
   3  -5   1   28.74    2.10   0
  -3   5  -1   25.76    2.17   0
   4  -5   1   14.59    2.29   0
   4  -5   1   17.08    2.08   0
  -4   5  -1   15.75    2.03   0
  -4   5  -1   13.64    1.82   0
  -5   5  -1    4.89    2.10   0
   5  -5   1    5.06    1.72   0
  -5   5  -1    5.68    1.96   0
   5  -5   1    6.16    2.60   0
   6  -5   1   13.63    1.84   0
  -6   5  -1    8.03    1.89   0
   6  -5   1   10.87    2.81   0
   7  -5   1  100.01    2.06   0
   7  -5   1   90.54    4.03   0
   7  -5   1   93.81    3.98   0
  -7   5  -1   99.80    2.17   0
   8  -5   1  121.11    1.87   0
  -8   5  -1  120.03    2.04   0
   9  -5   1    6.48    1.26   0
  -9   5  -1    6.18    1.51   0
 -10   5  -1   19.19    1.51   0
  10  -5   1   21.86    1.36   0
 -11   5  -1    6.04    1.33   0
  11  -5   1    2.83    1.21   0
 -12  -4   1   -0.62    1.69   0
  12   4  -1    0.22    1.53   0
 -12  -4   1    1.78    1.29   0
 -12  -4   1   -0.70    1.30   0
  12   4  -1    1.53    1.23   0
  11   4  -1   -1.10    1.52   0
 -11  -4   1   -1.27    1.05   0
  11   4  -1   -0.42    1.18   0
 -11  -4   1   -0.48    1.72   0
 -11  -4   1   -0.82    1.13   0
 -10  -4   1    3.61    1.50   0
  10   4  -1    2.45    1.53   0
 -10  -4   1    1.99    1.10   0
 -10  -4   1    3.02    1.91   0
  10   4  -1    6.16    1.26   0
   9   4  -1   21.96    1.78   0
  -9  -4   1   23.80    1.68   0
   9   4  -1   23.93    1.44   0
  -9  -4   1   28.16    1.52   0
  -9  -4   1   25.30    2.02   0
   8   4  -1   -0.41    2.01   0
  -8  -4   1    0.16    2.20   0
  -8  -4   1    3.13    1.83   0
   8   4  -1   -3.49    1.45   0
  -8  -4   1    5.80    1.28   0
  -7  -4   1  291.44    3.23   0
  -7  -4   1  306.10    2.32   0
   7   4  -1  317.48    2.48   0
   7   4  -1  284.95    3.09   0
  -7  -4   1  290.40    2.76   0
  -6  -4   1    7.41    1.65   0
   6   4  -1    9.23    1.53   0
  -6  -4   1   12.76    1.58   0
  -6  -4   1    4.96    2.41   0
   6   4  -1   10.54    2.19   0
   5   4  -1  218.77    2.98   0
   5   4  -1  228.59    2.41   0
  -5  -4   1  217.29    2.71   0
  -5  -4   1  241.05    2.46   0
  -5  -4   1  218.43    3.11   0
  -4  -4   1  275.86    2.57   0
  -4  -4   1  262.49    3.04   0
  -4  -4   1  263.10    3.17   0
   4   4  -1  262.12    3.15   0
   4   4  -1  285.56    2.63   0
  -3  -4   1  409.26    3.38   0
  -3  -4   1  390.74    3.57   0
   3   4  -1  393.48    3.60   0
   3   4  -1  416.57    3.42   0
  -3  -4   1  401.96    3.61   0
   3   4  -1  397.39    3.53   0
   2   4  -1  437.68    3.48   0
  -2  -4   1  449.70    3.65   0
  -2  -4   1  458.14    3.82   0
  -2  -4   1  413.38    3.66   0
   2   4  -1  420.98    3.71   0
  -1  -4   1  444.39    4.00   0
  -1  -4   1  421.14    4.23   0
   1   4  -1  437.37    3.89   0
  -1  -4   1  430.30    3.84   0
   1   4  -1  432.11    3.82   0
   0  -4   1  101.68    2.85   0
   0   4  -1  103.96    2.71   0
   0  -4   1   97.69    3.16   0
   0   4  -1  101.29    3.13   0
   1  -4   1 1020.12    5.43   0
  -1   4  -1 1029.64    5.40   0
   1  -4   1 1057.90    5.84   0
  -1   4  -1 1059.53    5.93   0
  -2   4  -1  214.50    3.30   0
   2  -4   1  227.70    3.15   0
  -2   4  -1  220.30    3.18   0
   3  -4   1  559.84    4.00   0
  -3   4  -1  530.01    4.19   0
  -3   4  -1  510.21    4.40   0
   4  -4   1   -2.71    2.20   0
  -4   4  -1    0.59    2.04   0
  -4   4  -1    1.56    2.08   0
   4  -4   1   -0.33    2.32   0
  -5   4  -1   32.69    2.36   0
   5  -4   1   36.47    2.02   0
  -5   4  -1   38.47    2.01   0
   5  -4   1   35.74    2.79   0
   6  -4   1   -2.88    1.66   0
   6  -4   1    0.61    3.05   0
  -6   4  -1   -1.14    1.91   0
   6  -4   1   -0.56    2.85   0
   7  -4   1   -0.18    3.65   0
  -7   4  -1    3.19    1.82   0
   7  -4   1    0.23    3.44   0
   7  -4   1    2.93    1.54   0
   8  -4   1   -1.52    1.46   0
  -8   4  -1    3.80    1.65   0
  -9   4  -1    0.69    1.48   0
   9  -4   1   -1.55    1.31   0
  10  -4   1    9.08    1.20   0
 -10   4  -1    9.92    1.42   0
  11  -4   1    6.92    1.21   0
 -11   4  -1    5.74    1.34   0
 -12   4  -1   15.33    1.23   0
  12  -4   1   13.42    1.30   0
 -12  -3   1   45.35    1.54   0
 -12  -3   1   45.58    1.25   0
  12   3  -1   45.53    1.39   0
  12   3  -1   39.80    2.10   0
 -12  -3   1   36.84    2.37   0
 -11  -3   1   -0.61    1.99   0
 -11  -3   1   -1.40    1.12   0
  11   3  -1   -0.50    1.70   0
  11   3  -1   -1.75    1.14   0
 -11  -3   1    1.03    1.04   0
  10   3  -1   40.51    1.36   0
 -10  -3   1   31.91    2.30   0
  10   3  -1   32.58    1.91   0
 -10  -3   1   40.10    1.45   0
 -10  -3   1   34.45    1.58   0
   9   3  -1    5.37    1.79   0
  -9  -3   1    4.96    1.44   0
   9   3  -1    1.63    1.33   0
  -9  -3   1    4.72    2.11   0
  -9  -3   1   -1.48    1.64   0
  -8  -3   1    7.75    2.36   0
  -8  -3   1    3.91    1.97   0
  -8  -3   1    6.90    1.68   0
   8   3  -1   11.49    1.24   0
   8   3  -1    7.98    2.12   0
   7   3  -1 1122.84    5.26   0
  -7  -3   1 1149.30    4.34   0
   7   3  -1 1209.11    4.10   0
  -7  -3   1 1134.92    5.38   0
  -7  -3   1 1237.11    4.24   0
   6   3  -1  175.49    2.15   0
  -6  -3   1  168.05    2.99   0
   6   3  -1  167.00    2.86   0
  -6  -3   1  169.21    2.48   0
  -6  -3   1  178.54    2.24   0
  -5  -3   1  102.30    2.54   0
  -5  -3   1  112.21    2.17   0
   5   3  -1  104.27    2.53   0
  -5  -3   1  105.05    2.87   0
   5   3  -1  117.73    2.15   0
  -4  -3   1  295.96    3.29   0
  -4  -3   1  303.42    3.02   0
   4   3  -1  286.42    3.40   0
   4   3  -1  311.76    3.05   0
  -4  -3   1  291.85    3.46   0
   3   3  -1   37.95    2.45   0
  -3  -3   1   39.24    1.82   0
   3   3  -1   34.92    2.36   0
   3   3  -1   38.91    2.20   0
  -3  -3   1   36.78    2.50   0
  -3  -3   1   38.25    2.53   0
  -2  -3   1  226.36    3.53   0
   2   3  -1  238.41    3.17   0
  -2  -3   1  228.49    3.10   0
  -2  -3   1  236.59    3.59   0
   2   3  -1  223.04    3.49   0
   2   3  -1  222.53    3.49   0
  -1  -3   1  991.71    5.95   0
   1   3  -1  982.44    5.94   0
  -1  -3   1  945.83    6.16   0
  -1  -3   1  932.36    5.79   0
   1   3  -1  969.76    5.52   0
   0  -3   1 1800.04    8.67   0
   0  -3   1 1807.75    7.74   0
   0   3  -1 1788.36    7.62   0
   0   3  -1 1833.24    8.67   0
   1  -3   1  197.79    3.80   0
  -1   3  -1  191.18    3.87   0
  -1   3  -1  193.72    3.78   0
   1  -3   1  198.06    3.66   0
  -2   3  -1   -1.43    2.43   0
   2  -3   1    0.72    2.66   0
  -2   3  -1   -1.12    2.33   0
   3  -3   1  273.59    3.44   0
  -3   3  -1  270.53    3.50   0
  -3   3  -1  266.25    3.96   0
   4  -3   1   84.23    2.39   0
  -4   3  -1   78.39    3.11   0
  -4   3  -1   81.30    2.47   0
   4  -3   1   77.68    3.27   0
   5  -3   1  119.41    3.40   0
  -5   3  -1  130.00    2.36   0
   5  -3   1  132.67    2.20   0
   5  -3   1  118.78    3.53   0
   6  -3   1    0.23    2.86   0
   6  -3   1    0.93    3.20   0
  -6   3  -1    0.73    1.84   0
   6  -3   1   -0.92    1.57   0
   7  -3   1    3.31    3.69   0
   7  -3   1    1.40    3.50   0
  -7   3  -1    4.51    1.85   0
   7  -3   1    4.35    1.49   0
   8  -3   1   30.25    1.62   0
  -8   3  -1   30.75    1.88   0
   9  -3   1   58.27    1.53   0
  -9   3  -1   51.92    1.70   0
 -10   3  -1   66.60    1.46   0
  10  -3   1   63.00    1.51   0
  11  -3   1    3.52    0.97   0
 -11   3  -1    1.94    1.33   0
  12  -3   1    1.15    1.26   0
 -12   3  -1    0.05    1.36   0
 -12  -2   1   11.16    1.34   0
  12   2  -1    8.89    2.26   0
 -12  -2   1   12.66    1.24   0
  12   2  -1   11.23    1.23   0
  11   2  -1    1.60    1.92   0
 -11  -2   1   -0.83    1.08   0
  11   2  -1    0.60    1.16   0
 -11  -2   1    2.34    2.18   0
 -11  -2   1    3.49    1.34   0
  10   2  -1   57.42    1.48   0
  10   2  -1   52.45    2.20   0
 -10  -2   1   55.59    2.62   0
 -10  -2   1   54.90    1.48   0
 -10  -2   1   62.80    1.38   0
  -9  -2   1  188.60    1.88   0
   9   2  -1  192.05    1.91   0
  -9  -2   1  177.59    3.24   0
   9   2  -1  173.35    2.83   0
   8   2  -1  859.91    5.22   0
  -8  -2   1  865.18    5.47   0
   8   2  -1  939.67    3.66   0
  -8  -2   1  943.10    3.75   0
  -7  -2   1  755.30    5.13   0
  -7  -2   1  824.60    3.60   0
   7   2  -1  765.06    4.83   0
   7   2  -1  811.98    3.52   0
  -6  -2   1   73.08    1.93   0
   6   2  -1   77.27    1.86   0
  -6  -2   1   74.73    2.83   0
   6   2  -1   75.38    2.52   0
  -5  -2   1 1185.45    6.12   0
  -5  -2   1 1291.79    4.74   0
   5   2  -1 1148.64    5.88   0
   5   2  -1 1259.11    4.55   0
  -4  -2   1   79.66    2.75   0
  -4  -2   1   79.02    3.13   0
  -4  -2   1   85.67    2.04   0
   4   2  -1   83.55    2.41   0
   4   2  -1   78.70    3.04   0
   3   2  -1   10.84    2.82   0
  -3  -2   1   11.22    2.19   0
  -3  -2   1    9.63    2.56   0
  -3  -2   1   11.00    2.04   0
   3   2  -1   11.05    2.09   0
   2   2  -1   -1.54    3.23   0
   2   2  -1   -0.99    2.54   0
  -2  -2   1    1.17    3.34   0
   2   2  -1    3.03    3.23   0
  -2  -2   1    6.29    3.86   0
  -2  -2   1   -0.08    2.49   0
   1   2  -1 6350.22   14.94   0
  -1  -2   1 6155.65   14.63   0
  -1  -2   1 6647.41   15.13   0
   1   2  -1 6393.60   14.90   0
   0   2  -1  454.14    5.00   0
   0  -2   1  445.50    4.97   0
   0   2  -1  457.17    5.50   0
   0  -2   1  454.45    5.55   0
  -1   2  -1 2475.38   10.40   0
  -1   2  -1 2448.40   10.20   0
   1  -2   1 2457.79   10.09   0
  -2   2  -1  173.54    3.76   0
   2  -2   1  174.18    3.58   0
  -2   2  -1  170.15    3.89   0
  -3   2  -1  116.88    3.33   0
   3  -2   1  111.17    3.39   0
   3  -2   1  122.45    2.65   0
  -3   2  -1  120.53    2.77   0
   4  -2   1    1.80    2.13   0
  -4   2  -1    4.21    2.23   0
   4  -2   1    2.83    2.82   0
   4  -2   1    2.98    3.17   0
   5  -2   1  409.06    5.04   0
   5  -2   1  382.67    5.17   0
   5  -2   1  424.04    3.11   0
  -5   2  -1  427.79    3.24   0
   6  -2   1   57.74    3.45   0
   6  -2   1   59.26    3.03   0
  -6   2  -1   64.93    2.07   0
   6  -2   1   68.09    1.89   0
   7  -2   1    7.16    2.98   0
  -7   2  -1    7.13    1.83   0
   7  -2   1    5.73    1.36   0
   7  -2   1    6.25    3.52   0
   8  -2   1    5.39    3.86   0
  -8   2  -1    2.85    1.83   0
   8  -2   1    7.10    1.58   0
   8  -2   1    5.82    3.50   0
   9  -2   1    5.26    1.34   0
  -9   2  -1    5.62    1.58   0
 -10   2  -1   15.50    1.50   0
  10  -2   1   11.73    1.06   0
  11  -2   1    0.23    0.96   0
 -11   2  -1    1.31    1.29   0
 -12   2  -1    0.33    1.31   0
  12  -2   1    0.92    1.02   0
  12   1  -1    0.51    1.14   0
 -12  -1   1    1.36    1.07   0
  11   1  -1    0.80    2.45   0
  11   1  -1    1.71    0.96   0
 -11  -1   1   -2.67    1.33   0
  11   1  -1    0.37    2.38   0
 -10  -1   1   30.00    2.91   0
  10   1  -1   28.73    2.32   0
  10   1  -1   29.68    1.38   0
 -10  -1   1   34.95    1.51   0
  -9  -1   1   55.79    1.70   0
   9   1  -1   52.88    2.59   0
  -9  -1   1   49.56    3.01   0
   9   1  -1   60.38    1.56   0
   8   1  -1   44.66    1.69   0
  -8  -1   1   40.98    1.88   0
   8   1  -1   42.13    2.82   0
  -8  -1   1   43.24    3.08   0
   7   1  -1   44.02    2.81   0
   7   1  -1   49.43    1.80   0
  -7  -1   1   55.54    1.89   0
  -7  -1   1   45.65    3.14   0
  -6  -1   1  451.83    4.56   0
   6   1  -1  498.61    3.04   0
   6   1  -1  456.72    4.43   0
  -6  -1   1  482.21    2.90   0
  -5  -1   1  252.15    4.09   0
  -5  -1   1  275.08    2.80   0
   5   1  -1  281.94    2.80   0
   5   1  -1  255.04    3.97   0
  -4  -1   1  301.54    2.85   0
   4   1  -1  283.86    4.14   0
  -4  -1   1  286.17    4.21   0
   4   1  -1  308.03    3.13   0
   3   1  -1 1544.71    8.35   0
  -3  -1   1 1591.48    8.61   0
   3   1  -1 1719.94    6.50   0
  -3  -1   1 1656.18    6.39   0
  -2  -1   1    5.46    3.42   0
  -2  -1   1    0.63    2.69   0
  -2  -1   1    1.97    3.89   0
   2   1  -1    1.42    3.32   0
   2   1  -1    0.22    2.76   0
   1   1  -1  936.31    6.60   0
  -1  -1   1  853.08    6.66   0
   1   1  -1  870.86    7.14   0
   1   1  -1  841.49    6.56   0
  -1  -1   1  921.22    6.66   0
  -1  -1   1  874.53    7.14   0
   1  -1   1 6734.67   17.49   0
  -2   1  -1 4975.28   12.60   0
   2  -1   1 5045.27   12.68   0
   3  -1   1  156.17    4.25   0
   3  -1   1  177.47    2.75   0
  -3   1  -1  174.79    3.10   0
   4  -1   1  147.55    4.21   0
   4  -1   1  169.60    2.77   0
   4  -1   1  153.87    3.68   0
  -4   1  -1  170.30    2.85   0
   5  -1   1    2.70    1.92   0
   5  -1   1    2.33    2.43   0
   5  -1   1    1.81    2.91   0
  -5   1  -1    1.48    2.05   0
   6  -1   1   11.57    2.74   0
   6  -1   1   11.78    2.38   0
  -6   1  -1   10.42    1.86   0
   6  -1   1   10.46    1.63   0
   7  -1   1  323.24    2.61   0
  -7   1  -1  330.53    2.74   0
   7  -1   1  307.10    4.77   0
   7  -1   1  338.48    4.57   0
   8  -1   1    1.02    3.02   0
   8  -1   1    1.18    2.51   0
  -8   1  -1    1.85    1.74   0
   8  -1   1    0.22    1.55   0
   9  -1   1   26.22    1.43   0
  -9   1  -1   28.97    1.63   0
   9  -1   1   25.87    2.83   0
   9  -1   1   23.04    3.07   0
 -10   1  -1   50.42    1.63   0
  10  -1   1   47.88    1.45   0
 -11   1  -1    3.87    1.10   0
  11  -1   1    1.81    1.23   0
  12  -1   1   11.16    1.24   0
 -12   1  -1   10.34    1.28   0
 -12   0   1    0.33    1.31   0
  12   0  -1   -1.18    1.23   0
  11   0  -1    7.65    1.25   0
 -11   0   1    5.22    1.29   0
  10   0  -1    9.55    1.31   0
 -10   0   1    6.07    1.45   0
   9   0  -1    7.58    1.34   0
   9   0  -1    8.21    2.92   0
  -9   0   1    7.72    1.54   0
  -8   0   1  491.05    6.46   0
   8   0  -1  526.36    2.90   0
   8   0  -1  478.04    5.87   0
  -8   0   1  517.30    3.02   0
   7   0  -1   -0.05    2.86   0
  -7   0   1    1.21    3.48   0
   7   0  -1    3.50    1.63   0
  -7   0   1   -1.08    1.78   0
   6   0  -1   10.36    1.33   0
  -6   0   1    5.18    1.72   0
   6   0  -1    6.49    2.85   0
  -6   0   1    4.80    3.29   0
  -5   0   1  252.33    4.92   0
   5   0  -1  247.86    4.78   0
   5   0  -1  260.43    2.78   0
  -5   0   1  273.30    2.85   0
   4   0  -1    7.07    3.24   0
  -4   0   1    5.58    3.78   0
  -4   0   1    6.87    2.19   0
   4   0  -1    6.09    1.79   0
   3   0  -1 2035.28   12.31   0
   3   0  -1 2207.20    7.35   0
  -3   0   1 2099.79   12.63   0
  -3   0   1 2258.59    7.58   0
   2   0  -1 7324.04   15.59   0
  -2   0   1 7194.02   15.45   0
   2   0   1 9999.99   18.04   0
  -3   0  -1 1676.93    9.33   0
   3   0   1 1804.66    6.84   0
   3   0   1 1653.87    9.21   0
  -3   0  -1 1715.41    6.59   0
  -4   0  -1 1114.74    4.81   0
   4   0   1 1147.95    4.98   0
  -4   0  -1 1073.08    7.18   0
   4   0   1 1070.07    7.09   0
  -5   0  -1  139.12    3.68   0
   5   0   1  137.35    3.57   0
  -5   0  -1  158.86    2.57   0
   5   0   1  147.49    2.47   0
   6   0   1  138.84    3.23   0
   6   0   1  150.19    2.15   0
  -6   0  -1  146.77    3.49   0
  -6   0  -1  152.52    2.07   0
  -7   0  -1  148.62    3.48   0
   7   0   1  161.37    2.12   0
  -7   0  -1  168.35    2.29   0
   7   0   1  146.10    3.48   0
   8   0   1   27.11    1.44   0
   8   0   1   25.69    2.90   0
  -8   0  -1   29.48    1.78   0
   9   0   1   19.08    2.27   0
  -9   0  -1   15.37    1.60   0
   9   0   1   19.11    1.44   0
   9   0   1   16.00    2.48   0
  10   0   1  177.98    1.90   0
  10   0   1  169.62    3.63   0
  10   0   1  157.54    3.53   0
 -10   0  -1  179.81    2.04   0
  11   0   1    0.80    1.00   0
 -11   0  -1    5.29    1.34   0
  11   0   1    1.32    2.72   0
  11   0   1    1.10    2.59   0
  12   0   1    2.96    1.24   0
 -12   0  -1    3.14    1.31   0
 -12   1   1   -0.27    1.31   0
  12  -1  -1   -0.27    1.02   0
 -11   1   1    2.64    1.30   0
  11  -1  -1    4.27    1.13   0
 -10   1   1   35.64    1.55   0
  10  -1  -1   36.37    1.38   0
  -9   1   1   39.92    1.44   0
   9  -1  -1   43.06    1.54   0
   8  -1  -1   -1.55    1.51   0
  -8   1   1   -1.09    1.70   0
   7  -1  -1   21.65    1.69   0
  -7   1   1   18.43    1.83   0
   6  -1  -1  175.88    2.21   0
  -6   1   1  172.24    2.28   0
   5  -1  -1   23.93    1.92   0
   5  -1  -1   22.84    5.20   0
  -5   1   1   21.71    2.07   0
  -4   1   1   21.39    2.29   0
   4  -1  -1   20.09    1.86   0
   3  -1  -1   56.70    2.38   0
  -3   1   1   55.99    2.46   0
  -2   1   1  201.81    3.96   0
   2  -1  -1  201.33    3.92   0
  -1   1   1   51.98    3.14   0
  -1   1   1   47.98    5.25   0
   1  -1  -1   55.29    3.45   0
  -2  -1  -1 3246.29   10.85   0
  -2  -1  -1 2996.86   11.93   0
   2   1   1 3024.35   11.86   0
   2   1   1 3332.03   10.97   0
   3   1   1  377.72    3.85   0
   3   1   1  346.27    4.85   0
  -3  -1  -1  350.06    4.86   0
  -3  -1  -1  368.50    3.80   0
  -4  -1  -1    5.09    1.78   0
   4   1   1    4.05    2.19   0
   4   1   1    4.60    2.68   0
  -4  -1  -1    4.69    2.73   0
   5   1   1  206.63    3.78   0
   5   1   1  223.11    2.69   0
  -5  -1  -1  218.37    2.76   0
  -5  -1  -1  209.74    3.62   0
  -6  -1  -1    0.38    1.73   0
  -6  -1  -1    0.28    2.23   0
   6   1   1    3.49    1.57   0
   6   1   1   -2.67    2.18   0
   7   1   1   49.15    1.75   0
  -7  -1  -1   41.53    2.86   0
  -7  -1  -1   52.44    1.93   0
   7   1   1   42.45    2.77   0
   8   1   1   15.90    1.55   0
  -8  -1  -1   14.64    1.76   0
  -8  -1  -1   14.81    2.83   0
   8   1   1   12.66    2.42   0
   9   1   1   12.25    1.20   0
  -9  -1  -1   12.73    2.44   0
   9   1   1   10.45    2.05   0
  -9  -1  -1   13.69    1.57   0
  10   1   1    1.49    1.27   0
  10   1   1    2.13    1.90   0
 -10  -1  -1    0.03    1.42   0
  11   1   1   -0.35    1.22   0
  11   1   1   -0.06    2.00   0
 -11  -1  -1    2.62    1.34   0
  11   1   1    0.43    1.79   0
  12   1   1    3.50    2.37   0
  12   1   1    4.81    0.97   0
 -12  -1  -1    4.03    1.21   0
  12   1   1    1.51    2.29   0
  13   1   1    5.07    1.27   0
 -13  -1  -1    3.15    1.12   0
  12  -2  -1    0.67    1.21   0
 -12   2   1   -1.66    1.13   0
  11  -2  -1    1.71    1.15   0
 -11   2   1    1.18    1.23   0
 -10   2   1    2.03    1.42   0
  10  -2  -1    1.33    1.22   0
   9  -2  -1   73.77    1.59   0
  -9   2   1   73.27    1.81   0
  -8   2   1  278.76    2.54   0
   8  -2  -1  274.29    2.37   0
   7  -2  -1   55.49    1.75   0
  -7   2   1   56.82    1.96   0
   6  -2  -1  198.76    2.33   0
  -6   2   1  202.01    2.44   0
  -5   2   1    6.90    1.85   0
   5  -2  -1    7.88    1.78   0
   4  -2  -1  174.81    2.86   0
  -4   2   1  175.20    3.15   0
   3  -2  -1  211.76    3.26   0
  -3   2   1  205.01    3.07   0
  -2   2   1  981.53   11.45   0
  -2   2   1 1131.02    7.14   0
   2  -2  -1 1016.80   11.94   0
   2  -2  -1 1110.06    7.03   0
  -1   2   1    6.77    3.93   0
   1  -2  -1    6.51    3.84   0
  -1   2   1    7.08    3.94   0
   1   2   1  602.42    6.95   0
   1   2   1  544.63    7.35   0
  -1  -2  -1  561.14    5.56   0
   1   2   1  557.22    5.64   0
  -1  -2  -1  565.88    7.50   0
  -2  -2  -1 9736.36   17.83   0
   2   2   1 9797.44   17.97   0
  -3  -2  -1 1283.00    6.72   0
   3   2   1 1350.34    6.05   0
   3   2   1 1270.25    6.56   0
  -3  -2  -1 1320.45    5.97   0
  -4  -2  -1   39.48    2.37   0
   4   2   1   41.14    2.00   0
  -4  -2  -1   40.29    2.63   0
   4   2   1   39.02    2.98   0
  -5  -2  -1  963.64    5.26   0
   5   2   1 1030.24    4.43   0
  -5  -2  -1 1042.46    4.49   0
   5   2   1  943.22    5.23   0
   6   2   1  248.09    3.27   0
  -6  -2  -1  245.41    3.26   0
   6   2   1  273.35    2.48   0
  -6  -2  -1  265.99    2.37   0
  -7  -2  -1  263.88    3.40   0
  -7  -2  -1  278.87    2.55   0
   7   2   1  251.74    3.26   0
   7   2   1  282.59    2.43   0
   8   2   1    5.10    1.52   0
  -8  -2  -1    5.24    2.54   0
   8   2   1    4.23    2.44   0
  -8  -2  -1    2.90    1.73   0
   9   2   1  143.63    1.83   0
  -9  -2  -1  127.81    2.79   0
  -9  -2  -1  132.74    1.95   0
   9   2   1  123.93    2.62   0
 -10  -2  -1   35.73    2.31   0
 -10  -2  -1   42.68    1.36   0
  10   2   1   41.86    1.45   0
  10   2   1   34.69    2.03   0
  11   2   1  103.80    1.64   0
  11   2   1   91.62    2.39   0
 -11  -2  -1  104.86    1.73   0
 -11  -2  -1   86.38    2.59   0
 -12  -2  -1   17.38    1.34   0
  12   2   1   11.71    1.89   0
  12   2   1   15.31    1.08   0
  13   2   1    0.28    2.33   0
 -13  -2  -1   -0.03    1.34   0
  13   2   1    0.62    2.34   0
 -13  -2  -1   -0.14    1.12   0
  13   2   1    0.10    1.04   0
 -12   3   1   43.47    1.54   0
  12  -3  -1   43.17    1.44   0
 -11   3   1    1.84    1.32   0
  11  -3  -1    1.69    1.18   0
  10  -3  -1   55.02    1.44   0
 -10   3   1   61.27    1.63   0
   9  -3  -1   20.18    1.42   0
  -9   3   1   23.75    1.62   0
  -8   3   1  275.02    2.49   0
   8  -3  -1  269.50    2.37   0
   7  -3  -1    9.64    1.54   0
  -7   3   1   11.55    1.82   0
   6  -3  -1   50.97    1.83   0
  -6   3   1   53.70    2.06   0
  -5   3   1   97.86    2.24   0
   5  -3  -1   95.34    2.10   0
  -4   3   1  212.92    3.16   0
   4  -3  -1  221.70    2.86   0
  -3   3   1   31.26    2.53   0
   3  -3  -1   27.90    4.24   0
  -3   3   1   24.64    3.80   0
   3  -3  -1   28.56    2.23   0
  -2   3   1  241.17    3.92   0
   2  -3  -1  251.51    4.04   0
   2  -3  -1  227.88    4.93   0
  -2   3   1  218.10    4.46   0
  -1   3   1  423.04    6.71   0
   1  -3  -1  450.16    6.45   0
  -1   3   1  403.99    5.46   0
   0   3   1    2.06    3.56   0
   0  -3  -1    3.33    3.57   0
   0  -3  -1    2.26    5.72   0
   1   3   1 3741.82   10.85   0
  -1  -3  -1 3764.48   10.68   0
   1   3   1 4105.85   15.31   0
   1   3   1 4122.74   14.33   0
  -2  -3  -1  193.48    4.29   0
   2   3   1  214.20    3.59   0
  -2  -3  -1  200.03    3.91   0
  -2  -3  -1  213.80    3.56   0
   2   3   1  190.93    4.28   0
   2   3   1  199.49    3.89   0
   3   3   1  206.04    3.38   0
   3   3   1  230.35    3.09   0
  -3  -3  -1  208.92    3.39   0
  -3  -3  -1  209.39    3.35   0
  -3  -3  -1  218.77    3.06   0
   4   3   1 4629.99    9.41   0
  -4  -3  -1 4364.82   10.01   0
  -4  -3  -1 4484.04    9.24   0
  -4  -3  -1 4285.98    9.75   0
   4   3   1 4219.62    9.89   0
  -5  -3  -1  690.67    3.77   0
  -5  -3  -1  631.09    4.43   0
   5   3   1  691.50    3.77   0
   5   3   1  616.45    4.36   0
  -6  -3  -1  202.31    3.06   0
  -6  -3  -1  219.28    2.41   0
   6   3   1  207.44    2.34   0
   6   3   1  198.09    3.04   0
  -7  -3  -1  175.19    2.96   0
  -7  -3  -1  188.90    2.31   0
   7   3   1  165.04    2.90   0
   7   3   1  190.78    2.20   0
  -8  -3  -1   31.39    2.42   0
   8   3   1   28.71    2.33   0
  -8  -3  -1   33.62    1.72   0
   8   3   1   35.18    1.61   0
   9   3   1  190.23    1.96   0
  -9  -3  -1  172.35    2.70   0
  -9  -3  -1  191.62    2.07   0
   9   3   1  170.59    2.73   0
  10   3   1   -0.02    1.82   0
 -10  -3  -1    2.22    1.33   0
  10   3   1   -0.33    1.06   0
 -10  -3  -1   -1.18    1.81   0
  11   3   1  262.23    2.88   0
 -11  -3  -1  265.25    2.32   0
  11   3   1  288.52    2.05   0
 -11  -3  -1  280.62    2.24   0
 -11  -3  -1  254.98    3.17   0
  12   3   1   19.91    1.21   0
 -12  -3  -1   14.97    1.39   0
 -12  -3  -1   16.82    1.36   0
 -12  -3  -1   15.14    1.98   0
  12   3   1   15.97    1.64   0
 -13  -3  -1   24.73    1.47   0
  13   3   1   -1.63    1.40   0
 -12   4   1    3.43    1.33   0
  12  -4  -1    0.52    1.28   0
 -11   4   1   -0.52    1.32   0
  11  -4  -1    0.85    1.21   0
  10  -4  -1   34.21    1.44   0
 -10   4   1   36.22    1.52   0
  -9   4   1   36.78    1.60   0
   9  -4  -1   30.17    1.44   0
  -8   4   1   60.66    1.87   0
   8  -4  -1   56.71    1.66   0
  -7   4   1   96.56    2.21   0
   7  -4  -1   96.93    1.97   0
   6  -4  -1   13.71    1.65   0
  -6   4   1   13.06    1.92   0
  -5   4   1    2.70    2.13   0
   5  -4  -1    1.44    1.85   0
   4  -4  -1    3.66    3.47   0
  -4   4   1    3.09    2.87   0
   4  -4  -1    4.09    2.06   0
  -4   4   1    2.01    2.01   0
   3  -4  -1  190.57    3.20   0
  -3   4   1  165.06    3.75   0
   3  -4  -1  167.75    4.33   0
  -3   4   1  181.65    3.31   0
  -2   4   1    5.75    2.80   0
  -2   4   1    6.01    2.85   0
   2  -4  -1    8.03    2.65   0
   1  -4  -1  955.06    7.83   0
  -1   4   1  913.40    7.66   0
  -1   4   1  862.91    5.52   0
   0   4   1  169.08    3.40   0
   0  -4  -1  172.47    5.12   0
   0  -4  -1  168.95    3.32   0
   1   4   1  414.31    4.13   0
   1   4   1  436.38    4.83   0
  -1  -4  -1  427.83    4.13   0
  -2  -4  -1  222.62    3.71   0
   2   4   1  212.42    3.62   0
   2   4   1  216.35    3.25   0
   2   4   1  234.66    3.44   0
  -2  -4  -1  216.11    2.90   0
   3   4   1   43.16    2.30   0
  -3  -4  -1   48.52    2.51   0
   3   4   1   38.26    2.70   0
  -3  -4  -1   43.46    2.63   0
  -3  -4  -1   42.67    2.76   0
   4   4   1  478.10    3.58   0
  -4  -4  -1  454.13    3.89   0
  -4  -4  -1  468.04    3.75   0
   4   4   1  442.51    3.68   0
  -4  -4  -1  481.79    3.60   0
   5   4   1  414.93    3.02   0
  -5  -4  -1  376.74    3.33   0
  -5  -4  -1  387.97    3.62   0
   5   4   1  371.59    3.54   0
  -5  -4  -1  406.95    3.06   0
   6   4   1  483.05    2.88   0
   6   4   1  443.53    3.58   0
  -6  -4  -1  460.08    3.38   0
  -6  -4  -1  460.83    3.44   0
  -6  -4  -1  497.27    3.09   0
   7   4   1    0.48    1.96   0
   7   4   1    0.94    1.59   0
  -7  -4  -1    0.65    1.70   0
  -7  -4  -1    2.63    2.24   0
  -7  -4  -1    2.72    1.97   0
   8   4   1   12.12    2.18   0
   8   4   1   16.02    1.50   0
  -8  -4  -1   16.84    1.70   0
  -8  -4  -1   12.90    1.87   0
  -8  -4  -1   17.57    2.23   0
  -9  -4  -1    2.99    1.41   0
  -9  -4  -1    1.62    1.65   0
   9   4   1   -0.81    1.31   0
  -9  -4  -1    1.15    1.31   0
   9   4   1    1.10    1.75   0
  10   4   1   56.69    1.51   0
 -10  -4  -1   48.21    2.04   0
 -10  -4  -1   50.47    1.54   0
  10   4   1   43.84    1.99   0
 -10  -4  -1   50.11    1.64   0
 -11  -4  -1   10.66    1.39   0
 -11  -4  -1    5.44    1.41   0
 -11  -4  -1    8.64    1.86   0
  11   4   1    8.11    1.50   0
  11   4   1    5.55    1.27   0
 -12  -4  -1   12.59    1.09   0
  12   4   1    8.67    1.58   0
 -12  -4  -1    9.16    1.35   0
  12   4   1    5.57    1.13   0
 -12  -4  -1   10.27    1.62   0
 -13  -4  -1   -0.09    1.14   0
  13   4   1    2.91    1.21   0
 -11   5   1   -0.88    1.35   0
  11  -5  -1   -1.28    1.23   0
  10  -5  -1   13.34    1.27   0
 -10   5   1   17.55    1.43   0
   9  -5  -1   17.40    1.31   0
  -9   5   1   17.92    1.55   0
   8  -5  -1   82.84    1.78   0
  -8   5   1   82.44    1.95   0
  -7   5   1    5.90    1.82   0
   7  -5  -1    6.73    1.54   0
  -6   5   1   56.24    2.09   0
   6  -5  -1   54.57    2.04   0
   5  -5  -1   32.25    2.00   0
   5  -5  -1   29.70    3.87   0
  -5   5   1   28.90    2.06   0
  -5   5   1   28.98    3.08   0
   4  -5  -1  194.93    4.05   0
   4  -5  -1  208.76    2.80   0
  -4   5   1  185.27    3.62   0
  -4   5   1  200.34    2.75   0
   3  -5  -1    0.28    2.04   0
  -3   5   1    1.64    2.30   0
   3  -5  -1   -0.41    2.69   0
  -3   5   1   -0.42    2.43   0
  -2   5   1  908.24    5.46   0
  -2   5   1  951.34    6.22   0
   2  -5  -1 1018.65    6.38   0
   1  -5  -1  218.07    3.48   0
  -1   5   1  212.92    3.20   0
  -1   5   1  218.73    4.44   0
   1  -5  -1  229.24    4.53   0
   0  -5  -1  228.78    4.70   0
   0   5   1  228.35    3.19   0
   0  -5  -1  236.29    3.28   0
  -1  -5  -1   12.47    2.87   0
  -1  -5  -1   13.23    2.53   0
   1   5   1   14.66    2.54   0
   1   5   1   12.74    2.66   0
  -1  -5  -1   12.55    2.49   0
   2   5   1    7.99    2.57   0
   2   5   1   10.08    2.21   0
   2   5   1   11.73    2.46   0
  -2  -5  -1   11.02    2.00   0
   3   5   1   34.60    2.43   0
   3   5   1   35.32    2.46   0
  -3  -5  -1   32.16    2.44   0
  -3  -5  -1   33.00    2.64   0
  -3  -5  -1   31.53    2.49   0
   3   5   1   31.13    2.30   0
  -4  -5  -1  110.11    2.65   0
   4   5   1  124.81    2.37   0
  -4  -5  -1  125.68    2.39   0
   4   5   1  115.05    2.62   0
  -4  -5  -1  113.16    2.62   0
   5   5   1  146.62    2.21   0
   5   5   1  136.03    2.49   0
  -5  -5  -1  151.79    2.26   0
  -5  -5  -1  139.64    2.56   0
  -5  -5  -1  136.83    2.52   0
   6   5   1  174.37    2.16   0
  -6  -5  -1  168.40    2.84   0
   6   5   1  160.44    2.55   0
  -6  -5  -1  177.99    2.30   0
  -6  -5  -1  167.23    2.58   0
  -7  -5  -1  289.32    2.90   0
  -7  -5  -1  285.00    2.88   0
  -7  -5  -1  308.44    2.54   0
   7   5   1  308.72    2.48   0
   7   5   1  281.74    3.04   0
   8   5   1   13.83    1.80   0
  -8  -5  -1   17.44    1.65   0
  -8  -5  -1   15.32    1.82   0
  -8  -5  -1   17.39    2.13   0
   8   5   1   16.12    1.54   0
  -9  -5  -1   20.65    1.70   0
   9   5   1   26.90    1.42   0
  -9  -5  -1   22.96    1.96   0
  -9  -5  -1   23.61    1.52   0
   9   5   1   24.32    1.64   0
 -10  -5  -1   29.19    1.39   0
  10   5   1   25.47    1.33   0
  10   5   1   26.57    1.70   0
 -10  -5  -1   25.32    1.55   0
 -10  -5  -1   21.24    1.87   0
  11   5   1  104.97    1.46   0
 -11  -5  -1   98.37    2.27   0
 -11  -5  -1   97.83    1.74   0
 -11  -5  -1  106.90    1.65   0
  11   5   1   99.76    1.98   0
  12   5   1    2.26    1.24   0
 -12  -5  -1    0.41    1.31   0
 -12  -5  -1    1.57    1.72   0
  12   5   1    2.75    1.44   0
 -12  -5  -1    0.85    1.36   0
  11  -6  -1    4.75    1.46   0
 -11   6   1    9.44    1.34   0
 -10   6   1   -2.73    1.37   0
  10  -6  -1    1.68    1.37   0
   9  -6  -1    5.72    1.54   0
  -9   6   1    9.08    1.64   0
  -8   6   1   30.73    1.75   0
   8  -6  -1   28.10    1.47   0
   7  -6  -1   83.33    1.77   0
  -7   6   1   78.35    2.12   0
   6  -6  -1   33.92    4.57   0
  -6   6   1   35.53    2.01   0
   6  -6  -1   36.53    1.74   0
  -5   6   1    1.52    2.15   0
   5  -6  -1    0.74    3.12   0
   5  -6  -1    1.55    1.58   0
  -5   6   1    1.17    2.42   0
   4  -6  -1   23.57    1.99   0
  -4   6   1   21.97    2.29   0
  -4   6   1   23.99    2.42   0
   4  -6  -1   23.07    2.65   0
   3  -6  -1   37.17    2.12   0
  -3   6   1   31.37    2.39   0
  -3   6   1   34.74    2.35   0
  -2   6   1   79.91    2.37   0
   2  -6  -1   90.54    2.84   0
  -2   6   1   85.56    2.95   0
   1  -6  -1  183.97    3.02   0
   1  -6  -1  194.92    4.02   0
  -1   6   1  179.79    2.90   0
  -1   6   1  179.99    3.94   0
   0   6   1   57.63    2.79   0
   0  -6  -1   63.28    2.56   0
   0  -6  -1   58.99    3.41   0
  -1  -6  -1  414.99    3.55   0
   1   6   1  419.97    3.52   0
   1   6   1  417.39    3.99   0
  -1  -6  -1  417.99    4.63   0
  -1  -6  -1  429.41    4.57   0
   2   6   1  360.51    3.28   0
   2   6   1  383.66    3.79   0
  -2  -6  -1  383.79    3.07   0
  -3  -6  -1    9.15    2.27   0
   3   6   1   12.76    1.82   0
   3   6   1   13.74    2.40   0
  -3  -6  -1   13.54    2.11   0
  -3  -6  -1   11.79    2.14   0
   3   6   1   13.77    1.83   0
   4   6   1   16.60    2.10   0
  -4  -6  -1   20.36    2.31   0
  -4  -6  -1   16.23    2.06   0
  -4  -6  -1   12.61    1.78   0
   4   6   1   15.46    2.31   0
   4   6   1   19.20    1.75   0
   5   6   1   33.75    2.04   0
  -5  -6  -1   32.59    2.07   0
  -5  -6  -1   33.65    1.81   0
   5   6   1   34.28    1.92   0
  -5  -6  -1   36.41    2.06   0
  -6  -6  -1    2.33    1.65   0
   6   6   1    0.15    1.54   0
  -6  -6  -1    0.10    2.02   0
   6   6   1   -5.10    1.99   0
  -6  -6  -1    1.74    2.19   0
  -7  -6  -1   16.80    1.62   0
  -7  -6  -1   15.33    2.04   0
   7   6   1   15.60    1.50   0
   7   6   1   16.24    1.97   0
  -7  -6  -1   11.48    2.02   0
   8   6   1   53.94    1.65   0
  -8  -6  -1   57.64    1.96   0
  -8  -6  -1   55.51    1.53   0
   8   6   1   51.21    1.84   0
  -8  -6  -1   49.16    1.95   0
  -9  -6  -1  102.98    2.01   0
   9   6   1   96.84    2.12   0
  -9  -6  -1  101.76    1.99   0
  -9  -6  -1  107.33    1.76   0
   9   6   1  108.63    1.56   0
 -10  -6  -1    2.05    1.44   0
  10   6   1    2.31    1.56   0
 -10  -6  -1    3.21    1.72   0
  10   6   1    3.62    1.21   0
 -10  -6  -1    4.27    1.28   0
 -11  -6  -1   15.77    1.34   0
  11   6   1   12.10    1.28   0
 -11  -6  -1   13.00    1.57   0
 -11  -6  -1   12.82    1.48   0
  11   6   1   16.89    1.51   0
 -12  -6  -1    2.31    1.26   0
 -12  -6  -1    1.74    1.46   0
  12   6   1    1.32    1.43   0
 -12  -6  -1    2.08    1.52   0
  12   6   1   -0.45    1.16   0
 -10   7   1    1.38    1.35   0
  10  -7  -1    2.21    1.19   0
   9  -7  -1   53.61    1.44   0
  -9   7   1   54.95    1.69   0
  -8   7   1  107.47    2.00   0
   8  -7  -1  105.22    1.84   0
   7  -7  -1  232.71    2.51   0
  -7   7   1  234.70    2.68   0
   6  -7  -1  208.96    2.58   0
  -6   7   1  192.59    2.75   0
   6  -7  -1  196.60    4.37   0
  -6   7   1  196.12    3.97   0
   5  -7  -1    1.20    1.89   0
  -5   7   1    1.09    2.19   0
  -5   7   1    4.01    2.17   0
   5  -7  -1    2.23    2.67   0
  -4   7   1   88.43    2.60   0
  -4   7   1   92.15    2.57   0
   4  -7  -1   96.31    2.40   0
   4  -7  -1   88.41    2.75   0
  -3   7   1  233.84    2.95   0
   3  -7  -1  264.51    3.35   0
  -3   7   1  233.92    3.45   0
   2  -7  -1   99.23    2.74   0
  -2   7   1   95.54    3.03   0
   2  -7  -1   98.81    2.45   0
  -2   7   1   90.64    2.46   0
  -1   7   1  201.19    2.70   0
  -1   7   1  199.25    3.70   0
   1  -7  -1  210.87    3.71   0
   1  -7  -1  210.04    2.87   0
   0  -7  -1  595.44    5.15   0
   0  -7  -1  585.26    3.74   0
   0   7   1  556.77    3.60   0
   0  -7  -1  572.60    5.29   0
   1   7   1  109.35    2.40   0
  -1  -7  -1  116.67    2.19   0
  -1  -7  -1  116.67    2.76   0
  -1  -7  -1  109.45    2.96   0
   1   7   1  113.70    2.75   0
  -2  -7  -1   18.08    1.77   0
   2   7   1   19.24    2.02   0
  -2  -7  -1   21.42    2.43   0
   2   7   1   19.06    2.08   0
   3   7   1   47.18    2.17   0
  -3  -7  -1   55.43    2.20   0
   3   7   1   54.81    2.09   0
   3   7   1   52.60    2.38   0
  -4  -7  -1  255.66    3.14   0
  -4  -7  -1  241.37    2.44   0
   4   7   1  266.02    2.81   0
   4   7   1  246.60    2.64   0
   4   7   1  241.49    3.01   0
  -4  -7  -1  266.72    2.86   0
  -5  -7  -1   62.12    2.17   0
   5   7   1   61.43    2.12   0
   5   7   1   66.16    2.00   0
  -5  -7  -1   57.35    2.19   0
  -5  -7  -1   62.15    2.22   0
   6   7   1   45.89    1.72   0
  -6  -7  -1   42.85    2.06   0
   6   7   1   37.40    1.99   0
  -6  -7  -1   43.26    1.83   0
  -6  -7  -1   44.87    2.09   0
  -7  -7  -1  128.75    2.32   0
   7   7   1  134.72    1.99   0
  -7  -7  -1  128.62    2.05   0
   7   7   1  123.09    2.19   0
  -7  -7  -1  117.89    2.27   0
  -8  -7  -1  285.41    2.37   0
  -8  -7  -1  271.50    2.55   0
   8   7   1  286.82    2.36   0
   8   7   1  268.61    2.50   0
  -8  -7  -1  285.22    2.61   0
   9   7   1   70.97    1.81   0
   9   7   1   84.38    1.67   0
  -9  -7  -1   75.33    1.90   0
  -9  -7  -1   84.01    1.65   0
  -9  -7  -1   79.83    1.83   0
 -10  -7  -1   -0.17    1.63   0
  10   7   1   -0.11    1.53   0
  10   7   1    0.59    1.01   0
 -10  -7  -1    0.05    1.25   0
 -10  -7  -1    0.20    1.41   0
  11   7   1   -0.22    1.18   0
 -11  -7  -1    0.41    1.53   0
 -11  -7  -1    1.28    1.38   0
 -11  -7  -1    0.38    1.20   0
  11   7   1    2.25    1.22   0
  12   7   1   29.03    1.34   0
  12   7   1   26.72    1.62   0
 -12  -7  -1   25.54    1.67   0
 -12  -7  -1   21.84    1.52   0
 -12  -7  -1   22.87    1.33   0
  10  -8  -1   10.33    1.42   0
 -10   8   1   12.25    1.40   0
  -9   8   1    3.67    1.37   0
   9  -8  -1    0.83    1.34   0
  -8   8   1   12.84    1.73   0
   8  -8  -1   11.20    1.29   0
   7  -8  -1  261.84    2.59   0
  -7   8   1  250.45    2.61   0
   6  -8  -1   59.37    1.96   0
  -6   8   1   53.11    2.50   0
  -6   8   1   51.57    2.16   0
   6  -8  -1   55.11    2.79   0
   5  -8  -1  404.44    3.35   0
  -5   8   1  365.35    3.43   0
   5  -8  -1  368.95    3.94   0
  -5   8   1  353.94    3.65   0
   4  -8  -1    3.82    2.30   0
  -4   8   1    3.93    2.20   0
  -4   8   1    2.86    1.96   0
   4  -8  -1    3.90    1.88   0
  -3   8   1  210.57    3.35   0
  -3   8   1  195.86    2.75   0
   3  -8  -1  228.61    3.25   0
  -2   8   1  348.60    4.12   0
   2  -8  -1  369.65    3.28   0
  -2   8   1  342.24    3.23   0
   2  -8  -1  387.91    4.04   0
  -1   8   1    7.37    2.56   0
   1  -8  -1    9.42    2.70   0
   1  -8  -1    8.69    2.06   0
  -1   8   1    9.09    1.89   0
   0   8   1   87.12    2.14   0
   0  -8  -1   87.12    3.07   0
   0  -8  -1   89.95    2.29   0
   0  -8  -1   93.44    2.61   0
  -1  -8  -1  267.15    2.76   0
  -1  -8  -1  259.42    3.54   0
   1   8   1  263.11    2.84   0
  -1  -8  -1  271.27    3.37   0
   1   8   1  250.49    2.65   0
   2   8   1  172.30    2.44   0
  -2  -8  -1  175.11    3.05   0
  -2  -8  -1  183.02    2.56   0
   2   8   1  174.12    2.83   0
   3   8   1  370.39    2.85   0
   3   8   1  359.67    3.33   0
  -3  -8  -1  386.18    2.97   0
  -4  -8  -1    0.02    1.99   0
   4   8   1    2.41    1.95   0
   4   8   1    0.90    1.89   0
  -4  -8  -1    1.32    1.85   0
   4   8   1   -0.88    1.79   0
  -5  -8  -1  167.43    2.46   0
   5   8   1  178.92    2.36   0
  -5  -8  -1  165.60    2.56   0
  -5  -8  -1  177.22    2.52   0
   5   8   1  168.00    2.38   0
  -6  -8  -1   98.43    2.01   0
  -6  -8  -1   92.78    2.23   0
   6   8   1   98.99    1.96   0
  -6  -8  -1   90.64    2.48   0
   6   8   1   92.04    2.17   0
   7   8   1   68.45    1.95   0
  -7  -8  -1   68.58    2.26   0
   7   8   1   78.63    1.73   0
  -7  -8  -1   72.57    1.79   0
  -7  -8  -1   76.37    1.99   0
   8   8   1    5.87    1.75   0
  -8  -8  -1    5.42    1.64   0
  -8  -8  -1    8.31    1.78   0
   8   8   1    9.75    1.52   0
  -8  -8  -1    6.13    1.41   0
  -9  -8  -1   34.16    1.70   0
  -9  -8  -1   32.09    1.63   0
   9   8   1   31.67    1.34   0
   9   8   1   30.48    1.68   0
  -9  -8  -1   30.95    1.40   0
 -10  -8  -1   33.66    1.54   0
 -10  -8  -1   28.73    1.62   0
  10   8   1   31.94    1.44   0
  10   8   1   30.40    1.35   0
 -10  -8  -1   33.22    1.39   0
 -11  -8  -1    0.41    1.18   0
 -11  -8  -1   -2.07    1.33   0
  11   8   1    0.28    1.16   0
  11   8   1    0.68    1.43   0
 -11  -8  -1    0.05    1.31   0
  12   8   1   12.49    1.30   0
 -12  -8  -1    9.39    1.32   0
 -12  -8  -1    8.65    1.45   0
 -12  -8  -1   10.71    1.62   0
  12   8   1   10.88    1.40   0
   9  -9  -1   -1.40    1.33   0
  -9   9   1    1.04    1.47   0
   8  -9  -1   47.27    1.58   0
  -8   9   1   44.82    1.78   0
   7  -9  -1    3.73    2.58   0
   7  -9  -1    4.03    1.49   0
  -7   9   1    4.41    2.28   0
  -7   9   1    3.31    1.69   0
   6  -9  -1   -1.05    1.48   0
   6  -9  -1    1.14    2.12   0
  -6   9   1   -0.61    1.77   0
  -6   9   1   -0.74    1.68   0
  -5   9   1   55.72    2.11   0
   5  -9  -1   63.38    1.96   0
  -5   9   1   56.91    2.14   0
   5  -9  -1   60.02    2.32   0
  -4   9   1   -2.26    1.82   0
  -4   9   1    2.08    2.23   0
   4  -9  -1   -1.09    1.99   0
   3  -9  -1  385.65    3.83   0
  -3   9   1  331.66    3.14   0
   3  -9  -1  377.94    3.32   0
  -3   9   1  358.67    3.81   0
  -2   9   1    6.04    2.62   0
  -2   9   1    4.20    1.79   0
   2  -9  -1    5.52    2.36   0
   2  -9  -1    5.38    2.49   0
  -1   9   1   99.17    2.19   0
   1  -9  -1  109.23    3.16   0
   1  -9  -1  111.64    2.44   0
  -1   9   1  104.35    3.13   0
   0   9   1    6.27    1.86   0
   0  -9  -1    5.14    2.06   0
   0  -9  -1    6.45    2.61   0
   0  -9  -1    5.23    2.00   0
  -1  -9  -1   85.34    2.53   0
   1   9   1   81.80    2.12   0
   1   9   1   82.12    2.22   0
  -1  -9  -1   81.40    2.94   0
  -1  -9  -1   89.31    2.27   0
   2   9   1   27.96    1.97   0
  -2  -9  -1   29.40    2.11   0
  -2  -9  -1   27.13    2.21   0
   2   9   1   25.91    2.03   0
  -2  -9  -1   28.22    2.00   0
   3   9   1   32.45    1.67   0
  -3  -9  -1   29.04    2.08   0
  -3  -9  -1   28.76    2.26   0
   3   9   1   28.06    2.23   0
  -4  -9  -1  114.01    2.28   0
   4   9   1  117.43    2.23   0
  -4  -9  -1  122.64    2.17   0
   4   9   1  108.25    2.48   0
  -5  -9  -1   42.13    1.92   0
   5   9   1   37.57    1.83   0
   5   9   1   34.58    1.93   0
   5   9   1   32.91    1.89   0
  -5  -9  -1   35.00    2.02   0
   6   9   1   24.33    1.80   0
  -6  -9  -1   23.18    2.04   0
  -6  -9  -1   28.07    1.91   0
  -6  -9  -1   28.96    1.64   0
   6   9   1   25.45    1.66   0
  -7  -9  -1   -0.20    1.81   0
  -7  -9  -1   -0.10    1.65   0
   7   9   1    7.89    1.39   0
   7   9   1    2.95    1.56   0
  -7  -9  -1    0.64    1.49   0
  -8  -9  -1   14.52    1.66   0
  -8  -9  -1   14.66    1.61   0
  -8  -9  -1   15.77    1.37   0
   8   9   1   20.09    1.31   0
   8   9   1   12.86    1.46   0
  -9  -9  -1   75.46    1.56   0
   9   9   1   72.87    1.54   0
   9   9   1   69.51    1.63   0
  -9  -9  -1   66.15    1.69   0
  -9  -9  -1   70.82    1.83   0
  10   9   1    5.68    1.28   0
 -10  -9  -1    1.17    1.41   0
 -10  -9  -1    4.37    1.29   0
 -10  -9  -1    6.06    1.48   0
  10   9   1    1.71    1.23   0
  11   9   1   73.69    1.57   0
 -11  -9  -1   56.90    1.77   0
 -11  -9  -1   65.84    1.65   0
  11   9   1   68.31    1.56   0
 -11  -9  -1   72.56    1.39   0
   9 -10  -1    1.21    1.40   0
  -9  10   1    3.41    1.54   0
  -8  10   1    0.36    1.56   0
   8 -10  -1   -0.64    1.42   0
   7 -10  -1    0.16    2.07   0
   7 -10  -1    1.77    1.41   0
  -7  10   1    0.35    1.93   0
  -7  10   1    0.82    1.59   0
   6 -10  -1  121.49    2.66   0
  -6  10   1  129.15    2.41   0
   6 -10  -1  140.19    2.27   0
  -6  10   1  123.15    2.49   0
  -5  10   1   41.13    1.92   0
   5 -10  -1   45.09    1.89   0
   5 -10  -1   40.34    2.08   0
  -5  10   1   39.07    1.87   0
   4 -10  -1   10.15    1.77   0
  -4  10   1   12.74    2.01   0
  -4  10   1   10.98    1.61   0
   3 -10  -1   32.92    2.08   0
   3 -10  -1   37.30    2.20   0
  -3  10   1   29.60    1.89   0
  -3  10   1   30.06    2.40   0
   2 -10  -1  138.77    2.46   0
  -2  10   1  133.04    2.17   0
  -2  10   1  130.62    3.11   0
   2 -10  -1  140.44    3.05   0
   1 -10  -1  235.76    2.76   0
  -1  10   1  216.59    2.52   0
   1 -10  -1  240.17    3.74   0
   0 -10  -1   30.75    2.19   0
   0 -10  -1   33.20    1.95   0
   0 -10  -1   30.68    2.68   0
   0  10   1   26.11    1.83   0
  -1 -10  -1  431.93    4.08   0
  -1 -10  -1  435.89    3.05   0
   1  10   1  433.45    3.34   0
  -1 -10  -1  415.90    4.24   0
   1  10   1  406.79    2.89   0
   2  10   1    6.93    1.50   0
   2  10   1    4.57    1.84   0
  -2 -10  -1    6.71    1.95   0
  -2 -10  -1    4.45    2.24   0
  -2 -10  -1    5.53    1.88   0
  -3 -10  -1  175.87    2.40   0
  -3 -10  -1  177.41    2.97   0
   3  10   1  173.90    2.65   0
   3  10   1  177.45    2.35   0
  -4 -10  -1   18.67    2.17   0
   4  10   1   14.70    2.13   0
   4  10   1   15.94    1.81   0
  -4 -10  -1   17.07    1.62   0
   5  10   1   63.26    1.85   0
  -5 -10  -1   62.09    1.96   0
   5  10   1   50.28    2.04   0
  -5 -10  -1   54.75    1.88   0
   6  10   1    6.33    1.52   0
   6  10   1    2.81    1.36   0
  -6 -10  -1    6.12    1.60   0
  -6 -10  -1    1.98    1.36   0
  -7 -10  -1    7.59    1.49   0
   7  10   1    1.09    1.48   0
  -7 -10  -1    2.73    1.36   0
   7  10   1    1.10    1.50   0
  -7 -10  -1    1.34    1.56   0
  -8 -10  -1    0.31    1.22   0
  -8 -10  -1    3.30    1.27   0
   8  10   1    2.53    1.24   0
   8  10   1    2.75    1.38   0
  -8 -10  -1    1.05    1.52   0
  -9 -10  -1   37.54    1.43   0
  -9 -10  -1   38.26    1.61   0
   9  10   1   33.70    1.45   0
  -9 -10  -1   40.46    1.54   0
   9  10   1   37.30    1.38   0
 -10 -10  -1   49.23    1.44   0
  10  10   1   47.11    1.50   0
 -10 -10  -1   39.48    1.80   0
  10  10   1   46.01    1.44   0
 -10 -10  -1   45.12    1.57   0
 -11 -10  -1   19.93    1.56   0
  11  10   1   22.03    1.39   0
 -11 -10  -1   15.93    1.34   0
  11  10   1   21.63    1.37   0
 -11 -10  -1   21.61    1.57   0
  -8  11   1   -2.37    1.53   0
   8 -11  -1   -0.64    1.48   0
  -7  11   1   19.21    1.61   0
   7 -11  -1   16.99    1.53   0
   7 -11  -1   17.02    2.08   0
  -7  11   1   13.35    1.91   0
  -6  11   1   24.96    1.71   0
  -6  11   1   20.95    1.85   0
   6 -11  -1   20.40    1.96   0
   6 -11  -1   26.77    1.60   0
   5 -11  -1    4.32    1.58   0
  -5  11   1    4.65    1.55   0
   5 -11  -1    6.08    1.53   0
  -5  11   1    4.71    1.92   0
  -4  11   1   -1.61    1.46   0
  -4  11   1    0.13    2.01   0
   4 -11  -1   -3.35    1.77   0
  -3  11   1    2.68    2.02   0
   3 -11  -1    3.11    1.64   0
   3 -11  -1    1.76    1.84   0
  -3  11   1    3.18    1.60   0
  -2  11   1    2.11    2.10   0
   2 -11  -1    4.92    1.60   0
  -2  11   1    0.55    1.44   0
   2 -11  -1    0.19    1.93   0
  -1  11   1  100.94    2.13   0
   1 -11  -1  106.78    2.57   0
   1 -11  -1  104.84    2.12   0
   1 -11  -1  110.01    2.95   0
   0 -11  -1   50.09    2.27   0
   0  11   1   47.56    1.82   0
   0 -11  -1   48.68    2.61   0
   0 -11  -1   45.64    1.97   0
   1  11   1    9.75    1.70   0
  -1 -11  -1    5.71    1.93   0
  -1 -11  -1    6.18    1.87   0
   1  11   1    6.13    1.75   0
  -1 -11  -1    3.36    2.13   0
  -2 -11  -1  104.57    2.62   0
   2  11   1  109.18    2.36   0
  -2 -11  -1  110.31    2.42   0
   2  11   1  104.76    1.99   0
  -2 -11  -1  107.59    2.15   0
  -3 -11  -1   12.15    1.80   0
  -3 -11  -1   11.07    2.04   0
   3  11   1    8.87    1.68   0
  -3 -11  -1    5.92    1.47   0
   3  11   1    7.83    1.61   0
  -4 -11  -1   45.57    1.97   0
   4  11   1   46.57    1.99   0
   4  11   1   43.41    1.71   0
  -4 -11  -1   47.41    1.78   0
  -5 -11  -1   12.16    1.78   0
   5  11   1   14.51    1.29   0
  -5 -11  -1   10.23    1.50   0
   5  11   1   10.57    1.57   0
  -5 -11  -1   12.05    1.63   0
  -6 -11  -1   83.84    1.87   0
   6  11   1   85.75    1.52   0
  -6 -11  -1   86.32    1.93   0
  -7 -11  -1   14.18    1.54   0
   7  11   1   11.92    1.45   0
  -7 -11  -1   14.33    1.41   0
   8  11   1    1.42    1.26   0
   8  11   1   -0.65    1.30   0
  -8 -11  -1   -0.90    1.40   0
  -8 -11  -1    1.76    1.23   0
  -8 -11  -1   -2.22    1.58   0
  -9 -11  -1    8.09    1.31   0
  -9 -11  -1    7.33    1.59   0
  -9 -11  -1    8.52    1.35   0
   9  11   1    8.23    1.29   0
   9  11   1    7.51    1.25   0
 -10 -11  -1    2.21    1.36   0
  10  11   1    2.08    1.27   0
 -10 -11  -1   -0.14    1.27   0
  10  11   1    1.34    1.29   0
 -10 -11  -1    3.12    1.49   0
   7 -12  -1   32.24    1.78   0
   7 -12  -1   27.35    2.10   0
  -7  12   1   29.81    1.86   0
  -7  12   1   27.81    2.06   0
  -6  12   1   -0.19    1.46   0
  -6  12   1    0.93    1.59   0
   6 -12  -1    0.06    1.63   0
   6 -12  -1   -0.55    1.46   0
  -5  12   1    5.75    1.84   0
   5 -12  -1    6.09    1.61   0
   5 -12  -1    4.16    1.64   0
  -5  12   1    4.84    1.40   0
  -4  12   1   43.36    1.70   0
  -4  12   1   42.69    2.04   0
   4 -12  -1   48.91    2.01   0
   3 -12  -1    2.08    1.52   0
  -3  12   1    1.27    1.95   0
  -3  12   1    2.73    1.49   0
   3 -12  -1    2.47    1.74   0
  -2  12   1   17.08    1.43   0
   2 -12  -1   17.24    2.03   0
   2 -12  -1   21.99    1.85   0
  -1  12   1    8.09    1.46   0
   1 -12  -1    8.53    2.07   0
   1 -12  -1    6.90    1.74   0
   1 -12  -1    3.38    1.86   0
   0 -12  -1    2.32    2.00   0
   0  12   1    1.33    1.54   0
   0 -12  -1    3.67    1.79   0
   0 -12  -1    6.36    1.62   0
   1  12   1   44.97    1.98   0
  -1 -12  -1   43.39    1.75   0
   1  12   1   41.87    1.40   0
  -1 -12  -1   40.88    2.26   0
  -1 -12  -1   45.52    2.01   0
  -2 -12  -1   68.20    1.81   0
  -2 -12  -1   74.47    2.11   0
  -2 -12  -1   68.82    2.30   0
   2  12   1   66.28    1.53   0
   2  12   1   73.48    2.11   0
   3  12   1   24.55    1.63   0
  -3 -12  -1   28.53    1.80   0
  -3 -12  -1   27.30    1.83   0
   3  12   1   27.49    1.68   0
  -3 -12  -1   28.71    1.42   0
   4  12   1  101.82    2.14   0
  -4 -12  -1  113.41    1.92   0
  -4 -12  -1  102.82    2.14   0
   4  12   1  103.41    1.83   0
   5  12   1   33.18    1.67   0
  -5 -12  -1   36.51    1.77   0
  -5 -12  -1   33.00    1.61   0
   5  12   1   32.99    1.54   0
  -6 -12  -1   93.35    1.85   0
   6  12   1   88.91    1.68   0
  -6 -12  -1   90.43    1.87   0
  -6 -12  -1   92.88    1.76   0
  -7 -12  -1    6.01    1.41   0
  -7 -12  -1    5.89    1.22   0
   7  12   1    5.42    1.38   0
  -8 -12  -1    1.41    1.31   0
   8  12   1   -0.57    1.29   0
  -8 -12  -1    5.56    1.35   0
  -9 -12  -1   -0.17    1.33   0
  -9 -12  -1    0.62    1.41   0
  -9 -12  -1    3.51    1.30   0
   9  12   1   -1.78    1.33   0
 -10 -12  -1   -1.20    1.29   0
  10  12   1   -2.21    1.28   0
  10  12   1   -0.46    1.33   0
 -10 -12  -1    1.24    1.39   0
 -10 -12  -1    1.09    1.59   0
   6 -13  -1   18.73    1.76   0
   6 -13  -1   20.78    1.88   0
  -6  13   1   19.68    1.71   0
  -6  13   1   19.79    1.88   0
   5 -13  -1   -0.80    1.47   0
  -5  13   1    0.57    1.41   0
  -5  13   1   -1.90    1.81   0
   5 -13  -1    1.24    1.70   0
   4 -13  -1    9.85    1.76   0
   4 -13  -1   10.68    1.50   0
  -4  13   1   10.22    1.28   0
  -4  13   1    8.42    1.89   0
   3 -13  -1    1.70    1.88   0
   3 -13  -1    0.60    1.48   0
  -3  13   1    1.06    1.22   0
   2 -13  -1   75.78    1.80   0
  -2  13   1   68.85    1.63   0
   2 -13  -1   70.87    2.35   0
   2 -13  -1   79.07    2.57   0
   1 -13  -1   23.08    2.23   0
  -1  13   1   25.46    1.39   0
   1 -13  -1   21.81    1.55   0
   1 -13  -1   20.69    1.99   0
   0  13   1   18.24    1.56   0
   0  13   1   17.70    1.40   0
   0 -13  -1   17.59    1.53   0
   0 -13  -1   16.23    2.24   0
   0 -13  -1   16.20    1.87   0
   1  13   1   64.11    1.98   0
  -1 -13  -1   69.35    1.75   0
  -1 -13  -1   65.23    2.16   0
  -1 -13  -1   62.11    2.35   0
   1  13   1   64.35    1.67   0
  -2 -13  -1  288.68    3.32   0
  -2 -13  -1  268.35    3.33   0
   2  13   1  278.16    2.27   0
   2  13   1  276.42    2.74   0
  -2 -13  -1  284.55    2.35   0
   3  13   1    9.15    1.23   0
  -3 -13  -1   12.71    1.53   0
   3  13   1   10.51    1.70   0
  -3 -13  -1   11.93    1.52   0
  -3 -13  -1   15.07    1.77   0
   4  13   1   34.93    1.32   0
  -4 -13  -1   39.41    1.65   0
  -4 -13  -1   39.12    1.77   0
   4  13   1   34.92    1.76   0
  -4 -13  -1   33.63    1.60   0
   5  13   1    2.00    1.52   0
  -5 -13  -1    3.33    1.55   0
   5  13   1    1.76    1.36   0
  -5 -13  -1    5.37    1.43   0
  -6 -13  -1   18.67    1.45   0
  -6 -13  -1   16.86    1.43   0
  -6 -13  -1   17.20    1.58   0
   6  13   1   17.55    1.39   0
   6  13   1   10.99    1.44   0
  -7 -13  -1    0.46    1.34   0
  -7 -13  -1    2.65    1.27   0
   7  13   1    2.19    1.24   0
  -7 -13  -1   -0.54    1.37   0
  -8 -13  -1    1.53    1.47   0
   8  13   1    2.98    1.30   0
  -8 -13  -1    0.24    1.14   0
  -8 -13  -1    0.26    1.41   0
  -9 -13  -1   38.64    1.49   0
   9  13   1   38.88    1.48   0
  -9 -13  -1   27.57    1.41   0
   5 -14  -1    0.28    1.93   0
  -5  14   1   -0.33    1.91   0
  -5  14   1    0.31    1.45   0
   4 -14  -1    8.11    1.98   0
  -4  14   1    9.41    1.44   0
   4 -14  -1    8.45    1.56   0
   3 -14  -1    4.03    1.97   0
   3 -14  -1    4.73    1.48   0
  -3  14   1    4.25    1.39   0
   3 -14  -1    4.20    1.81   0
   2 -14  -1  138.49    1.98   0
   2 -14  -1  140.02    3.21   0
  -2  14   1  144.98    1.86   0
   2 -14  -1  159.38    3.45   0
   1 -14  -1   32.18    2.29   0
   1 -14  -1   35.85    2.43   0
   1 -14  -1   38.16    1.62   0
  -1  14   1   36.22    1.49   0
   0  14   1   42.86    1.70   0
   0  14   1   43.19    1.49   0
   0 -14  -1   43.41    2.23   0
   0 -14  -1   42.33    2.39   0
   0 -14  -1   45.10    1.57   0
  -1 -14  -1   -0.94    1.76   0
   1  14   1   -0.31    1.31   0
  -1 -14  -1    0.61    1.37   0
   1  14   1   -1.51    1.50   0
  -1 -14  -1   -1.59    1.95   0
   2  14   1   18.80    1.40   0
  -2 -14  -1   18.45    1.79   0
  -2 -14  -1   19.72    1.46   0
   2  14   1   20.27    1.55   0
  -2 -14  -1   16.13    1.91   0
  -3 -14  -1   13.06    1.59   0
   3  14   1   13.62    1.62   0
  -3 -14  -1   14.94    1.85   0
  -3 -14  -1   21.18    1.48   0
   3  14   1   12.63    1.41   0
  -4 -14  -1    3.88    1.47   0
  -4 -14  -1    5.50    1.56   0
   4  14   1    2.55    1.30   0
  -4 -14  -1    5.49    1.40   0
   4  14   1   -2.27    1.37   0
  -5 -14  -1    7.52    1.41   0
  -5 -14  -1   12.64    1.67   0
  -5 -14  -1    9.70    1.45   0
   5  14   1    7.98    1.50   0
   5  14   1    9.12    1.32   0
   6  14   1   -0.63    1.43   0
   6  14   1   -3.15    1.31   0
  -6 -14  -1    0.46    1.12   0
  -6 -14  -1   -1.70    1.46   0
  -7 -14  -1    3.53    1.42   0
  -7 -14  -1    3.55    1.17   0
   7  14   1    7.24    1.26   0
  -7 -14  -1    5.18    1.52   0
  -8 -14  -1    2.28    1.52   0
  -8 -14  -1    4.04    1.50   0
  -8 -14  -1    0.21    1.40   0
   8  14   1    6.26    1.36   0
   3 -15  -1    0.66    2.40   0
   3 -15  -1    0.08    2.54   0
   3 -15  -1    0.81    1.45   0
  -3  15   1    1.26    1.38   0
   2 -15  -1   27.19    2.87   0
   2 -15  -1   29.35    2.96   0
  -2  15   1   28.88    1.41   0
   2 -15  -1   27.16    1.48   0
   1 -15  -1    6.95    2.51   0
   1 -15  -1    6.86    1.36   0
  -1  15   1    6.54    1.33   0
  -1  15   1    6.57    1.35   0
   1 -15  -1    7.13    2.40   0
   0  15   1   26.20    1.52   0
   0 -15  -1   25.14    2.41   0
   0  15   1   28.43    1.39   0
   0 -15  -1   31.17    1.41   0
   0 -15  -1   27.05    2.38   0
   1  15   1   -0.06    1.24   0
  -1 -15  -1   -0.23    1.95   0
  -1 -15  -1    0.25    1.88   0
  -1 -15  -1   -1.00    1.30   0
   1  15   1    1.99    1.25   0
   2  15   1    2.53    1.29   0
  -2 -15  -1    1.54    1.80   0
  -2 -15  -1    1.44    1.33   0
   2  15   1   -1.83    1.07   0
  -2 -15  -1    1.92    1.82   0
  -3 -15  -1   49.41    1.95   0
   3  15   1   45.61    1.79   0
   3  15   1   57.50    1.46   0
  -3 -15  -1   52.04    1.50   0
  -3 -15  -1   47.32    2.07   0
  -4 -15  -1    1.43    1.10   0
  -4 -15  -1    0.82    1.53   0
   4  15   1   -0.93    1.29   0
  -4 -15  -1    0.41    1.52   0
   4  15   1    1.94    1.46   0
  -5 -15  -1   25.55    1.45   0
   5  15   1   26.58    1.17   0
   5  15   1   19.88    1.57   0
  -5 -15  -1   22.26    1.54   0
  -5 -15  -1   23.35    1.70   0
  -6 -15  -1    3.60    1.18   0
   6  15   1    3.32    1.50   0
  -6 -15  -1    4.65    1.52   0
   6  15   1    3.67    1.31   0
   7  15   1    0.82    1.26   0
  -7 -15  -1   -1.72    1.30   0
  -7 -15  -1   -0.35    1.46   0
  -1  16   1    2.26    1.42   0
  -1  16   1    0.66    1.22   0
   1 -16  -1    2.65    1.35   0
   0  16   1   38.48    1.69   0
   0 -16  -1   39.05    1.55   0
   0  16   1   42.16    1.43   0
   0 -16  -1   40.92    3.60   0
  -1 -16  -1    7.31    1.38   0
  -1 -16  -1    4.57    2.46   0
   1  16   1    4.46    1.32   0
  -1 -16  -1    5.58    2.31   0
   1  16   1    4.99    1.48   0
   2  16   1   -0.43    1.38   0
  -2 -16  -1    8.95    2.10   0
  -2 -16  -1    7.42    1.35   0
   2  16   1    5.63    1.33   0
  -2 -16  -1    6.03    2.12   0
  -3 -16  -1   -1.16    1.32   0
  -3 -16  -1    0.12    1.75   0
   3  16   1    0.19    1.22   0
   3  16   1   -0.72    1.42   0
  -3 -16  -1    0.38    1.74   0
  -4 -16  -1    0.10    1.67   0
  -4 -16  -1   -0.67    1.73   0
   4  16   1    1.29    1.27   0
  -4 -16  -1    1.69    1.36   0
   4  16   1    1.32    1.46   0
  -2 -16   2    0.00    1.49   0
  -2 -16   2    0.43    1.10   0
   2  16  -2    0.25    1.05   0
  -2 -16   2    0.71    1.46   0
   1  16  -2    1.31    1.23   0
  -1 -16   2    0.76    1.60   0
  -1 -16   2    1.17    1.36   0
  -5 -15   2   -0.22    1.10   0
   5  15  -2    1.57    1.06   0
   5  15  -2   -0.35    1.27   0
  -5 -15   2    0.44    1.42   0
  -5 -15   2    1.22    1.27   0
  -4 -15   2    8.90    1.40   0
  -4 -15   2    6.41    1.53   0
   4  15  -2    1.36    1.31   0
   4  15  -2    8.85    1.30   0
  -3 -15   2    0.96    1.12   0
   3  15  -2    1.62    1.23   0
  -3 -15   2    1.91    1.46   0
   3  15  -2    2.46    1.23   0
  -2 -15   2    6.61    1.16   0
  -2 -15   2   10.76    1.52   0
   2  15  -2    8.08    1.30   0
  -2 -15   2    6.68    1.56   0
   2  15  -2    9.96    1.31   0
  -1 -15   2    2.62    1.30   0
  -1 -15   2    0.56    1.33   0
  -1 -15   2    3.17    1.43   0
   1  15  -2    2.21    1.26   0
   1  15  -2    2.09    1.27   0
   0  15  -2    0.55    1.23   0
   0 -15   2    2.16    1.23   0
   0 -15   2    0.20    1.42   0
   0 -15   2    0.13    1.49   0
   0  15  -2    2.09    1.29   0
   1 -15   2   -0.38    1.53   0
   1 -15   2    1.86    1.26   0
  -1  15  -2    0.30    1.24   0
   1 -15   2    0.11    1.59   0
  -1  15  -2    0.39    1.41   0
  -2  15  -2   -1.23    1.23   0
   2 -15   2    0.55    1.33   0
   2 -15   2   -0.17    1.39   0
   2 -15   2   -0.10    1.56   0
   3 -15   2   10.20    1.42   0
  -3  15  -2   11.64    1.31   0
   3 -15   2   12.80    1.70   0
  -7 -14   2   38.36    1.45   0
  -7 -14   2   50.89    1.45   0
   7  14  -2   46.33    1.47   0
  -7 -14   2   44.98    1.66   0
  -6 -14   2   10.14    1.28   0
   6  14  -2   12.94    1.12   0
   6  14  -2   11.72    1.28   0
  -6 -14   2   13.90    1.37   0
  -6 -14   2   13.79    1.41   0
  -5 -14   2    2.55    1.30   0
  -5 -14   2    5.75    1.35   0
  -5 -14   2    4.77    1.31   0
   5  14  -2    0.70    1.42   0
   5  14  -2    3.34    1.26   0
  -4 -14   2    4.88    1.35   0
  -4 -14   2    2.37    1.16   0
   4  14  -2    6.49    1.03   0
   4  14  -2    2.90    1.29   0
  -4 -14   2    4.18    1.50   0
   3  14  -2   14.66    1.10   0
  -3 -14   2   13.99    1.18   0
   3  14  -2   12.67    1.38   0
  -3 -14   2   10.45    1.53   0
   2  14  -2   66.53    1.56   0
   2  14  -2   67.05    1.76   0
  -2 -14   2   68.27    1.55   0
  -2 -14   2   63.01    1.97   0
  -1 -14   2    0.97    1.65   0
  -1 -14   2    0.80    1.31   0
  -1 -14   2    3.79    1.11   0
   1  14  -2    0.70    1.27   0
   1  14  -2    3.20    1.29   0
   0  14  -2   15.86    1.52   0
   0  14  -2   16.50    1.26   0
   0 -14   2   14.01    1.58   0
   0 -14   2   15.90    1.38   0
   0 -14   2   13.99    1.40   0
   1 -14   2    5.32    1.39   0
   1 -14   2    2.99    1.44   0
  -1  14  -2    4.24    1.24   0
  -1  14  -2    3.37    1.28   0
   1 -14   2    1.43    1.45   0
  -2  14  -2   26.01    1.27   0
   2 -14   2   28.11    1.47   0
   2 -14   2   28.58    1.74   0
  -3  14  -2    1.63    1.47   0
   3 -14   2    3.84    1.38   0
  -3  14  -2    6.08    1.23   0
   3 -14   2    7.31    1.55   0
   4 -14   2   36.98    1.65   0
  -4  14  -2   39.16    1.73   0
   4 -14   2   43.47    1.72   0
  -4  14  -2   38.13    1.45   0
  -8 -13   2    3.72    1.25   0
  -8 -13   2    3.32    1.33   0
  -8 -13   2    5.85    1.37   0
   8  13  -2    3.43    1.31   0
  -7 -13   2   47.67    1.44   0
   7  13  -2   51.70    1.46   0
  -7 -13   2   47.56    1.54   0
  -7 -13   2   48.23    1.54   0
   6  13  -2   -1.84    1.33   0
  -6 -13   2    1.84    1.25   0
   6  13  -2    3.13    1.26   0
  -6 -13   2    1.48    1.42   0
  -6 -13   2   -0.94    1.30   0
  -5 -13   2    8.17    1.48   0
  -5 -13   2    6.99    1.17   0
  -5 -13   2    6.27    1.35   0
   5  13  -2    5.18    1.50   0
   5  13  -2    7.91    1.26   0
  -4 -13   2    0.43    1.14   0
  -4 -13   2   -0.28    1.52   0
   4  13  -2    2.81    1.39   0
   4  13  -2    4.85    1.29   0
  -4 -13   2    1.44    1.39   0
   3  13  -2   12.87    1.39   0
  -3 -13   2   11.31    1.45   0
  -3 -13   2    7.53    1.39   0
  -3 -13   2   10.16    1.39   0
   3  13  -2    9.84    1.42   0
  -2 -13   2   10.76    1.48   0
   2  13  -2    6.82    1.06   0
   2  13  -2    8.64    1.40   0
  -2 -13   2    7.67    1.67   0
   1  13  -2   33.47    1.42   0
  -1 -13   2   35.51    1.55   0
  -1 -13   2   36.63    1.81   0
   1  13  -2   37.72    1.53   0
   0  13  -2   -1.98    1.30   0
   0 -13   2   -0.81    1.35   0
   0 -13   2   -0.55    1.28   0
   0 -13   2    3.10    1.51   0
   0  13  -2   -0.03    1.51   0
   1 -13   2   14.38    1.55   0
  -1  13  -2   16.08    1.29   0
   1 -13   2   11.67    1.33   0
   1 -13   2   17.45    1.45   0
  -2  13  -2   -0.03    1.23   0
   2 -13   2    1.12    1.42   0
  -2  13  -2    0.47    1.41   0
   2 -13   2    2.60    1.55   0
   3 -13   2    8.23    1.37   0
   3 -13   2    8.44    1.62   0
  -3  13  -2    8.10    1.67   0
  -3  13  -2    8.00    1.18   0
   4 -13   2    5.73    1.63   0
  -4  13  -2    4.25    1.21   0
   4 -13   2    2.83    1.51   0
  -4  13  -2    5.98    1.72   0
  -5  13  -2   23.15    1.53   0
   5 -13   2   29.69    1.71   0
   5 -13   2   22.90    1.60   0
  -5  13  -2   27.38    1.57   0
   6 -13   2    0.54    1.63   0
  -6  13  -2    0.94    1.49   0
  -6  13  -2   -0.21    1.46   0
  -9 -12   2   -2.50    1.37   0
  -9 -12   2    0.66    1.36   0
   9  12  -2   -0.67    1.32   0
  -9 -12   2   -0.02    1.26   0
  -8 -12   2   29.26    1.48   0
  -8 -12   2   31.29    1.50   0
  -8 -12   2   23.66    1.36   0
   8  12  -2   28.59    1.20   0
  -7 -12   2   35.59    1.54   0
  -7 -12   2   37.24    1.40   0
   7  12  -2   40.37    1.46   0
  -7 -12   2   35.41    1.56   0
  -6 -12   2    0.33    1.35   0
   6  12  -2    1.41    1.35   0
   6  12  -2   -2.83    1.38   0
  -6 -12   2    6.61    1.38   0
  -6 -12   2   -1.85    1.38   0
  -5 -12   2   81.13    1.75   0
  -5 -12   2   74.70    1.74   0
   5  12  -2   70.72    1.65   0
   5  12  -2   76.69    1.62   0
  -5 -12   2   74.13    1.77   0
  -4 -12   2   16.33    1.54   0
  -4 -12   2   16.81    1.51   0
   4  12  -2   16.01    1.46   0
   4  12  -2   15.21    1.22   0
  -4 -12   2   18.67    1.47   0
   3  12  -2   25.95    1.27   0
  -3 -12   2   25.55    1.55   0
   3  12  -2   17.85    1.72   0
  -3 -12   2   27.08    1.55   0
  -3 -12   2   25.17    1.80   0
   2  12  -2   74.73    1.64   0
   2  12  -2   70.84    1.81   0
  -2 -12   2   71.20    1.74   0
  -2 -12   2   67.68    1.95   0
  -1 -12   2    1.52    1.58   0
   1  12  -2    2.82    1.51   0
   1  12  -2   -2.24    1.37   0
  -1 -12   2    1.88    1.51   0
   0  12  -2    3.19    1.49   0
   0  12  -2    3.29    1.31   0
   0 -12   2    4.20    1.63   0
   0 -12   2    5.45    1.53   0
   1 -12   2   19.00    1.85   0
  -1  12  -2   18.28    1.44   0
   1 -12   2   19.52    1.76   0
   2 -12   2   48.01    2.03   0
  -2  12  -2   48.90    1.51   0
   2 -12   2   44.04    1.83   0
  -2  12  -2   46.33    2.00   0
   3 -12   2   14.94    1.61   0
  -3  12  -2   17.28    1.34   0
  -3  12  -2   12.66    1.69   0
   3 -12   2   13.08    1.56   0
  -4  12  -2    1.48    1.32   0
   4 -12   2    2.86    1.54   0
  -4  12  -2    3.64    1.64   0
   4 -12   2    4.51    1.49   0
   5 -12   2    2.90    1.48   0
  -5  12  -2    2.75    1.46   0
  -5  12  -2    0.71    1.34   0
   5 -12   2    0.45    1.38   0
   6 -12   2    0.85    1.41   0
  -6  12  -2   -0.81    1.40   0
   6 -12   2    0.63    1.49   0
  -6  12  -2   -0.23    1.45   0
  -7  12  -2   -0.01    1.59   0
   7 -12   2   -0.25    1.41   0
  -7  12  -2    1.22    1.27   0
   7 -12   2   -0.27    1.67   0
 -10 -11   2    0.78    1.24   0
 -10 -11   2    0.67    1.38   0
  10  11  -2   -0.90    1.33   0
 -10 -11   2    3.38    1.36   0
  -9 -11   2   -5.79    1.43   0
  -9 -11   2    2.10    1.19   0
   9  11  -2   -0.58    1.28   0
  -9 -11   2   -1.78    1.60   0
  -8 -11   2   48.79    1.58   0
  -8 -11   2   40.85    1.65   0
  -8 -11   2   40.70    1.54   0
   8  11  -2   50.39    1.47   0
  -8 -11   2   47.77    1.33   0
   7  11  -2    8.00    1.35   0
  -7 -11   2   13.36    1.25   0
  -7 -11   2    9.53    1.42   0
  -7 -11   2    8.40    1.47   0
   6  11  -2   94.81    1.67   0
  -6 -11   2   90.10    1.99   0
  -6 -11   2   94.82    1.80   0
  -6 -11   2   95.96    1.81   0
   6  11  -2   84.30    1.83   0
  -5 -11   2   18.15    1.38   0
  -5 -11   2   21.70    1.59   0
   5  11  -2   18.93    1.56   0
   5  11  -2   20.18    1.19   0
  -5 -11   2   21.27    1.54   0
  -4 -11   2  155.97    1.97   0
  -4 -11   2  147.45    2.27   0
   4  11  -2  150.29    1.93   0
   4  11  -2  142.24    2.10   0
  -4 -11   2  149.29    2.01   0
   3  11  -2   32.35    1.70   0
   3  11  -2   28.16    1.54   0
  -3 -11   2   32.46    1.69   0
  -3 -11   2   40.29    1.50   0
  -3 -11   2   30.68    1.85   0
  -2 -11   2   80.11    2.16   0
  -2 -11   2   85.56    1.79   0
   2  11  -2   84.28    1.87   0
   2  11  -2   76.74    1.73   0
  -2 -11   2   86.21    1.91   0
   1  11  -2    1.72    1.52   0
  -1 -11   2    2.22    1.82   0
  -1 -11   2   -0.64    1.69   0
   1  11  -2    0.96    1.66   0
   0  11  -2    6.35    1.63   0
   0 -11   2    6.31    1.81   0
   0 -11   2    6.71    1.69   0
   0  11  -2    7.47    1.49   0
  -1  11  -2  235.39    2.73   0
  -1  11  -2  230.49    2.23   0
   1 -11   2  228.25    2.38   0
   1 -11   2  239.04    2.75   0
   2 -11   2   14.92    1.86   0
   2 -11   2   11.32    1.71   0
  -2  11  -2    8.92    1.45   0
  -2  11  -2   10.20    1.74   0
   3 -11   2    0.64    1.58   0
  -3  11  -2   -2.56    1.51   0
   3 -11   2    2.80    1.57   0
  -3  11  -2    1.15    1.62   0
   4 -11   2   23.04    1.63   0
   4 -11   2   21.84    1.81   0
  -4  11  -2   19.07    1.74   0
  -4  11  -2   22.12    1.54   0
   5 -11   2   20.24    1.62   0
  -5  11  -2   20.99    1.70   0
  -5  11  -2   20.31    1.54   0
   6 -11   2   65.97    1.72   0
  -6  11  -2   61.07    1.87   0
   6 -11   2   59.48    2.01   0
  -6  11  -2   57.96    1.72   0
   7 -11   2    0.17    1.59   0
   7 -11   2    0.94    1.39   0
  -7  11  -2    0.97    1.48   0
  -7  11  -2    3.04    1.45   0
   8 -11   2    7.35    1.88   0
   8 -11   2    8.73    1.51   0
  -8  11  -2    8.74    1.56   0
  10  10  -2   14.02    1.30   0
 -10 -10   2   14.38    1.49   0
 -10 -10   2   13.82    1.46   0
  10  10  -2   14.04    1.29   0
 -10 -10   2   14.03    1.30   0
  -9 -10   2   61.85    1.45   0
  -9 -10   2   62.86    1.70   0
  -9 -10   2   63.70    1.65   0
   9  10  -2   65.62    1.55   0
  -8 -10   2    8.62    1.21   0
  -8 -10   2    6.02    1.44   0
   8  10  -2   13.02    1.27   0
  -8 -10   2    6.88    1.49   0
   7  10  -2   20.92    1.26   0
  -7 -10   2   19.57    1.60   0
  -7 -10   2   20.65    1.30   0
  -7 -10   2   19.18    1.35   0
   6  10  -2    3.20    1.52   0
   6  10  -2    6.36    1.58   0
  -6 -10   2    8.35    1.36   0
  -6 -10   2    7.55    1.62   0
  -6 -10   2    8.22    1.56   0
  -5 -10   2  155.82    1.97   0
   5  10  -2  135.24    2.04   0
   5  10  -2  136.70    1.91   0
  -5 -10   2  139.75    2.04   0
  -5 -10   2  146.82    1.98   0
   4  10  -2   17.47    1.86   0
  -4 -10   2   13.03    1.79   0
  -4 -10   2   12.65    1.69   0
   4  10  -2   15.80    1.55   0
  -4 -10   2   19.03    1.44   0
  -3 -10   2   27.20    1.83   0
   3  10  -2   25.50    1.72   0
  -3 -10   2   32.60    1.76   0
   3  10  -2   28.95    1.81   0
  -3 -10   2   32.70    1.88   0
   2  10  -2  103.58    2.15   0
  -2 -10   2  107.71    1.95   0
  -2 -10   2  101.29    2.23   0
   2  10  -2  105.18    2.00   0
  -2 -10   2  101.63    2.39   0
  -1 -10   2   17.87    2.19   0
  -1 -10   2   20.06    1.76   0
   1  10  -2   20.70    1.90   0
  -1 -10   2   21.23    1.93   0
   1  10  -2   15.01    1.73   0
   0 -10   2  314.55    2.74   0
   0 -10   2  314.11    3.19   0
   0  10  -2  306.45    2.57   0
  -1  10  -2  106.24    2.44   0
  -1  10  -2  103.01    1.95   0
   1 -10   2  106.48    2.48   0
   1 -10   2  101.94    2.17   0
   2 -10   2   84.52    2.10   0
   2 -10   2   86.17    2.29   0
  -2  10  -2   81.39    1.83   0
  -2  10  -2   86.36    2.26   0
   3 -10   2  190.04    2.33   0
   3 -10   2  197.22    2.56   0
  -3  10  -2  185.81    2.24   0
  -3  10  -2  182.54    2.50   0
   4 -10   2   42.64    1.98   0
  -4  10  -2   41.05    1.98   0
  -4  10  -2   35.02    1.71   0
   4 -10   2   47.76    1.89   0
   5 -10   2    7.52    1.58   0
  -5  10  -2    5.16    1.65   0
  -5  10  -2    5.08    1.44   0
  -6  10  -2    5.52    1.60   0
  -6  10  -2    6.57    1.35   0
   6 -10   2    3.29    1.58   0
   6 -10   2    6.18    1.49   0
   7 -10   2   11.01    1.71   0
  -7  10  -2    9.66    1.53   0
   7 -10   2   13.52    1.50   0
  -7  10  -2   14.35    1.59   0
   8 -10   2   20.50    1.52   0
  -8  10  -2   20.02    1.42   0
   8 -10   2   16.72    2.00   0
   9 -10   2    3.11    2.96   0
   9 -10   2    2.26    1.36   0
   9 -10   2    1.39    3.03   0
  11   9  -2   27.13    1.16   0
 -11  -9   2   29.06    1.68   0
 -11  -9   2   24.68    1.33   0
  11   9  -2   27.49    1.40   0
 -11  -9   2   27.22    1.56   0
 -10  -9   2    9.64    1.54   0
  10   9  -2   11.01    1.24   0
 -10  -9   2    9.37    1.50   0
 -10  -9   2   12.31    1.27   0
  10   9  -2   12.23    1.32   0
   9   9  -2   25.92    1.33   0
  -9  -9   2   27.83    1.55   0
   9   9  -2   24.44    1.48   0
  -9  -9   2   29.21    1.25   0
  -9  -9   2   29.19    1.56   0
  -8  -9   2    1.35    1.44   0
   8   9  -2   -1.95    1.15   0
   8   9  -2   -1.61    1.28   0
  -8  -9   2   -0.48    1.21   0
  -8  -9   2    1.39    1.43   0
  -7  -9   2    1.93    1.34   0
  -7  -9   2    5.37    1.60   0
  -7  -9   2    1.08    1.58   0
   7   9  -2   -1.47    1.44   0
  -6  -9   2   18.55    1.45   0
   6   9  -2   19.93    1.59   0
  -6  -9   2   22.29    1.68   0
  -6  -9   2   22.12    1.74   0
   6   9  -2   18.68    1.60   0
   5   9  -2    5.48    1.71   0
  -5  -9   2    7.15    1.70   0
   5   9  -2   11.74    1.66   0
  -5  -9   2    2.22    1.82   0
  -5  -9   2    4.93    1.45   0
  -4  -9   2   29.18    1.94   0
   4   9  -2   25.73    2.11   0
  -4  -9   2   32.84    1.82   0
   4   9  -2   29.12    1.51   0
  -4  -9   2   24.99    1.91   0
  -3  -9   2   94.32    2.14   0
   3   9  -2   93.61    2.12   0
   3   9  -2   96.79    1.76   0
  -3  -9   2   95.06    2.38   0
  -3  -9   2  101.25    2.06   0
  -2  -9   2   19.50    1.66   0
  -2  -9   2   19.48    2.06   0
   2   9  -2   20.98    1.93   0
   2   9  -2   15.28    1.76   0
  -2  -9   2   20.48    1.73   0
  -1  -9   2   45.55    1.83   0
   1   9  -2   47.52    2.04   0
  -1  -9   2   43.62    1.71   0
  -1  -9   2   41.08    2.18   0
   1   9  -2   44.11    1.56   0
   0   9  -2  115.09    2.02   0
   0  -9   2  110.60    2.50   0
   0  -9   2  108.06    2.24   0
   0   9  -2  116.93    2.28   0
   1  -9   2    4.61    1.93   0
   1  -9   2    8.77    1.97   0
  -1   9  -2    8.61    1.85   0
  -1   9  -2   11.08    1.74   0
  -2   9  -2  490.95    3.62   0
   2  -9   2  497.57    3.68   0
   2  -9   2  502.12    3.37   0
  -2   9  -2  471.69    3.22   0
  -3   9  -2   56.95    2.38   0
  -3   9  -2   64.28    1.97   0
   3  -9   2   65.57    2.27   0
   3  -9   2   64.39    2.13   0
  -4   9  -2   81.06    2.03   0
  -4   9  -2   76.37    1.97   0
   4  -9   2   77.55    2.07   0
   4  -9   2   82.98    2.09   0
   5  -9   2   52.29    1.93   0
  -5   9  -2   50.69    1.82   0
  -5   9  -2   50.26    1.75   0
   6  -9   2   19.59    1.47   0
  -6   9  -2   15.55    1.75   0
  -6   9  -2   17.97    1.52   0
   6  -9   2   19.29    1.79   0
  -7   9  -2   31.61    1.68   0
   7  -9   2   29.86    1.54   0
   7  -9   2   27.24    1.85   0
  -7   9  -2   25.87    1.71   0
   8  -9   2    0.83    1.88   0
   8  -9   2    1.06    1.87   0
   8  -9   2    0.03    1.17   0
  -8   9  -2    0.28    1.33   0
  -9   9  -2   54.90    1.77   0
   9  -9   2   57.04    1.70   0
 -11  -8   2   -0.09    1.48   0
  11   8  -2    1.96    1.01   0
 -11  -8   2   -1.72    1.19   0
 -11  -8   2    1.50    1.38   0
  11   8  -2    2.03    1.44   0
  10   8  -2    6.65    1.19   0
 -10  -8   2    3.84    1.22   0
  10   8  -2    3.77    1.35   0
 -10  -8   2    8.25    1.46   0
 -10  -8   2    1.94    1.41   0
  -9  -8   2    4.23    1.26   0
  -9  -8   2    0.01    1.46   0
  -9  -8   2    2.04    1.57   0
   9   8  -2    0.51    1.50   0
   9   8  -2    0.39    1.00   0
  -8  -8   2   88.49    1.69   0
   8   8  -2   93.63    1.68   0
  -8  -8   2   89.36    1.93   0
  -8  -8   2   92.52    1.90   0
   8   8  -2   89.20    1.79   0
   7   8  -2   24.63    1.63   0
   7   8  -2   31.77    1.47   0
  -7  -8   2   33.97    1.79   0
  -7  -8   2   22.37    1.84   0
  -7  -8   2   30.06    1.51   0
  -6  -8   2   76.21    2.13   0
   6   8  -2   83.08    1.92   0
  -6  -8   2   88.62    1.75   0
  -6  -8   2   82.21    2.12   0
   5   8  -2  131.25    2.39   0
  -5  -8   2  142.61    2.02   0
  -5  -8   2  134.61    2.28   0
   5   8  -2  132.40    2.15   0
  -5  -8   2  140.31    2.30   0
  -4  -8   2   18.31    1.86   0
  -4  -8   2   14.53    1.98   0
   4   8  -2   19.44    1.87   0
   4   8  -2   16.22    1.80   0
  -4  -8   2   19.28    1.56   0
  -3  -8   2   47.78    2.03   0
   3   8  -2   43.07    2.03   0
  -3  -8   2   49.39    1.97   0
   3   8  -2   46.61    1.59   0
  -3  -8   2   51.50    1.68   0
  -2  -8   2  126.11    2.04   0
  -2  -8   2  121.20    2.52   0
   2   8  -2  124.67    2.27   0
   2   8  -2  116.33    2.12   0
  -2  -8   2  121.00    2.23   0
  -1  -8   2   22.55    1.93   0
  -1  -8   2   18.87    1.98   0
   1   8  -2   20.04    1.80   0
   1   8  -2   20.30    1.94   0
  -1  -8   2   23.47    1.55   0
   0  -8   2  133.76    2.68   0
   0  -8   2  134.43    2.34   0
   0   8  -2  131.81    2.37   0
   0   8  -2  128.39    2.14   0
   1  -8   2  117.53    2.38   0
  -1   8  -2  108.38    2.59   0
  -1   8  -2  113.15    2.12   0
   1  -8   2  114.97    2.62   0
  -2   8  -2    3.88    1.71   0
   2  -8   2    4.87    2.02   0
   2  -8   2    2.80    2.19   0
  -2   8  -2    1.60    1.90   0
   3  -8   2   33.17    2.07   0
  -3   8  -2   29.77    1.78   0
   3  -8   2   33.82    1.93   0
  -3   8  -2   31.73    2.17   0
  -4   8  -2   22.73    2.19   0
   4  -8   2   20.62    1.97   0
  -4   8  -2   19.71    1.83   0
   4  -8   2   22.93    2.24   0
  -5   8  -2   77.45    2.19   0
   5  -8   2   81.75    1.92   0
  -5   8  -2   78.65    2.02   0
  -6   8  -2  277.93    2.91   0
   6  -8   2  291.34    2.62   0
  -6   8  -2  282.10    2.57   0
   6  -8   2  269.79    3.15   0
   7  -8   2    1.37    1.95   0
  -7   8  -2    0.11    1.52   0
   7  -8   2   -0.76    1.52   0
  -7   8  -2    1.14    1.73   0
  -8   8  -2   13.13    1.41   0
   8  -8   2   11.35    2.10   0
   8  -8   2   11.51    2.14   0
   8  -8   2   11.75    1.55   0
   9  -8   2   -0.94    1.24   0
  -9   8  -2    0.27    1.50   0
 -10   8  -2   22.59    1.46   0
  10  -8   2   19.72    1.36   0
 -12  -7   2    2.10    1.38   0
 -12  -7   2    0.54    1.04   0
 -12  -7   2    0.08    1.55   0
  12   7  -2    0.43    1.27   0
  12   7  -2    0.52    1.48   0
  11   7  -2   37.32    1.36   0
 -11  -7   2   33.11    1.73   0
  11   7  -2   29.99    1.56   0
 -11  -7   2   37.22    1.43   0
 -11  -7   2   33.40    1.45   0
  10   7  -2   18.53    1.49   0
  10   7  -2   18.39    1.32   0
 -10  -7   2   20.90    1.49   0
 -10  -7   2   17.56    1.46   0
 -10  -7   2   22.17    1.28   0
  -9  -7   2  126.50    2.18   0
   9   7  -2  130.21    1.76   0
   9   7  -2  119.30    2.06   0
  -9  -7   2  127.50    1.58   0
  -9  -7   2  118.25    2.00   0
  -8  -7   2  131.74    1.65   0
  -8  -7   2  125.26    2.31   0
   8   7  -2  121.18    2.17   0
  -8  -7   2  127.47    2.07   0
   8   7  -2  145.42    1.81   0
  -7  -7   2  227.40    2.23   0
  -7  -7   2  214.86    2.47   0
   7   7  -2  228.37    2.36   0
   7   7  -2  236.73    2.26   0
  -7  -7   2  223.79    2.50   0
  -6  -7   2  166.97    2.33   0
   6   7  -2  152.18    2.23   0
  -6  -7   2  157.95    2.41   0
  -6  -7   2  168.52    2.06   0
   6   7  -2  163.14    1.87   0
  -5  -7   2   -1.01    1.47   0
  -5  -7   2    0.05    1.90   0
   5   7  -2    3.00    1.71   0
   5   7  -2    0.43    1.45   0
   5   7  -2    4.96    1.78   0
  -5  -7   2   -0.17    1.90   0
   4   7  -2   23.06    1.92   0
  -4  -7   2   22.09    1.99   0
  -4  -7   2   26.10    1.79   0
  -4  -7   2   25.56    1.99   0
   4   7  -2   26.07    1.50   0
   3   7  -2   70.65    1.68   0
   3   7  -2   66.24    2.05   0
  -3  -7   2   69.74    2.11   0
  -3  -7   2   72.50    1.95   0
  -3  -7   2   67.88    2.07   0
   2   7  -2   75.71    2.13   0
  -2  -7   2   70.85    2.33   0
  -2  -7   2   70.27    2.12   0
   2   7  -2   70.52    1.74   0
  -2  -7   2   78.93    1.85   0
  -1  -7   2   54.96    2.14   0
   1   7  -2   55.45    1.95   0
   1   7  -2   60.13    2.07   0
  -1  -7   2   55.33    2.10   0
   0  -7   2   74.98    2.20   0
   0   7  -2   74.45    2.18   0
   0  -7   2   75.72    1.86   0
   0   7  -2   76.06    2.03   0
  -1   7  -2   -2.04    1.94   0
   1  -7   2   -0.77    1.92   0
  -1   7  -2    0.41    2.12   0
   1  -7   2   -0.52    2.16   0
  -2   7  -2    8.28    2.18   0
  -2   7  -2    5.82    1.97   0
   2  -7   2    3.77    2.22   0
   2  -7   2    7.85    1.97   0
   3  -7   2  155.09    2.78   0
   3  -7   2  168.52    2.67   0
  -3   7  -2  151.01    2.49   0
  -3   7  -2  152.22    2.46   0
  -4   7  -2   58.96    2.36   0
   4  -7   2   64.25    1.99   0
  -4   7  -2   56.26    2.04   0
  -5   7  -2   24.33    2.00   0
   5  -7   2   26.94    1.77   0
  -5   7  -2   24.58    1.94   0
   6  -7   2   47.03    1.64   0
  -6   7  -2   46.71    1.98   0
  -6   7  -2   46.81    1.80   0
   6  -7   2   45.25    2.26   0
   7  -7   2   18.11    2.13   0
   7  -7   2   20.08    1.69   0
  -7   7  -2   15.55    1.62   0
   8  -7   2    1.72    2.36   0
   8  -7   2    6.12    1.46   0
  -8   7  -2    5.59    1.53   0
   8  -7   2    5.59    2.26   0
  -9   7  -2   40.53    1.58   0
   9  -7   2   40.08    1.46   0
  10  -7   2    3.60    1.25   0
 -10   7  -2    0.29    1.53   0
 -12  -6   2    1.11    1.52   0
  12   6  -2    0.75    1.24   0
  12   6  -2    0.31    1.44   0
 -12  -6   2    1.30    1.03   0
 -12  -6   2    0.73    1.37   0
  11   6  -2   -0.31    1.16   0
 -11  -6   2    1.00    1.16   0
 -11  -6   2    0.02    1.51   0
  11   6  -2   -0.01    1.40   0
 -11  -6   2    1.07    1.34   0
  10   6  -2   -0.48    1.47   0
 -10  -6   2    0.34    1.34   0
 -10  -6   2    0.85    1.00   0
  10   6  -2   -1.83    1.21   0
 -10  -6   2    0.35    1.39   0
   9   6  -2    3.79    1.62   0
  -9  -6   2   -4.21    1.56   0
  -9  -6   2    1.38    1.64   0
  -9  -6   2    2.66    1.04   0
   9   6  -2    1.61    1.27   0
   8   6  -2   13.33    1.75   0
  -8  -6   2   16.14    1.97   0
  -8  -6   2   14.54    1.22   0
  -8  -6   2   19.94    1.71   0
   8   6  -2   13.48    1.41   0
  -7  -6   2    2.12    1.96   0
   7   6  -2    4.64    1.45   0
  -7  -6   2    4.00    1.54   0
  -7  -6   2   -1.56    1.90   0
   7   6  -2    1.23    1.75   0
  -6  -6   2   83.97    2.12   0
  -6  -6   2   88.22    2.26   0
  -6  -6   2   95.50    1.85   0
   6   6  -2   99.07    1.78   0
   6   6  -2   88.63    2.11   0
  -5  -6   2   20.25    1.54   0
   5   6  -2   16.94    1.87   0
   5   6  -2   17.75    1.83   0
   5   6  -2   17.78    1.50   0
  -5  -6   2   19.16    1.99   0
  -5  -6   2   21.14    2.01   0
  -4  -6   2   15.71    1.94   0
   4   6  -2   11.20    1.83   0
   4   6  -2   14.92    1.85   0
  -4  -6   2    9.25    1.96   0
  -4  -6   2   18.57    1.53   0
  -3  -6   2  107.75    2.26   0
  -3  -6   2  111.02    2.31   0
   3   6  -2  112.74    2.24   0
  -3  -6   2  114.52    2.38   0
   3   6  -2  107.50    2.24   0
  -3  -6   2  121.09    2.05   0
   2   6  -2   81.31    2.21   0
  -2  -6   2   83.71    2.00   0
   2   6  -2   80.67    2.18   0
  -2  -6   2   83.10    2.24   0
  -2  -6   2   83.03    2.24   0
   1   6  -2   20.77    2.18   0
  -1  -6   2   21.97    2.16   0
  -1  -6   2   22.21    2.13   0
   1   6  -2   19.34    2.06   0
   0  -6   2    3.52    2.13   0
   0  -6   2    1.79    2.11   0
   0   6  -2    3.17    2.00   0
   0   6  -2    5.35    2.03   0
  -1   6  -2  189.32    2.93   0
  -1   6  -2  192.22    2.56   0
   1  -6   2  191.34    2.99   0
   1  -6   2  189.79    2.68   0
  -2   6  -2  102.41    2.35   0
   2  -6   2  102.95    2.40   0
  -2   6  -2   97.21    2.19   0
   2  -6   2  105.22    2.37   0
  -3   6  -2  143.30    2.44   0
  -3   6  -2  151.91    2.30   0
   3  -6   2  157.60    2.47   0
   3  -6   2  150.36    2.72   0
  -4   6  -2    3.14    1.73   0
  -4   6  -2    2.93    2.23   0
   4  -6   2    3.20    1.78   0
   5  -6   2  293.92    2.81   0
   5  -6   2  271.95    3.45   0
  -5   6  -2  278.43    2.74   0
  -5   6  -2  266.12    3.02   0
  -6   6  -2   12.25    1.91   0
   6  -6   2   13.57    1.68   0
   6  -6   2   12.24    2.46   0
  -6   6  -2   10.89    1.91   0
   7  -6   2   28.66    2.31   0
  -7   6  -2   36.26    1.77   0
   7  -6   2   36.09    1.52   0
   7  -6   2   31.36    2.49   0
   8  -6   2    8.25    1.37   0
   8  -6   2    8.97    2.33   0
  -8   6  -2    7.00    1.56   0
   8  -6   2    6.71    2.45   0
   9  -6   2  137.87    1.83   0
  -9   6  -2  135.22    1.98   0
 -10   6  -2   52.96    1.57   0
  10  -6   2   60.20    1.43   0
  11  -6   2   80.24    1.67   0
 -11   6  -2   87.74    1.78   0
 -12  -5   2    0.23    1.33   0
 -12  -5   2   -0.38    1.24   0
  12   5  -2    0.53    1.15   0
 -12  -5   2    0.85    1.75   0
  12   5  -2    0.81    1.43   0
  11   5  -2   26.90    1.11   0
 -11  -5   2   27.53    1.30   0
  11   5  -2   27.34    1.69   0
 -11  -5   2    1.95    1.50   0
 -11  -5   2   26.69    1.80   0
 -10  -5   2    6.43    1.43   0
 -10  -5   2    8.39    1.80   0
  10   5  -2    8.01    1.24   0
  10   5  -2   10.33    1.56   0
 -10  -5   2    7.81    1.30   0
  -9  -5   2   51.84    1.54   0
  -9  -5   2   53.02    1.64   0
   9   5  -2   56.33    1.50   0
   9   5  -2   54.92    1.89   0
  -9  -5   2   48.02    2.09   0
   8   5  -2   12.15    1.23   0
  -8  -5   2   12.35    1.82   0
  -8  -5   2   11.46    1.54   0
  -8  -5   2   14.62    1.49   0
   8   5  -2   10.88    1.83   0
  -7  -5   2  176.10    2.40   0
  -7  -5   2  173.99    2.59   0
  -7  -5   2  176.32    2.12   0
   7   5  -2  189.08    1.93   0
   7   5  -2  178.51    2.48   0
  -6  -5   2  104.99    2.23   0
  -6  -5   2  103.01    2.62   0
  -6  -5   2  108.36    1.93   0
   6   5  -2  106.42    1.84   0
   6   5  -2  100.91    2.19   0
  -5  -5   2   53.42    2.18   0
  -5  -5   2   60.74    1.71   0
  -5  -5   2   59.87    1.78   0
   5   5  -2   55.52    2.02   0
   5   5  -2   58.61    1.70   0
   4   5  -2   23.82    1.97   0
   4   5  -2   29.62    1.65   0
  -4  -5   2   22.12    2.00   0
  -4  -5   2   24.58    1.68   0
  -4  -5   2   20.68    2.09   0
   4   5  -2   22.78    1.63   0
   3   5  -2   29.99    1.81   0
  -3  -5   2   30.57    1.91   0
  -3  -5   2   30.69    1.83   0
   3   5  -2   29.67    2.19   0
  -3  -5   2   30.34    1.88   0
  -2  -5   2   -1.02    1.88   0
  -2  -5   2    0.61    2.24   0
   2   5  -2   -0.16    2.17   0
   2   5  -2   -0.33    2.16   0
  -2  -5   2    2.05    2.19   0
   1   5  -2   29.03    2.34   0
  -1  -5   2   29.41    2.36   0
  -1  -5   2   29.68    2.34   0
   1   5  -2   32.74    2.28   0
   0  -5   2  326.28    3.67   0
   0   5  -2  324.57    3.35   0
   0   5  -2  328.05    3.20   0
   0  -5   2  327.13    3.31   0
   1  -5   2   30.14    2.32   0
  -1   5  -2   28.35    2.25   0
   1  -5   2   30.72    2.35   0
  -1   5  -2   32.30    2.24   0
   2  -5   2   34.19    2.59   0
  -2   5  -2   33.06    2.26   0
   2  -5   2   33.71    2.61   0
  -2   5  -2   34.01    2.39   0
   3  -5   2  803.17    4.24   0
   3  -5   2  735.22    4.53   0
  -3   5  -2  762.16    4.40   0
  -3   5  -2  763.47    4.17   0
  -4   5  -2    6.06    1.91   0
  -4   5  -2    3.83    1.74   0
   4  -5   2    6.53    1.79   0
   5  -5   2   19.37    1.80   0
  -5   5  -2   17.79    2.03   0
  -5   5  -2   22.06    2.00   0
   5  -5   2   16.87    2.14   0
   6  -5   2   77.84    2.89   0
  -6   5  -2   80.52    2.14   0
   6  -5   2   85.17    1.99   0
   7  -5   2   22.64    2.61   0
   7  -5   2   22.31    2.60   0
  -7   5  -2   25.36    1.84   0
   7  -5   2   30.36    1.61   0
   8  -5   2   25.72    2.95   0
   8  -5   2   30.65    1.45   0
  -8   5  -2   29.89    1.70   0
   8  -5   2   26.51    2.77   0
   9  -5   2  110.61    1.70   0
  -9   5  -2  110.36    1.81   0
 -10   5  -2   -0.67    1.34   0
  10  -5   2    4.16    1.21   0
  11  -5   2    7.56    1.27   0
 -11   5  -2   12.48    1.34   0
  12   4  -2   -0.32    1.23   0
 -12  -4   2   -0.55    1.25   0
  12   4  -2    0.31    1.56   0
 -12  -4   2   -0.01    1.68   0
 -12  -4   2    1.30    1.09   0
  11   4  -2    1.59    1.19   0
 -11  -4   2    0.24    1.26   0
 -11  -4   2   -0.69    1.78   0
  11   4  -2    0.66    1.47   0
 -11  -4   2    0.38    1.35   0
  10   4  -2   20.22    1.03   0
 -10  -4   2   10.27    1.97   0
 -10  -4   2   15.92    1.29   0
 -10  -4   2   13.84    1.22   0
  10   4  -2   13.82    1.72   0
  -9  -4   2    0.05    1.12   0
  -9  -4   2    1.22    1.59   0
   9   4  -2   -0.64    1.58   0
   9   4  -2    0.71    1.28   0
  -9  -4   2    1.45    1.80   0
  -8  -4   2    3.37    1.28   0
  -8  -4   2    3.23    1.84   0
   8   4  -2    3.06    1.47   0
  -8  -4   2    4.60    2.16   0
   8   4  -2    1.68    1.94   0
  -7  -4   2   60.14    1.82   0
  -7  -4   2   57.33    1.86   0
  -7  -4   2   57.12    2.18   0
   7   4  -2   57.50    1.74   0
   7   4  -2   54.44    2.26   0
  -6  -4   2  139.28    2.03   0
   6   4  -2  129.40    2.39   0
  -6  -4   2  125.90    2.75   0
  -6  -4   2  126.31    2.34   0
   6   4  -2  138.92    1.80   0
  -5  -4   2   49.63    1.80   0
  -5  -4   2   54.32    1.76   0
   5   4  -2   52.21    2.35   0
  -5  -4   2   50.96    2.20   0
   5   4  -2   53.63    1.77   0
   4   4  -2  215.53    2.75   0
  -4  -4   2  226.66    2.84   0
  -4  -4   2  240.27    2.61   0
   4   4  -2  247.05    2.60   0
   4   4  -2  226.70    2.83   0
  -4  -4   2  219.66    2.89   0
   3   4  -2   91.07    2.55   0
   3   4  -2   85.91    2.53   0
  -3  -4   2   91.53    2.65   0
   3   4  -2   94.19    2.32   0
  -3  -4   2   97.04    2.02   0
  -3  -4   2   84.05    2.61   0
  -2  -4   2  279.11    3.01   0
   2   4  -2  275.43    2.89   0
  -2  -4   2  275.42    3.27   0
  -2  -4   2  258.12    3.18   0
   2   4  -2  266.19    3.13   0
  -2  -4   2  262.60    3.22   0
  -1  -4   2    1.46    2.56   0
   1   4  -2    3.16    2.24   0
   1   4  -2    1.14    1.88   0
  -1  -4   2    3.68    2.30   0
   0  -4   2    6.04    2.24   0
   0   4  -2    5.80    2.15   0
   0   4  -2    5.28    2.23   0
   0  -4   2    4.84    2.18   0
  -1   4  -2  609.58    4.26   0
   1  -4   2  570.06    4.08   0
  -1   4  -2  581.84    4.04   0
   1  -4   2  589.81    4.26   0
   2  -4   2  888.16    4.95   0
  -2   4  -2  876.36    4.83   0
   2  -4   2  874.32    4.92   0
  -2   4  -2  873.91    4.73   0
  -3   4  -2   64.23    2.54   0
  -3   4  -2   63.75    2.48   0
   3  -4   2   66.54    2.71   0
  -4   4  -2    3.16    1.94   0
   4  -4   2    1.82    2.08   0
  -4   4  -2    0.59    1.86   0
  -5   4  -2   33.65    2.04   0
   5  -4   2   34.18    1.85   0
   5  -4   2   32.27    2.38   0
  -5   4  -2   31.79    2.12   0
   6  -4   2   12.16    1.90   0
  -6   4  -2   15.58    1.93   0
   6  -4   2    9.49    2.26   0
   6  -4   2   10.71    2.58   0
   7  -4   2   36.88    1.72   0
  -7   4  -2   38.06    2.00   0
   7  -4   2   32.17    3.08   0
   7  -4   2   32.68    2.78   0
  -8   4  -2    3.31    1.59   0
   8  -4   2    3.81    2.82   0
   8  -4   2    0.87    1.43   0
   8  -4   2    2.36    2.55   0
  -9   4  -2    1.60    1.53   0
   9  -4   2    2.98    1.33   0
 -10   4  -2    3.33    1.38   0
  10  -4   2    0.18    1.02   0
  11  -4   2   30.82    1.34   0
 -11   4  -2   32.48    1.43   0
 -12   4  -2   10.97    1.30   0
  12  -4   2    8.84    1.30   0
  12   3  -2   49.08    1.40   0
 -12  -3   2   37.61    2.42   0
  12   3  -2   37.88    2.04   0
 -12  -3   2   40.85    1.55   0
 -12  -3   2   49.36    1.46   0
 -11  -3   2  107.68    1.79   0
  11   3  -2  117.69    1.62   0
 -11  -3   2  102.97    2.63   0
 -11  -3   2  113.86    1.51   0
  11   3  -2  100.46    2.35   0
 -10  -3   2    4.38    1.99   0
 -10  -3   2    5.38    1.38   0
  10   3  -2    4.50    1.63   0
 -10  -3   2    7.56    1.29   0
  10   3  -2    6.59    1.22   0
   9   3  -2    2.00    1.74   0
  -9  -3   2    0.28    2.06   0
  -9  -3   2    0.44    1.14   0
  -9  -3   2    1.67    1.54   0
   9   3  -2    1.43    1.04   0
  -8  -3   2  295.63    2.68   0
   8   3  -2  312.35    2.43   0
   8   3  -2  292.29    3.19   0
  -8  -3   2  296.37    3.35   0
  -8  -3   2  325.42    2.48   0
   7   3  -2  483.72    3.76   0
  -7  -3   2  487.78    3.19   0
   7   3  -2  522.26    2.83   0
  -7  -3   2  511.90    2.84   0
  -7  -3   2  480.97    3.96   0
  -6  -3   2   29.80    1.67   0
   6   3  -2   27.30    2.22   0
  -6  -3   2   29.57    1.40   0
  -6  -3   2   24.21    2.44   0
   6   3  -2   28.42    1.36   0
  -5  -3   2  469.70    3.33   0
  -5  -3   2  485.59    3.07   0
   5   3  -2  475.13    3.06   0
  -5  -3   2  444.68    3.61   0
   5   3  -2  451.22    3.72   0
  -4  -3   2  580.79    4.13   0
   4   3  -2  636.73    3.67   0
   4   3  -2  594.76    4.10   0
  -4  -3   2  584.71    3.85   0
  -4  -3   2  630.50    3.67   0
  -3  -3   2    5.27    2.25   0
   3   3  -2    6.26    1.68   0
   3   3  -2    6.14    2.30   0
  -3  -3   2    6.35    2.01   0
   3   3  -2    4.91    2.19   0
  -3  -3   2    6.26    2.39   0
  -2  -3   2  214.75    2.82   0
  -2  -3   2  208.11    3.12   0
   2   3  -2  209.90    3.08   0
  -2  -3   2  213.11    3.21   0
   2   3  -2  193.26    2.71   0
   1   3  -2  185.30    3.21   0
  -1  -3   2  182.26    3.35   0
  -1  -3   2  171.43    3.23   0
   1   3  -2  192.02    3.38   0
   0  -3   2  149.30    3.24   0
   0  -3   2  152.39    3.37   0
   0   3  -2  149.99    3.35   0
   0   3  -2  155.79    2.86   0
  -1   3  -2  484.71    4.10   0
   1  -3   2  463.51    4.09   0
   1  -3   2  473.30    4.26   0
  -1   3  -2  475.85    4.27   0
   2  -3   2 1044.70    5.27   0
  -2   3  -2 1038.97    5.52   0
  -2   3  -2 1075.75    5.31   0
   2  -3   2 1029.74    5.58   0
   3  -3   2   15.68    2.32   0
  -3   3  -2   18.77    2.33   0
  -3   3  -2   17.95    2.69   0
   4  -3   2  342.13    3.12   0
  -4   3  -2  332.39    3.73   0
  -4   3  -2  341.20    3.18   0
  -5   3  -2   88.32    2.21   0
   5  -3   2   96.25    2.11   0
   5  -3   2   89.84    2.78   0
   5  -3   2   82.06    2.77   0
   6  -3   2   17.71    1.69   0
   6  -3   2   14.70    2.42   0
  -6   3  -2   17.45    1.92   0
   6  -3   2   15.43    2.69   0
   7  -3   2   39.26    1.70   0
  -7   3  -2   35.14    1.98   0
   7  -3   2   35.32    2.74   0
   7  -3   2   35.88    3.06   0
   8  -3   2  138.71    3.74   0
   8  -3   2  133.48    3.88   0
   8  -3   2  147.98    2.02   0
  -8   3  -2  153.18    2.25   0
   9  -3   2   21.04    1.46   0
  -9   3  -2   26.37    1.59   0
   9  -3   2   23.60    3.14   0
   9  -3   2   22.16    3.33   0
 -10   3  -2    4.42    1.40   0
  10  -3   2    3.33    1.01   0
  11  -3   2   13.84    1.26   0
 -11   3  -2   18.66    1.40   0
  12  -3   2   33.90    1.30   0
 -12   3  -2   34.11    1.49   0
 -12  -2   2    1.68    1.28   0
  12   2  -2   -1.64    1.17   0
 -12  -2   2   -1.15    1.11   0
  12   2  -2   -0.06    2.38   0
  11   2  -2    3.29    1.20   0
  11   2  -2    2.71    1.91   0
 -11  -2   2    2.43    1.29   0
 -11  -2   2    3.91    1.07   0
 -11  -2   2    2.15    2.29   0
 -10  -2   2  175.67    1.91   0
  10   2  -2  159.57    2.87   0
  10   2  -2  184.74    1.88   0
 -10  -2   2  162.44    1.95   0
 -10  -2   2  157.59    3.25   0
  -9  -2   2    6.00    1.39   0
   9   2  -2    3.82    1.91   0
  -9  -2   2    3.29    1.25   0
  -9  -2   2    3.83    2.14   0
   9   2  -2    1.44    1.28   0
   8   2  -2  152.91    2.97   0
  -8  -2   2  161.31    2.35   0
  -8  -2   2  173.23    2.16   0
   8   2  -2  162.92    1.89   0
  -8  -2   2  154.61    3.26   0
   7   2  -2   -1.42    1.56   0
  -7  -2   2    2.29    1.94   0
  -7  -2   2   -0.45    1.67   0
   7   2  -2    2.39    2.36   0
  -7  -2   2    1.75    2.72   0
   6   2  -2  225.49    3.09   0
  -6  -2   2  227.57    3.41   0
  -6  -2   2  223.13    2.61   0
   6   2  -2  244.30    2.32   0
  -6  -2   2  242.54    2.20   0
  -5  -2   2  359.88    3.80   0
   5   2  -2  382.40    2.71   0
  -5  -2   2  357.14    3.13   0
   5   2  -2  365.57    3.70   0
  -5  -2   2  387.47    2.94   0
  -4  -2   2  244.16    3.59   0
   4   2  -2  269.07    2.62   0
  -4  -2   2  256.84    3.13   0
   4   2  -2  250.52    3.30   0
  -4  -2   2  254.28    2.59   0
   3   2  -2    0.77    2.19   0
  -3  -2   2   -1.23    2.30   0
  -3  -2   2   -0.04    1.59   0
   3   2  -2   -0.44    2.00   0
  -3  -2   2   -1.38    2.04   0
  -2  -2   2    5.50    2.85   0
   2   2  -2    5.71    2.56   0
   2   2  -2    7.18    1.94   0
   2   2  -2    4.84    2.73   0
  -2  -2   2    4.55    2.10   0
  -2  -2   2    3.49    2.73   0
  -1  -2   2 5091.92   12.10   0
   1   2  -2 4828.15   12.02   0
  -1  -2   2 4668.31   11.87   0
  -1  -2   2 4726.77   11.80   0
   1   2  -2 4976.20   11.76   0
   0   2  -2 4238.53   11.69   0
   0  -2   2 4219.93   11.54   0
   0   2  -2 4372.37   11.55   0
   0  -2   2 4173.10   11.50   0
  -1   2  -2  148.81    3.44   0
   1  -2   2  149.58    3.86   0
   1  -2   2  148.39    3.51   0
  -1   2  -2  155.01    3.84   0
   2  -2   2 1186.35    5.88   0
  -2   2  -2 1161.05    5.83   0
  -2   2  -2 1171.27    6.50   0
   3  -2   2   11.38    2.37   0
  -3   2  -2   10.65    2.21   0
  -3   2  -2   10.47    2.38   0
   4  -2   2  197.64    3.80   0
   4  -2   2  226.73    2.89   0
  -4   2  -2  220.67    2.97   0
   5  -2   2  141.32    2.35   0
  -5   2  -2  137.43    2.16   0
   5  -2   2  136.36    2.96   0
   5  -2   2  125.17    3.29   0
   6  -2   2  188.18    3.65   0
   6  -2   2  205.41    3.48   0
  -6   2  -2  202.27    2.51   0
   6  -2   2  205.53    2.34   0
   7  -2   2    5.46    2.72   0
   7  -2   2    7.56    1.64   0
  -7   2  -2    7.84    1.87   0
   7  -2   2    8.63    2.34   0
  -8   2  -2   10.74    1.81   0
   8  -2   2    3.52    1.32   0
   8  -2   2    3.88    2.53   0
   8  -2   2    3.71    2.75   0
   9  -2   2   18.26    1.47   0
   9  -2   2   15.11    2.89   0
   9  -2   2   15.37    2.61   0
  -9   2  -2   15.68    1.56   0
  10  -2   2   30.54    1.35   0
 -10   2  -2   35.17    1.51   0
 -11   2  -2    1.83    1.33   0
  11  -2   2    4.69    1.18   0
  12  -2   2    1.38    1.15   0
 -12   2  -2    2.83    1.30   0
  12   1  -2    0.79    1.26   0
 -12  -1   2    0.46    1.31   0
 -12  -1   2    3.55    1.05   0
  11   1  -2    1.31    1.19   0
 -11  -1   2    6.46    1.34   0
 -11  -1   2    1.96    1.29   0
 -10  -1   2    6.78    2.85   0
  10   1  -2    5.96    2.13   0
  10   1  -2    7.31    1.26   0
 -10  -1   2    7.20    1.33   0
  -9  -1   2  151.43    1.77   0
   9   1  -2  150.79    1.80   0
   9   1  -2  144.45    3.20   0
  -9  -1   2  143.90    3.60   0
  -8  -1   2  103.54    3.38   0
   8   1  -2  104.04    2.98   0
   8   1  -2  122.18    1.94   0
  -8  -1   2  113.17    2.05   0
  -7  -1   2 1602.88    4.76   0
  -7  -1   2 1470.56    7.57   0
   7   1  -2 1476.14    7.42   0
   7   1  -2 1589.49    4.71   0
  -6  -1   2   16.82    2.67   0
   6   1  -2   17.71    2.46   0
  -6  -1   2   22.38    1.75   0
   6   1  -2   20.51    1.36   0
   5   1  -2  454.06    3.08   0
  -5  -1   2  415.81    4.59   0
  -5  -1   2  468.99    3.19   0
   5   1  -2  419.20    4.37   0
   4   1  -2  575.36    5.17   0
  -4  -1   2  580.71    5.28   0
   4   1  -2  621.50    3.61   0
  -4  -1   2  629.07    3.83   0
  -3  -1   2   -1.04    1.61   0
   3   1  -2    5.90    2.00   0
  -3  -1   2    0.57    2.54   0
   3   1  -2    2.23    2.74   0
  -3  -1   2   -1.49    2.68   0
   2   1  -2  731.08    4.92   0
  -2  -1   2  688.05    5.09   0
  -2  -1   2  707.92    4.86   0
   2   1  -2  679.43    5.92   0
   2   1  -2  662.45    4.86   0
  -2  -1   2  658.54    5.99   0
  -1  -1   2 1097.88    6.43   0
  -1  -1   2 1054.13    6.88   0
  -1  -1   2 1043.31    6.28   0
  -1  -1   2 1091.57    6.52   0
   1   1  -2 1084.93    6.99   0
   1   1  -2 1044.35    6.60   0
   0   1  -2 1127.65    6.96   0
   0   1  -2 1159.33    7.11   0
   0  -1   2 1141.89    7.05   0
   0  -1   2 1158.04    7.12   0
  -1   1  -2  461.12    4.97   0
   1  -1   2  458.24    4.96   0
   1  -1   2  467.10    4.96   0
  -1   1  -2  450.65    4.88   0
   2  -1   2  722.27    4.96   0
  -2   1  -2  683.27    5.20   0
  -2   1  -2  695.55    5.79   0
   3  -1   2  238.60    3.92   0
   3  -1   2  268.09    3.25   0
  -3   1  -2  264.80    3.25   0
  -4   1  -2  101.43    2.59   0
   4  -1   2  104.47    2.54   0
   4  -1   2   92.63    3.40   0
   5  -1   2  101.34    3.15   0
  -5   1  -2  111.61    2.42   0
   5  -1   2  107.23    2.89   0
   5  -1   2  114.41    2.30   0
  -6   1  -2  352.94    2.83   0
   6  -1   2  340.22    2.69   0
   6  -1   2  320.99    3.98   0
   6  -1   2  349.17    3.88   0
   7  -1   2   57.91    1.81   0
  -7   1  -2   49.31    2.04   0
   7  -1   2   53.28    2.62   0
   7  -1   2   50.36    2.96   0
   8  -1   2  486.75    4.80   0
  -8   1  -2  487.40    2.81   0
   8  -1   2  444.31    4.81   0
   8  -1   2  483.14    2.72   0
   9  -1   2   25.28    2.40   0
   9  -1   2   25.53    2.59   0
   9  -1   2   31.86    1.48   0
  -9   1  -2   29.90    1.61   0
  10  -1   2    5.15    1.22   0
  10  -1   2    6.39    2.46   0
  10  -1   2    5.93    2.21   0
 -10   1  -2    3.77    1.25   0
  11  -1   2    7.16    1.16   0
 -11   1  -2    6.54    1.37   0
  12  -1   2   -0.21    1.15   0
 -12   1  -2    0.46    1.23   0
 -12   0   2   -0.18    1.32   0
  12   0  -2    0.03    1.22   0
 -11   0   2    4.04    1.26   0
  11   0  -2    3.51    0.99   0
 -10   0   2  183.19    1.81   0
  10   0  -2  177.36    1.87   0
  -9   0   2    0.40    1.19   0
   9   0  -2    1.54    1.08   0
   8   0  -2   69.47    3.65   0
  -8   0   2   67.81    4.49   0
  -8   0   2   80.15    1.97   0
   8   0  -2   75.04    1.61   0
   7   0  -2   -0.85    1.58   0
  -7   0   2    2.26    1.73   0
   7   0  -2    2.74    2.85   0
  -7   0   2    1.54    3.64   0
  -6   0   2  269.78    2.55   0
   6   0  -2  272.85    2.48   0
   6   0  -2  253.02    4.41   0
  -6   0   2  247.27    4.76   0
   5   0  -2    0.15    1.48   0
  -5   0   2   -1.11    1.85   0
   5   0  -2   -0.35    2.68   0
  -5   0   2    0.76    3.23   0
  -4   0   2   72.66    4.11   0
   4   0  -2   73.79    3.74   0
  -4   0   2   76.85    2.42   0
   4   0  -2   76.64    2.46   0
  -3   0   2  287.26    5.06   0
   3   0  -2  317.59    3.24   0
   3   0  -2  293.64    4.70   0
  -3   0   2  315.45    3.31   0
   2   0  -2   23.71    3.71   0
  -2   0   2   26.91    2.72   0
  -2   0   2   24.68    3.94   0
   2   0  -2   24.06    2.70   0
  -1   0   2  103.16    3.25   0
  -1   0   2  102.11    3.49   0
   1   0  -2   98.80    3.62   0
  -1   0   2   98.51    3.63   0
   1   0  -2  104.49    3.56   0
   0   0  -2 1434.82    8.46   0
  -1   0  -2    3.80    2.75   0
   1   0   2    2.58    2.89   0
   1   0   2    3.48    2.99   0
   1   0   2    3.80    2.46   0
  -2   0  -2  145.45    3.78   0
   2   0   2  152.15    3.79   0
   2   0   2  131.28    4.12   0
   3   0   2 2766.54    9.89   0
  -3   0  -2 2813.49   10.05   0
   3   0   2 3099.29    8.44   0
  -3   0  -2 3136.82    8.47   0
   4   0   2  143.03    2.67   0
   4   0   2  129.81    3.30   0
  -4   0  -2  130.67    3.32   0
  -4   0  -2  138.25    2.40   0
   5   0   2   16.13    2.57   0
   5   0   2   17.19    1.97   0
  -5   0  -2   16.02    2.88   0
  -5   0  -2   20.26    2.10   0
   6   0   2   26.54    2.49   0
  -6   0  -2   26.50    1.92   0
   6   0   2   32.75    1.47   0
   7   0   2  124.05    2.00   0
  -7   0  -2  118.75    2.14   0
   7   0   2  111.67    3.06   0
   8   0   2  133.66    2.89   0
   8   0   2  116.48    3.19   0
   8   0   2  132.79    1.95   0
  -8   0  -2  132.05    2.15   0
   9   0   2   57.88    1.59   0
  -9   0  -2   60.47    1.72   0
   9   0   2   55.78    2.51   0
   9   0   2   57.50    2.34   0
  10   0   2  155.68    3.06   0
  10   0   2  146.81    3.05   0
 -10   0  -2  164.35    1.81   0
  10   0   2  157.99    1.85   0
  11   0   2    4.86    1.19   0
  11   0   2    2.49    2.04   0
 -11   0  -2    2.09    1.33   0
  11   0   2    3.95    2.11   0
  12   0   2   17.87    1.26   0
 -12   0  -2   19.00    1.37   0
  12  -1  -2   23.93    1.38   0
 -12   1   2   23.57    1.39   0
 -11   1   2    0.18    1.34   0
  11  -1  -2   -1.79    1.22   0
  10  -1  -2   19.00    1.29   0
 -10   1   2   25.51    1.27   0
   9  -1  -2  140.80    1.87   0
  -9   1   2  141.35    2.05   0
   8  -1  -2   14.85    1.56   0
  -8   1   2   10.55    1.71   0
  -7   1   2  173.78    2.24   0
   7  -1  -2  167.20    2.13   0
  -6   1   2   43.69    1.81   0
   6  -1  -2   37.07    1.77   0
   5  -1  -2    4.21    1.77   0
  -5   1   2    0.64    1.82   0
   4  -1  -2    4.56    2.08   0
  -4   1   2    1.36    2.11   0
  -4   1   2    3.78    6.06   0
   4  -1  -2    5.33    4.96   0
   3  -1  -2 1448.48    6.08   0
  -3   1   2 1331.32   13.13   0
  -3   1   2 1467.84    6.18   0
  -2   1   2   31.72    4.23   0
   2  -1  -2   33.24    2.67   0
  -2   1   2   37.28    3.15   0
   0   1   2 4520.73   15.27   0
   0   1   2 4708.14   22.87   0
   0  -1  -2 4282.11   14.74   0
   0   1   2 4695.59   18.54   0
  -1  -1  -2  893.15    6.65   0
   1   1   2  936.11    7.30   0
   1   1   2  902.14    6.74   0
  -2  -1  -2 2151.63    8.70   0
   2   1   2 2194.78    8.77   0
   2   1   2 2064.16    9.02   0
  -2  -1  -2 2049.43    9.05   0
  -3  -1  -2 1370.42    6.92   0
   3   1   2 1479.43    6.05   0
   3   1   2 1326.24    6.78   0
  -3  -1  -2 1424.29    6.12   0
   4   1   2   75.71    2.48   0
   4   1   2   72.43    2.76   0
  -4  -1  -2   73.38    3.02   0
  -4  -1  -2   76.63    2.53   0
  -5  -1  -2  151.75    3.26   0
  -5  -1  -2  165.55    2.61   0
   5   1   2  151.97    3.16   0
   5   1   2  161.89    2.23   0
   6   1   2   78.41    2.62   0
   6   1   2   82.54    1.95   0
  -6  -1  -2   74.39    2.85   0
  -6  -1  -2   83.36    2.08   0
   7   1   2  150.98    1.86   0
  -7  -1  -2  153.51    2.00   0
  -7  -1  -2  140.01    3.23   0
   7   1   2  139.35    2.93   0
  -8  -1  -2  111.29    3.08   0
   8   1   2  124.04    1.75   0
  -8  -1  -2  118.99    2.08   0
   8   1   2  107.29    2.99   0
   9   1   2   85.18    1.63   0
  -9  -1  -2   70.08    2.47   0
  -9  -1  -2   80.16    1.82   0
   9   1   2   79.91    2.47   0
  10   1   2  109.43    1.73   0
 -10  -1  -2  107.57    1.83   0
  10   1   2   97.22    2.59   0
  11   1   2   40.04    1.36   0
 -11  -1  -2   40.70    1.30   0
  11   1   2   35.05    2.06   0
  11   1   2   31.43    2.02   0
  12   1   2   12.10    2.19   0
 -12  -1  -2   17.02    1.29   0
  12   1   2   17.21    1.23   0
  12   1   2   15.45    2.07   0
 -13  -1  -2    9.70    1.27   0
  13   1   2    7.32    1.35   0
  13   1   2    2.37    3.03   0
  12  -2  -2    1.30    1.28   0
 -12   2   2   -0.62    1.35   0
  11  -2  -2    2.20    1.19   0
 -11   2   2    5.43    1.32   0
  10  -2  -2    6.09    1.19   0
 -10   2   2   10.88    1.34   0
   9  -2  -2    1.87    1.31   0
  -9   2   2   -1.16    1.43   0
  -8   2   2  132.80    2.10   0
   8  -2  -2  120.29    1.99   0
  -7   2   2   95.46    2.06   0
   7  -2  -2   98.57    1.92   0
   6  -2  -2  151.67    2.12   0
  -6   2   2  152.14    2.30   0
  -5   2   2  759.00    3.97   0
   5  -2  -2  729.23    3.98   0
   4  -2  -2  361.94    3.35   0
  -4   2   2  358.79    3.39   0
   3  -2  -2    4.84    1.97   0
  -3   2   2    5.06    2.02   0
   2  -2  -2   43.59    2.46   0
   2  -2  -2   35.92    4.40   0
  -2   2   2   40.43    4.82   0
  -2   2   2   43.76    2.96   0
  -1   2   2   65.34    4.52   0
  -1   2   2   69.63    4.14   0
   1  -2  -2   67.32    3.95   0
   0  -2  -2 1407.02    8.20   0
   0   2   2 1365.55   14.93   0
   0  -2  -2 1361.65   14.51   0
   0   2   2 1447.31    8.35   0
   1   2   2 3831.19   15.37   0
   1   2   2 3480.15   11.25   0
  -1  -2  -2 3399.09   11.08   0
   2   2   2  519.04    5.07   0
  -2  -2  -2  517.43    5.08   0
  -2  -2  -2  482.19    5.01   0
   2   2   2  478.11    4.67   0
  -3  -2  -2   74.82    2.97   0
  -3  -2  -2   80.42    2.64   0
   3   2   2   81.48    2.58   0
   3   2   2   74.66    2.97   0
   4   2   2 1094.34    4.81   0
  -4  -2  -2 1076.61    4.80   0
   4   2   2  992.16    5.52   0
  -4  -2  -2 1035.29    5.43   0
   5   2   2  578.73    3.37   0
   5   2   2  533.90    4.28   0
  -5  -2  -2  587.45    3.63   0
  -5  -2  -2  549.15    4.36   0
  -6  -2  -2  492.06    3.14   0
  -6  -2  -2  444.54    3.68   0
   6   2   2  503.75    3.07   0
   6   2   2  456.19    3.88   0
   7   2   2   14.78    1.62   0
   7   2   2   13.26    2.31   0
  -7  -2  -2   11.03    2.32   0
  -7  -2  -2   14.01    1.80   0
  -8  -2  -2  246.76    2.42   0
  -8  -2  -2  224.92    3.37   0
   8   2   2  225.69    3.11   0
   8   2   2  236.21    2.14   0
  -9  -2  -2   14.11    1.33   0
  -9  -2  -2   14.41    2.19   0
   9   2   2   14.66    1.42   0
   9   2   2   14.47    2.11   0
 -10  -2  -2    1.45    2.04   0
 -10  -2  -2    5.83    1.38   0
  10   2   2    0.52    1.25   0
  10   2   2    2.80    1.85   0
  11   2   2    7.09    1.26   0
 -11  -2  -2    9.12    1.40   0
  11   2   2    9.59    1.78   0
  12   2   2   -0.62    1.22   0
 -12  -2  -2    1.09    1.21   0
  12   2   2   -0.44    1.66   0
  12   2   2    0.51    1.68   0
  13   2   2    3.12    2.11   0
  13   2   2    4.77    1.30   0
 -13  -2  -2    7.56    1.28   0
  13   2   2    5.96    2.08   0
  12  -3  -2   -1.33    1.26   0
 -12   3   2    0.93    1.35   0
  11  -3  -2   17.45    1.29   0
 -11   3   2   14.21    1.37   0
 -10   3   2    2.00    1.29   0
  10  -3  -2    1.15    1.18   0
  -9   3   2  177.89    2.18   0
   9  -3  -2  170.41    1.99   0
   8  -3  -2    9.71    1.47   0
  -8   3   2    8.80    1.66   0
   7  -3  -2   -0.64    1.53   0
  -7   3   2    1.11    1.76   0
  -6   3   2   10.10    1.87   0
   6  -3  -2    9.91    1.66   0
  -5   3   2    2.65    2.04   0
   5  -3  -2    0.36    1.86   0
  -4   3   2  134.49    2.61   0
   4  -3  -2  136.02    2.78   0
  -3   3   2  150.31    3.13   0
   3  -3  -2  123.68    5.35   0
   3  -3  -2  142.92    2.86   0
  -3   3   2  128.19    5.30   0
   2  -3  -2    4.45    2.51   0
  -2   3   2    3.72    2.42   0
   2  -3  -2    4.42    3.03   0
  -2   3   2    2.88    3.20   0
  -1   3   2   32.68    3.72   0
  -1   3   2   36.71    4.35   0
   1  -3  -2   36.96    3.83   0
   0  -3  -2  928.17    6.39   0
   0   3   2  897.92    6.37   0
   1   3   2  240.34    4.33   0
   1   3   2  261.95    5.66   0
   1   3   2  247.31    6.57   0
  -1  -3  -2  239.14    4.20   0
  -2  -3  -2 2803.86    8.60   0
   2   3   2 3180.42   10.82   0
   2   3   2 2876.40    8.53   0
  -2  -3  -2 2847.01   12.38   0
   3   3   2  686.23    4.58   0
  -3  -3  -2  752.13    4.76   0
  -3  -3  -2  701.54    4.54   0
   3   3   2  767.72    4.77   0
  -3  -3  -2  709.96    5.49   0
   4   3   2  167.82    2.85   0
   4   3   2  150.71    3.12   0
  -4  -3  -2  155.13    3.09   0
  -4  -3  -2  167.81    2.89   0
   5   3   2   83.82    2.21   0
  -5  -3  -2   77.60    2.27   0
  -5  -3  -2   69.12    2.53   0
   5   3   2   68.21    2.52   0
  -6  -3  -2  167.30    2.69   0
   6   3   2  181.40    2.22   0
   6   3   2  170.67    2.93   0
  -6  -3  -2  180.99    2.12   0
   7   3   2    7.55    1.58   0
   7   3   2    6.45    2.02   0
  -7  -3  -2    9.54    1.78   0
  -7  -3  -2    8.54    2.04   0
  -8  -3  -2  264.44    2.42   0
   8   3   2  263.52    2.30   0
  -8  -3  -2  241.35    3.12   0
   8   3   2  233.70    3.04   0
  -9  -3  -2   -0.77    1.53   0
   9   3   2    0.25    1.37   0
  -9  -3  -2   -0.78    1.92   0
   9   3   2   -1.20    1.88   0
 -10  -3  -2   10.88    2.06   0
 -10  -3  -2   12.96    1.43   0
  10   3   2   13.41    1.93   0
  10   3   2   18.75    1.33   0
 -11  -3  -2    1.98    1.39   0
 -11  -3  -2    5.85    1.87   0
  11   3   2    7.13    1.52   0
  11   3   2    7.76    1.29   0
  12   3   2    1.37    1.54   0
 -12  -3  -2    1.56    1.70   0
 -12  -3  -2    3.84    1.25   0
  12   3   2    3.70    1.22   0
  13   3   2   -0.33    1.05   0
 -13  -3  -2   -0.13    1.33   0
  13   3   2   -0.24    1.78   0
 -13  -3  -2    1.05    1.09   0
  12  -4  -2    0.21    1.07   0
  11  -4  -2    1.74    1.23   0
 -11   4   2    2.57    1.26   0
 -10   4   2   -0.61    1.32   0
  10  -4  -2    2.34    1.12   0
   9  -4  -2   14.46    1.34   0
  -9   4   2   15.31    1.53   0
  -8   4   2    5.60    1.64   0
   8  -4  -2    3.81    1.40   0
  -7   4   2    0.01    1.80   0
   7  -4  -2   -0.08    1.58   0
   6  -4  -2  177.38    2.25   0
  -6   4   2  177.93    2.66   0
  -5   4   2  128.00    2.36   0
   5  -4  -2  128.49    2.24   0
  -4   4   2   55.91    2.25   0
  -4   4   2   49.20    4.09   0
   4  -4  -2   48.98    4.49   0
   4  -4  -2   56.86    2.05   0
   3  -4  -2   84.04    3.97   0
   3  -4  -2   96.66    2.78   0
  -3   4   2   93.47    2.89   0
  -3   4   2   83.06    3.61   0
  -2   4   2  220.95    4.12   0
  -2   4   2  200.28    4.03   0
   2  -4  -2  227.77    4.09   0
   1  -4  -2   10.16    3.74   0
  -1   4   2    7.94    2.53   0
  -1   4   2    8.52    4.12   0
   0   4   2  447.52    4.32   0
   0  -4  -2  447.65    4.23   0
   1   4   2 1220.49    8.10   0
  -1  -4  -2 1203.68    5.74   0
   1   4   2 1264.14    9.30   0
  -1  -4  -2 1267.40    9.62   0
   1   4   2 1190.63    5.85   0
  -2  -4  -2  209.72    4.11   0
   2   4   2  198.41    3.86   0
   2   4   2  204.10    2.85   0
   2   4   2  221.93    3.53   0
  -2  -4  -2  221.23    2.84   0
  -3  -4  -2   29.24    2.59   0
  -3  -4  -2   29.42    2.69   0
   3   4   2   34.75    2.15   0
   3   4   2   30.14    2.67   0
  -3  -4  -2   31.86    2.27   0
  -4  -4  -2   23.01    2.47   0
  -4  -4  -2   26.25    2.26   0
   4   4   2   25.43    2.53   0
   4   4   2   25.21    2.24   0
  -4  -4  -2   22.77    2.87   0
   5   4   2  303.70    2.80   0
  -5  -4  -2  289.16    3.24   0
  -5  -4  -2  303.89    2.84   0
   5   4   2  290.22    3.06   0
  -5  -4  -2  289.49    3.05   0
   6   4   2  226.10    2.41   0
  -6  -4  -2  219.14    2.49   0
   6   4   2  206.16    2.95   0
  -6  -4  -2  206.07    2.70   0
  -6  -4  -2  205.15    2.74   0
  -7  -4  -2  109.55    2.06   0
   7   4   2  107.67    1.96   0
  -7  -4  -2  101.44    2.39   0
   7   4   2  100.65    2.59   0
  -7  -4  -2   99.52    2.32   0
   8   4   2    2.77    1.48   0
   8   4   2    2.49    1.81   0
  -8  -4  -2    3.75    2.23   0
  -8  -4  -2   -1.66    1.66   0
  -9  -4  -2    9.02    1.64   0
   9   4   2    9.42    1.34   0
  -9  -4  -2    9.45    1.42   0
   9   4   2    8.53    1.80   0
  -9  -4  -2   11.03    1.95   0
  10   4   2    1.33    1.62   0
  10   4   2    0.58    1.21   0
 -10  -4  -2   -1.52    1.76   0
 -10  -4  -2    3.13    1.35   0
 -10  -4  -2   -1.27    1.44   0
  11   4   2   -3.27    1.72   0
 -11  -4  -2    2.67    1.30   0
 -11  -4  -2    2.15    1.36   0
  11   4   2    2.72    1.02   0
 -11  -4  -2   -1.90    1.67   0
  12   4   2   48.54    1.73   0
  12   4   2   55.41    1.25   0
 -12  -4  -2   42.37    2.04   0
 -12  -4  -2   36.20    1.38   0
 -12  -4  -2   49.91    1.53   0
  13   4   2    1.63    1.07   0
  11  -5  -2    0.56    1.26   0
 -11   5   2    0.67    1.36   0
 -10   5   2   35.53    1.55   0
  10  -5  -2   31.27    1.41   0
  -9   5   2    6.91    1.46   0
   9  -5  -2    5.29    1.25   0
  -8   5   2  389.33    2.84   0
   8  -5  -2  381.27    2.77   0
  -7   5   2  139.63    2.25   0
   7  -5  -2  135.08    1.97   0
   6  -5  -2   11.55    1.83   0
  -6   5   2    7.15    1.83   0
  -5   5   2   39.41    2.33   0
   5  -5  -2   39.43    1.86   0
   4  -5  -2    8.68    1.98   0
  -4   5   2    9.79    2.20   0
  -4   5   2   10.43    2.60   0
   4  -5  -2   10.63    3.10   0
  -3   5   2   40.05    2.71   0
   3  -5  -2   45.44    2.87   0
  -3   5   2   47.36    2.75   0
   3  -5  -2   51.23    2.33   0
  -2   5   2    3.84    2.85   0
  -2   5   2    1.42    2.57   0
   2  -5  -2    4.42    2.83   0
   1  -5  -2 2255.54   13.82   0
  -1   5   2 1977.31   12.77   0
   1  -5  -2 2000.74    7.47   0
  -1   5   2 1978.53    7.20   0
   0  -5  -2 1856.82   16.73   0
   0  -5  -2 1911.26   17.21   0
   0   5   2 1865.89    6.69   0
   0  -5  -2 1902.32    6.78   0
  -1  -5  -2 2207.02   11.73   0
  -1  -5  -2 2190.29    6.91   0
   1   5   2 2122.28    6.84   0
   1   5   2 2233.46    8.98   0
   2   5   2   45.17    2.57   0
  -2  -5  -2   42.82    2.54   0
   2   5   2   40.61    2.61   0
   2   5   2   39.48    3.02   0
   3   5   2  476.95    4.40   0
   3   5   2  531.29    4.05   0
  -3  -5  -2  528.06    4.26   0
  -3  -5  -2  508.04    3.75   0
   3   5   2  491.67    3.44   0
  -3  -5  -2  509.40    4.49   0
   4   5   2    3.17    2.18   0
  -4  -5  -2    4.49    1.96   0
  -4  -5  -2    5.67    2.14   0
   4   5   2    4.82    2.25   0
  -4  -5  -2    7.96    2.24   0
  -5  -5  -2    8.21    2.06   0
  -5  -5  -2    8.94    2.32   0
  -5  -5  -2    9.81    1.77   0
   5   5   2   12.98    1.63   0
   5   5   2    8.29    2.08   0
   6   5   2    3.43    1.54   0
  -6  -5  -2    2.69    2.00   0
  -6  -5  -2    1.37    1.66   0
   6   5   2   -0.75    2.02   0
  -6  -5  -2    0.29    2.30   0
   7   5   2   27.92    1.65   0
  -7  -5  -2   21.90    2.29   0
  -7  -5  -2   30.13    1.70   0
  -7  -5  -2   29.05    2.06   0
   7   5   2   24.36    2.02   0
  -8  -5  -2   38.18    1.98   0
  -8  -5  -2   39.55    2.24   0
   8   5   2   40.94    2.14   0
  -8  -5  -2   39.63    1.76   0
   8   5   2   46.64    1.66   0
  -9  -5  -2   16.13    1.45   0
   9   5   2   13.91    1.79   0
  -9  -5  -2   17.35    1.76   0
  -9  -5  -2   12.06    1.67   0
   9   5   2   11.90    1.39   0
  10   5   2   91.56    1.63   0
 -10  -5  -2   92.86    1.66   0
  10   5   2   82.15    2.09   0
 -10  -5  -2   87.38    1.81   0
 -10  -5  -2   84.75    2.11   0
 -11  -5  -2  145.87    1.86   0
 -11  -5  -2  119.94    1.86   0
 -11  -5  -2  125.09    2.24   0
  11   5   2  151.19    1.78   0
  11   5   2  125.04    2.17   0
  12   5   2    7.67    1.66   0
 -12  -5  -2   72.50    1.99   0
 -12  -5  -2   78.58    1.62   0
  12   5   2   79.77    1.91   0
 -12  -5  -2   73.79    1.63   0
 -11   6   2   21.02    1.58   0
  11  -6  -2   23.40    1.47   0
  10  -6  -2    1.85    1.24   0
 -10   6   2    3.71    1.36   0
  -9   6   2    3.78    1.41   0
   9  -6  -2   -1.86    1.27   0
   8  -6  -2   13.16    1.36   0
  -8   6   2    9.50    1.79   0
  -7   6   2    0.04    1.80   0
   7  -6  -2    0.93    1.35   0
   6  -6  -2  162.40    2.42   0
  -6   6   2  167.17    2.53   0
   5  -6  -2  117.34    4.07   0
   5  -6  -2  123.56    2.38   0
  -5   6   2  119.87    2.61   0
  -5   6   2  110.31    3.58   0
  -4   6   2  403.79    3.66   0
  -4   6   2  369.59    4.27   0
   4  -6  -2  432.70    3.60   0
   4  -6  -2  396.52    4.58   0
  -3   6   2   18.55    2.41   0
   3  -6  -2   22.13    2.10   0
   3  -6  -2   19.45    2.52   0
  -3   6   2   16.12    2.34   0
  -2   6   2  393.35    3.76   0
   2  -6  -2  447.11    4.89   0
  -2   6   2  401.32    4.81   0
   1  -6  -2   -0.69    3.53   0
  -1   6   2    0.35    3.54   0
   1  -6  -2    0.64    2.70   0
  -1   6   2    0.04    2.26   0
   0  -6  -2  773.11    8.88   0
   0  -6  -2  764.08    4.48   0
   0   6   2  752.86    4.40   0
   0  -6  -2  776.72    8.97   0
  -1  -6  -2  608.07    4.02   0
  -1  -6  -2  620.78    6.28   0
   1   6   2  591.74    3.95   0
  -1  -6  -2  588.92    6.07   0
   2   6   2  377.96    3.95   0
   2   6   2  406.34    4.29   0
  -2  -6  -2  404.58    3.42   0
   2   6   2  389.88    3.40   0
  -3  -6  -2  242.19    3.32   0
   3   6   2  239.11    2.92   0
   3   6   2  227.97    3.25   0
   3   6   2  256.09    3.13   0
  -3  -6  -2  241.86    2.90   0
  -4  -6  -2   36.77    2.22   0
   4   6   2   38.38    1.87   0
   4   6   2   36.30    2.12   0
  -4  -6  -2   34.72    2.20   0
  -4  -6  -2   37.40    2.43   0
   5   6   2   92.55    2.20   0
  -5  -6  -2   85.42    2.31   0
   5   6   2   85.49    2.28   0
  -5  -6  -2   90.68    2.08   0
  -5  -6  -2   85.04    2.23   0
   6   6   2    7.49    1.62   0
  -6  -6  -2    8.05    1.76   0
  -6  -6  -2    7.58    2.01   0
   6   6   2   10.79    1.99   0
  -6  -6  -2    8.02    2.02   0
  -7  -6  -2    6.93    1.60   0
  -7  -6  -2    1.83    2.18   0
   7   6   2    3.47    1.50   0
  -7  -6  -2    3.39    1.96   0
   7   6   2    4.24    2.16   0
  -8  -6  -2    3.32    1.55   0
  -8  -6  -2   -1.29    1.75   0
   8   6   2    0.30    1.68   0
   8   6   2   -2.58    1.47   0
  -8  -6  -2    2.43    1.94   0
  -9  -6  -2   14.31    1.66   0
  -9  -6  -2   10.91    1.81   0
  -9  -6  -2   13.60    1.14   0
   9   6   2   14.98    1.54   0
   9   6   2   14.48    1.37   0
  10   6   2   11.15    1.35   0
 -10  -6  -2   24.29    1.39   0
  10   6   2   26.63    1.56   0
 -10  -6  -2   18.92    1.52   0
 -10  -6  -2   22.51    1.75   0
  11   6   2    9.91    1.50   0
 -11  -6  -2   11.46    1.25   0
 -11  -6  -2    8.42    1.62   0
  11   6   2   11.26    1.24   0
 -11  -6  -2   12.15    1.45   0
  12   6   2   13.58    1.22   0
 -12  -6  -2    9.66    1.57   0
 -12  -6  -2    8.30    1.42   0
  12   6   2    6.07    1.50   0
 -12  -6  -2   13.64    1.31   0
  10  -7  -2    0.52    1.24   0
 -10   7   2    1.73    1.35   0
  -9   7   2   20.05    1.63   0
   9  -7  -2   16.64    1.25   0
  -8   7   2   65.02    1.82   0
   8  -7  -2   66.26    1.79   0
   7  -7  -2   12.57    1.61   0
  -7   7   2   11.20    1.89   0
  -6   7   2  174.68    2.70   0
   6  -7  -2  182.65    2.52   0
   6  -7  -2  157.08    5.33   0
  -6   7   2  167.93    4.93   0
   5  -7  -2    2.29    1.84   0
   5  -7  -2    0.14    2.81   0
  -5   7   2    2.68    2.38   0
  -5   7   2   -0.86    2.40   0
  -4   7   2   11.54    2.56   0
  -4   7   2    9.88    2.46   0
   4  -7  -2   14.12    2.59   0
   4  -7  -2   10.14    2.16   0
  -3   7   2  482.93    4.60   0
  -3   7   2  471.36    3.94   0
   3  -7  -2  551.08    4.52   0
  -2   7   2   84.36    2.49   0
   2  -7  -2   94.13    3.09   0
   2  -7  -2   92.37    2.67   0
  -2   7   2   82.72    3.27   0
  -1   7   2  398.22    3.53   0
   1  -7  -2  430.38    5.80   0
   1  -7  -2  411.95    3.68   0
  -1   7   2  396.64    5.65   0
   0  -7  -2   56.86    3.37   0
   0   7   2   51.52    2.28   0
   0  -7  -2   53.53    3.85   0
   0  -7  -2   53.80    2.40   0
  -1  -7  -2   28.11    2.93   0
   1   7   2   31.06    2.19   0
  -1  -7  -2   26.81    2.27   0
  -1  -7  -2   30.48    2.70   0
  -2  -7  -2  204.11    2.40   0
   2   7   2  192.61    2.64   0
  -2  -7  -2  212.28    3.28   0
   2   7   2  194.27    3.01   0
   3   7   2  611.81    3.56   0
   3   7   2  596.64    4.20   0
   3   7   2  649.94    4.28   0
  -3  -7  -2  619.78    3.57   0
   4   7   2  980.33    4.13   0
  -4  -7  -2 1020.02    5.06   0
  -4  -7  -2  982.93    4.15   0
  -4  -7  -2 1048.50    4.79   0
   4   7   2  931.90    4.86   0
   4   7   2 1052.01    4.75   0
  -5  -7  -2  129.88    2.79   0
   5   7   2  122.43    2.33   0
  -5  -7  -2  134.21    2.45   0
   5   7   2  134.30    2.17   0
  -5  -7  -2  123.08    2.31   0
   6   7   2  206.41    2.31   0
  -6  -7  -2  206.87    2.42   0
  -6  -7  -2  184.86    2.51   0
   6   7   2  186.05    2.51   0
  -6  -7  -2  186.40    2.83   0
   7   7   2   45.32    1.66   0
  -7  -7  -2   39.22    2.00   0
  -7  -7  -2   46.37    2.03   0
  -7  -7  -2   44.03    1.75   0
   7   7   2   40.08    2.00   0
  -8  -7  -2   15.66    1.61   0
  -8  -7  -2   16.64    1.95   0
  -8  -7  -2   20.31    1.89   0
   8   7   2   15.67    1.68   0
   8   7   2   19.68    1.47   0
  -9  -7  -2    8.10    1.40   0
  -9  -7  -2    9.17    1.79   0
   9   7   2    5.29    1.51   0
  -9  -7  -2   10.43    1.78   0
   9   7   2   10.12    1.25   0
  10   7   2   -1.78    1.53   0
 -10  -7  -2   -2.83    1.60   0
 -10  -7  -2   -0.72    1.25   0
 -10  -7  -2   -0.28    1.60   0
  10   7   2    0.52    1.22   0
  11   7   2   40.91    1.35   0
  11   7   2   37.76    1.43   0
 -11  -7  -2   29.78    1.56   0
 -11  -7  -2   33.06    1.54   0
 -11  -7  -2   37.62    1.34   0
 -12  -7  -2   19.88    1.60   0
  12   7   2   25.99    1.33   0
  12   7   2   22.92    1.50   0
 -12  -7  -2   24.90    1.33   0
 -12  -7  -2   23.87    1.47   0
  10  -8  -2    5.47    1.27   0
 -10   8   2    4.73    1.37   0
   9  -8  -2    8.63    1.41   0
  -9   8   2   10.42    1.41   0
   8  -8  -2    1.67    1.45   0
  -8   8   2    2.40    1.65   0
   7  -8  -2    6.26    1.50   0
  -7   8   2    6.31    1.77   0
  -6   8   2   28.34    2.60   0
   6  -8  -2   31.49    1.79   0
   6  -8  -2   28.10    2.90   0
  -6   8   2   28.31    2.03   0
   5  -8  -2  409.64    3.50   0
   5  -8  -2  353.58    4.12   0
  -5   8   2  365.24    3.44   0
  -5   8   2  345.69    3.90   0
   4  -8  -2   -0.01    2.08   0
  -4   8   2    2.87    2.44   0
  -4   8   2   -0.85    2.20   0
   4  -8  -2    0.67    2.55   0
  -3   8   2   66.65    2.51   0
   3  -8  -2   79.63    2.56   0
  -3   8   2   70.14    2.78   0
  -2   8   2    6.93    2.82   0
   2  -8  -2    6.29    2.38   0
   2  -8  -2    6.58    2.46   0
  -2   8   2    7.89    2.13   0
  -1   8   2   71.63    2.20   0
   1  -8  -2   81.34    3.54   0
   1  -8  -2   74.56    2.65   0
   0   8   2  110.42    2.32   0
   0  -8  -2  117.78    2.43   0
   0  -8  -2  117.95    3.50   0
   0  -8  -2  116.05    4.05   0
  -1  -8  -2   51.08    2.19   0
   1   8   2   57.22    2.12   0
  -1  -8  -2   52.20    3.02   0
  -1  -8  -2   54.22    2.67   0
   1   8   2   48.26    2.38   0
  -2  -8  -2  650.32    4.87   0
   2   8   2  596.34    3.42   0
   2   8   2  602.55    4.10   0
  -2  -8  -2  611.60    3.51   0
  -2  -8  -2  599.25    4.70   0
   3   8   2  137.51    2.35   0
   3   8   2  135.65    2.69   0
  -3  -8  -2  143.11    2.10   0
   4   8   2   33.85    2.22   0
   4   8   2   35.51    1.91   0
  -4  -8  -2   38.30    2.11   0
   4   8   2   33.88    1.71   0
  -5  -8  -2    8.95    1.73   0
  -5  -8  -2    5.35    2.30   0
   5   8   2    8.88    2.00   0
  -5  -8  -2    6.29    2.05   0
   5   8   2    8.44    1.85   0
  -6  -8  -2    5.26    2.11   0
   6   8   2    0.36    1.57   0
   6   8   2    1.03    1.90   0
  -6  -8  -2    2.89    1.67   0
  -6  -8  -2    3.09    1.94   0
   7   8   2  116.35    2.02   0
   7   8   2  108.48    2.17   0
  -7  -8  -2  115.47    1.96   0
  -7  -8  -2  118.10    2.19   0
  -7  -8  -2  111.91    2.37   0
   8   8   2   14.01    1.37   0
   8   8   2   14.05    1.61   0
  -8  -8  -2   11.89    1.86   0
  -8  -8  -2   12.92    1.51   0
  -8  -8  -2   12.23    1.64   0
  -9  -8  -2   81.15    1.79   0
   9   8   2   83.56    1.56   0
   9   8   2   74.88    1.71   0
  -9  -8  -2   78.70    1.59   0
  -9  -8  -2   80.61    1.91   0
 -10  -8  -2    5.69    1.38   0
 -10  -8  -2    0.54    1.26   0
  10   8   2    0.69    1.22   0
 -10  -8  -2    0.92    1.44   0
  10   8   2    2.56    1.38   0
  11   8   2   57.06    1.42   0
  11   8   2   38.79    1.60   0
 -11  -8  -2   37.82    1.65   0
 -11  -8  -2   50.39    1.39   0
 -11  -8  -2   42.02    1.76   0
 -12  -8  -2   11.79    1.33   0
  12   8   2   12.18    1.53   0
 -12  -8  -2   11.49    1.42   0
  12   8   2   11.28    1.31   0
 -12  -8  -2   11.05    1.41   0
   9  -9  -2   -0.16    1.21   0
  -9   9   2    0.10    1.46   0
   8  -9  -2   23.56    1.45   0
  -8   9   2   24.92    1.63   0
   7  -9  -2    7.79    1.46   0
  -7   9   2    9.20    1.73   0
   6  -9  -2    1.22    1.47   0
  -6   9   2    0.01    1.90   0
  -6   9   2    0.43    1.78   0
   6  -9  -2    1.40    2.20   0
  -5   9   2  113.44    2.49   0
   5  -9  -2  135.47    2.42   0
  -5   9   2  122.01    2.57   0
   5  -9  -2  118.53    2.70   0
   4  -9  -2   47.16    2.30   0
   4  -9  -2   52.13    2.23   0
  -4   9   2   42.91    2.03   0
  -4   9   2   45.32    2.49   0
   3  -9  -2  216.29    3.44   0
  -3   9   2  190.09    3.66   0
  -3   9   2  183.80    2.71   0
   2  -9  -2  375.89    4.75   0
  -2   9   2  330.16    2.93   0
  -2   9   2  334.82    4.53   0
   2  -9  -2  354.76    3.21   0
  -1   9   2   57.93    2.07   0
   1  -9  -2   65.49    3.46   0
   1  -9  -2   61.69    2.26   0
   0   9   2   39.50    2.04   0
   0  -9  -2   42.75    2.40   0
   0  -9  -2   39.21    3.34   0
   0  -9  -2   40.61    2.80   0
  -1  -9  -2   70.55    3.32   0
  -1  -9  -2   72.39    2.18   0
  -1  -9  -2   74.62    2.81   0
   1   9   2   69.48    2.11   0
   1   9   2   66.51    2.45   0
  -2  -9  -2    7.88    1.99   0
   2   9   2    8.55    1.89   0
  -2  -9  -2    9.26    2.08   0
  -2  -9  -2    6.42    2.53   0
   2   9   2   10.28    2.12   0
   3   9   2  363.43    3.42   0
  -3  -9  -2  379.94    2.90   0
   3   9   2  378.40    2.90   0
  -3  -9  -2  381.62    3.61   0
  -3  -9  -2  418.51    3.81   0
   4   9   2   12.48    1.87   0
   4   9   2   13.59    1.97   0
  -4  -9  -2   14.64    1.97   0
   4   9   2    6.48    2.25   0
   5   9   2   11.13    1.54   0
   5   9   2   13.57    1.88   0
  -5  -9  -2   13.84    1.96   0
  -5  -9  -2   13.09    1.69   0
   6   9   2   97.72    1.89   0
  -6  -9  -2  105.40    2.15   0
  -6  -9  -2   95.35    2.13   0
   6   9   2   86.79    2.07   0
  -6  -9  -2   99.90    2.44   0
   7   9   2    8.57    1.43   0
  -7  -9  -2    8.36    1.67   0
  -7  -9  -2   12.68    1.67   0
  -7  -9  -2    7.19    1.51   0
   7   9   2    5.74    1.62   0
  -8  -9  -2   -0.21    1.58   0
   8   9   2    4.85    1.45   0
  -8  -9  -2    1.15    1.33   0
  -8  -9  -2    0.62    1.55   0
   8   9   2    2.71    1.28   0
  -9  -9  -2   21.67    1.36   0
   9   9   2   23.25    1.46   0
  -9  -9  -2   22.99    1.67   0
   9   9   2   17.36    1.46   0
  -9  -9  -2   19.08    1.53   0
  10   9   2    1.27    1.14   0
 -10  -9  -2    2.89    1.43   0
 -10  -9  -2    1.29    1.34   0
  10   9   2    5.12    1.37   0
 -10  -9  -2    3.75    1.20   0
  11   9   2    2.99    1.44   0
  11   9   2    8.07    1.26   0
 -11  -9  -2    5.20    1.37   0
 -11  -9  -2    6.78    1.31   0
 -11  -9  -2    4.36    1.24   0
   9 -10  -2    6.11    1.47   0
  -9  10   2    8.41    1.51   0
  -8  10   2   -1.04    1.54   0
   8 -10  -2    3.92    1.36   0
  -7  10   2    2.67    1.60   0
   7 -10  -2    3.84    1.37   0
  -7  10   2    4.31    2.50   0
   7 -10  -2    4.26    2.48   0
   6 -10  -2    9.83    1.48   0
   6 -10  -2    9.74    2.06   0
  -6  10   2    8.42    1.80   0
  -6  10   2    9.07    1.70   0
   5 -10  -2    9.04    1.96   0
   5 -10  -2   13.07    1.75   0
  -5  10   2    9.97    1.79   0
  -5  10   2   11.66    1.95   0
   4 -10  -2  197.26    2.94   0
  -4  10   2  172.45    2.48   0
  -4  10   2  178.23    2.99   0
  -3  10   2  235.99    3.80   0
   3 -10  -2  246.54    2.96   0
  -3  10   2  232.06    2.55   0
   3 -10  -2  269.30    3.73   0
   2 -10  -2  213.01    2.85   0
  -2  10   2  194.48    2.62   0
  -2  10   2  195.49    4.07   0
   2 -10  -2  228.37    4.09   0
   1 -10  -2  192.82    2.87   0
   1 -10  -2  197.49    4.25   0
  -1  10   2  182.73    2.44   0
   1 -10  -2  190.54    3.94   0
   0 -10  -2   57.30    2.95   0
   0 -10  -2   57.35    3.47   0
   0 -10  -2   60.23    2.13   0
   0  10   2   53.23    2.01   0
  -1 -10  -2   27.49    2.05   0
   1  10   2   34.49    2.05   0
  -1 -10  -2   34.53    2.96   0
  -1 -10  -2   37.23    2.53   0
   1  10   2   33.51    1.66   0
  -2 -10  -2  335.40    3.75   0
   2  10   2  306.52    2.46   0
  -2 -10  -2  319.73    2.79   0
  -2 -10  -2  302.94    3.69   0
   2  10   2  314.50    3.22   0
  -3 -10  -2  410.83    2.75   0
   3  10   2  394.15    2.87   0
  -3 -10  -2  395.33    3.67   0
   3  10   2  386.35    3.43   0
  -3 -10  -2  442.42    3.92   0
   4  10   2  538.40    3.80   0
  -4 -10  -2  558.18    3.21   0
   4  10   2  533.38    3.13   0
   5  10   2   26.17    1.57   0
  -5 -10  -2   34.82    1.90   0
   5  10   2   27.83    1.76   0
  -5 -10  -2   26.57    1.86   0
   5  10   2   23.51    1.79   0
   6  10   2  112.37    1.89   0
  -6 -10  -2  121.13    2.04   0
   6  10   2  114.46    1.92   0
  -6 -10  -2  111.88    1.76   0
  -7 -10  -2    1.82    1.58   0
   7  10   2    2.25    1.51   0
  -7 -10  -2    2.31    1.40   0
  -7 -10  -2    0.99    1.80   0
   7  10   2    1.09    1.31   0
   8  10   2   37.02    1.51   0
   8  10   2   35.56    1.53   0
  -8 -10  -2   37.97    1.89   0
  -8 -10  -2   36.63    1.48   0
  -8 -10  -2   33.13    1.61   0
  -9 -10  -2   29.05    1.50   0
   9  10   2   24.04    1.46   0
   9  10   2   31.85    1.38   0
  -9 -10  -2   24.67    1.43   0
  -9 -10  -2   24.02    1.64   0
  10  10   2    0.31    1.29   0
  10  10   2    3.46    1.22   0
 -10 -10  -2    0.15    1.22   0
 -10 -10  -2    6.43    1.34   0
 -10 -10  -2    0.66    1.56   0
 -11 -10  -2   23.51    1.65   0
 -11 -10  -2   28.91    1.48   0
  11  10   2   28.82    1.43   0
 -11 -10  -2   13.94    1.33   0
  11  10   2   29.51    1.44   0
   8 -11  -2   21.70    1.59   0
  -8  11   2   24.80    1.76   0
   7 -11  -2    6.94    1.41   0
  -7  11   2    5.61    2.04   0
  -7  11   2    8.39    1.64   0
   7 -11  -2    5.55    2.16   0
   6 -11  -2   -0.61    1.50   0
  -6  11   2   -0.25    1.65   0
   6 -11  -2    0.82    1.76   0
  -6  11   2   -1.69    1.68   0
   5 -11  -2   23.62    1.77   0
   5 -11  -2   19.30    1.82   0
  -5  11   2   18.42    1.66   0
  -5  11   2   18.51    2.03   0
   4 -11  -2  126.37    2.71   0
  -4  11   2  116.85    2.11   0
  -4  11   2  111.71    2.77   0
   3 -11  -2   22.08    2.19   0
  -3  11   2   17.69    2.41   0
  -3  11   2   19.26    1.53   0
   3 -11  -2   20.16    1.92   0
   2 -11  -2   44.04    2.69   0
   2 -11  -2   40.31    2.04   0
  -2  11   2   40.94    1.85   0
   1 -11  -2    6.95    2.43   0
  -1  11   2    8.20    1.56   0
   1 -11  -2    7.06    2.75   0
   1 -11  -2    6.19    1.77   0
   0 -11  -2   36.86    2.74   0
   0 -11  -2   37.72    3.22   0
   0 -11  -2   35.41    1.92   0
   0  11   2   34.44    1.80   0
   1  11   2    3.92    2.05   0
  -1 -11  -2    2.28    2.63   0
   1  11   2   -1.47    1.43   0
  -1 -11  -2    0.93    2.29   0
  -1 -11  -2    5.85    1.79   0
  -2 -11  -2   21.32    2.11   0
  -2 -11  -2   22.70    1.85   0
   2  11   2   16.84    1.51   0
   2  11   2   20.47    2.01   0
  -2 -11  -2   19.54    2.33   0
   3  11   2    0.34    1.90   0
   3  11   2    4.06    1.71   0
  -3 -11  -2    4.26    1.73   0
  -3 -11  -2    2.67    1.75   0
  -3 -11  -2   -1.99    1.98   0
   4  11   2   85.28    1.60   0
  -4 -11  -2   85.91    2.19   0
   4  11   2   79.08    2.17   0
  -4 -11  -2   86.79    1.66   0
   5  11   2   69.21    1.94   0
   5  11   2   66.00    1.79   0
  -5 -11  -2   66.63    1.80   0
   6  11   2   68.81    1.70   0
  -6 -11  -2   74.96    1.93   0
  -6 -11  -2   72.58    1.57   0
   7  11   2   12.68    1.52   0
   7  11   2   13.69    1.47   0
  -7 -11  -2   10.64    1.41   0
  -7 -11  -2    9.19    1.54   0
  -8 -11  -2   10.42    1.47   0
  -8 -11  -2   10.60    1.62   0
  -8 -11  -2    9.75    1.30   0
   8  11   2   15.47    1.40   0
   8  11   2   12.37    1.30   0
  -9 -11  -2    5.14    1.40   0
  -9 -11  -2    4.31    1.29   0
  -9 -11  -2    0.88    1.37   0
   9  11   2    5.38    1.34   0
   9  11   2    6.99    1.27   0
  10  11   2    9.70    1.25   0
 -10 -11  -2    9.33    1.30   0
  10  11   2    6.43    1.32   0
 -10 -11  -2    8.37    1.69   0
 -10 -11  -2   10.94    1.36   0
  -7  12   2    4.62    2.03   0
   7 -12  -2    3.47    2.13   0
   7 -12  -2    5.02    1.61   0
  -7  12   2    7.64    1.80   0
   6 -12  -2    3.89    1.76   0
   6 -12  -2    3.26    1.63   0
  -6  12   2    4.09    1.55   0
  -6  12   2    4.34    1.75   0
   5 -12  -2   21.14    1.71   0
   5 -12  -2   23.83    1.79   0
  -5  12   2   22.18    1.64   0
  -5  12   2   18.62    1.94   0
  -4  12   2   57.10    1.84   0
   4 -12  -2   67.27    2.41   0
  -4  12   2   58.28    2.55   0
   3 -12  -2   27.23    2.21   0
  -3  12   2   25.52    2.40   0
  -3  12   2   21.71    1.48   0
   3 -12  -2   27.41    1.81   0
   2 -12  -2    0.60    2.09   0
   2 -12  -2   -0.49    2.38   0
   2 -12  -2    2.34    1.73   0
  -2  12   2   -0.21    1.58   0
   1 -12  -2   -0.71    2.41   0
   1 -12  -2   -0.32    2.67   0
   1 -12  -2   -3.52    1.79   0
  -1  12   2    2.93    1.47   0
   0 -12  -2   31.59    1.77   0
   0 -12  -2   31.59    2.99   0
   0 -12  -2   31.40    2.71   0
   0  12   2   36.92    1.63   0
   1  12   2   46.25    1.99   0
  -1 -12  -2   45.78    2.52   0
  -1 -12  -2   43.26    2.75   0
  -1 -12  -2   47.78    1.78   0
   1  12   2   41.62    1.70   0
  -2 -12  -2   51.67    2.30   0
   2  12   2   50.35    1.68   0
   2  12   2   53.40    1.99   0
  -2 -12  -2   53.10    1.84   0
  -2 -12  -2   52.06    2.41   0
   3  12   2  257.27    2.31   0
  -3 -12  -2  259.02    2.37   0
  -3 -12  -2  250.34    3.13   0
  -3 -12  -2  265.50    3.20   0
   3  12   2  239.34    2.74   0
   4  12   2   22.08    1.83   0
  -4 -12  -2   21.81    1.62   0
  -4 -12  -2   22.67    1.79   0
  -4 -12  -2   20.91    1.81   0
   4  12   2   22.25    1.59   0
  -5 -12  -2    2.23    1.63   0
   5  12   2    3.80    1.64   0
   5  12   2    1.89    1.42   0
  -5 -12  -2    2.77    1.47   0
  -6 -12  -2   13.02    1.66   0
  -6 -12  -2   11.48    1.50   0
   6  12   2    9.26    1.44   0
  -6 -12  -2   16.04    1.24   0
  -7 -12  -2   14.45    1.49   0
   7  12   2    7.19    1.41   0
  -7 -12  -2   17.31    1.52   0
  -8 -12  -2    1.34    1.17   0
   8  12   2    1.83    1.18   0
   8  12   2    3.86    1.24   0
  -8 -12  -2    2.15    1.29   0
  -9 -12  -2   42.64    1.53   0
  -9 -12  -2   38.81    1.54   0
  -9 -12  -2   39.60    1.68   0
   9  12   2   41.96    1.49   0
   9  12   2   40.75    1.25   0
 -10 -12  -2   51.57    1.93   0
 -10 -12  -2   71.34    1.59   0
 -10 -12  -2   57.63    1.59   0
  10  12   2   63.11    1.63   0
  10  12   2   67.79    1.70   0
   6 -13  -2    0.40    1.80   0
  -6  13   2    1.16    1.60   0
   6 -13  -2    1.53    1.62   0
  -6  13   2    1.73    1.85   0
   5 -13  -2   41.32    2.19   0
  -5  13   2   36.66    1.78   0
  -5  13   2   39.66    2.26   0
   5 -13  -2   33.95    1.74   0
  -4  13   2    3.18    1.43   0
   4 -13  -2    2.28    2.03   0
  -4  13   2    1.81    2.22   0
   3 -13  -2    2.16    2.30   0
  -3  13   2    4.41    1.22   0
   3 -13  -2    2.56    1.36   0
   2 -13  -2   11.21    2.78   0
   2 -13  -2   13.37    3.07   0
  -2  13   2   14.19    1.35   0
   2 -13  -2   10.01    1.51   0
   1 -13  -2    0.93    1.44   0
   1 -13  -2   -0.15    2.92   0
  -1  13   2   -0.09    1.36   0
   1 -13  -2   -0.04    3.13   0
   0  13   2   94.44    2.12   0
   0 -13  -2   99.78    3.70   0
   0 -13  -2   99.30    3.73   0
   0  13   2   94.90    1.89   0
   0 -13  -2  101.57    1.87   0
   1  13   2    2.69    1.70   0
   1  13   2    3.66    1.36   0
  -1 -13  -2   -0.08    1.54   0
  -1 -13  -2    1.02    1.88   0
  -1 -13  -2   -0.52    2.26   0
   2  13   2    7.41    1.47   0
   2  13   2    5.27    1.46   0
  -2 -13  -2    4.61    1.96   0
  -2 -13  -2    2.88    1.54   0
  -2 -13  -2    4.61    2.10   0
  -3 -13  -2   32.67    1.84   0
  -3 -13  -2   28.89    1.40   0
  -3 -13  -2   29.97    2.03   0
   3  13   2   30.86    1.34   0
   3  13   2   28.16    1.77   0
  -4 -13  -2   71.64    2.10   0
  -4 -13  -2   76.31    1.73   0
   4  13   2   67.62    2.00   0
  -4 -13  -2   78.74    2.06   0
   4  13   2   74.96    1.67   0
  -5 -13  -2   15.15    1.53   0
   5  13   2   17.35    1.37   0
   5  13   2   17.79    1.60   0
  -5 -13  -2   12.62    1.62   0
  -5 -13  -2   14.61    1.54   0
  -6 -13  -2    4.96    1.58   0
  -6 -13  -2    6.04    1.39   0
   6  13   2    7.04    1.30   0
  -7 -13  -2    0.96    1.49   0
  -7 -13  -2    0.45    1.35   0
  -7 -13  -2    4.14    1.37   0
   7  13   2   -0.05    1.30   0
  -8 -13  -2    4.66    1.42   0
  -8 -13  -2    7.74    1.19   0
   8  13   2    7.59    1.26   0
  -9 -13  -2    9.91    1.31   0
  -9 -13  -2   12.09    1.46   0
   9  13   2   11.46    1.20   0
   5 -14  -2    0.48    1.46   0
   5 -14  -2   -0.02    2.34   0
  -5  14   2    1.03    2.21   0
  -5  14   2   -0.43    1.41   0
  -4  14   2   61.68    1.77   0
   4 -14  -2   62.65    1.80   0
   4 -14  -2   70.36    3.47   0
  -3  14   2   26.51    1.40   0
   3 -14  -2   26.58    1.58   0
  -2  14   2   -0.65    1.22   0
   2 -14  -2    0.22    1.42   0
  -1  14   2   10.30    1.39   0
   1 -14  -2   10.25    1.46   0
   0  14   2   28.62    1.43   0
   0  14   2   33.61    1.50   0
   0 -14  -2   31.52    1.54   0
  -1 -14  -2    1.87    1.42   0
   1  14   2    2.96    1.35   0
  -1 -14  -2    1.55    2.47   0
   1  14   2    3.42    1.50   0
  -1 -14  -2    2.18    2.24   0
  -2 -14  -2    2.31    2.08   0
  -2 -14  -2    0.24    1.41   0
  -2 -14  -2    2.26    1.79   0
   2  14   2    4.44    1.53   0
   2  14   2    2.35    1.33   0
   3  14   2    0.14    1.54   0
  -3 -14  -2    0.44    1.64   0
   3  14   2   -1.20    1.34   0
  -3 -14  -2   -2.39    1.15   0
  -3 -14  -2   -0.16    1.80   0
   4  14   2    0.10    1.49   0
  -4 -14  -2    0.56    1.51   0
  -4 -14  -2   -0.74    1.55   0
  -4 -14  -2    2.11    1.11   0
   4  14   2    0.17    1.29   0
  -5 -14  -2    7.75    1.62   0
  -5 -14  -2   10.97    1.50   0
  -5 -14  -2    9.55    1.39   0
   5  14   2    9.02    1.52   0
   5  14   2   12.35    1.28   0
   6  14   2    2.25    1.26   0
  -6 -14  -2   -0.76    1.54   0
  -6 -14  -2    2.45    1.10   0
  -7 -14  -2    0.65    1.44   0
  -7 -14  -2    5.14    1.12   0
  -7 -14  -2   -0.16    1.52   0
   7  14   2    3.02    1.34   0
  -8 -14  -2   22.75    1.42   0
   8  14   2   24.60    1.18   0
  -8 -14  -2   19.47    1.52   0
  -8 -14  -2   20.48    1.64   0
   3 -15  -2   11.15    1.57   0
  -3  15   2   11.06    1.51   0
   2 -15  -2   70.02    1.72   0
  -2  15   2   82.91    1.79   0
  -1  15   2    1.30    1.29   0
   1 -15  -2    0.62    1.38   0
   0  15   2   25.30    1.64   0
   0 -15  -2   31.59    1.50   0
   0  15   2   32.16    1.43   0
  -1 -15  -2    0.39    1.35   0
   1  15   2    0.44    1.28   0
   1  15   2   -0.10    1.45   0
  -2 -15  -2    4.22    2.10   0
  -2 -15  -2    6.04    1.37   0
  -2 -15  -2    5.52    2.18   0
   2  15   2    6.34    1.40   0
   2  15   2    4.52    1.29   0
   3  15   2   -1.70    1.48   0
  -3 -15  -2    0.78    1.85   0
  -3 -15  -2    0.32    1.70   0
  -3 -15  -2    2.23    1.36   0
   3  15   2    0.48    1.24   0
  -4 -15  -2   39.97    2.01   0
  -4 -15  -2   44.55    2.00   0
   4  15   2   35.97    1.81   0
   4  15   2   42.52    1.48   0
  -4 -15  -2   41.96    1.53   0
   5  15   2    8.79    1.46   0
  -5 -15  -2    5.67    1.57   0
  -5 -15  -2    7.90    1.73   0
   5  15   2    9.94    1.31   0
  -5 -15  -2    7.31    1.35   0
  -6 -15  -2    3.79    1.61   0
  -6 -15  -2    4.57    1.62   0
   6  15   2    2.18    1.31   0
  -6 -15  -2    4.23    1.28   0
  -7 -15  -2   24.36    1.44   0
   7  15   2   24.10    1.44   0
  -1  16   2   31.40    1.42   0
   1 -16  -2    9.26    1.53   0
  -1  16   2   32.81    1.68   0
   0  16   2   72.33    1.92   0
   0  16   2   78.34    1.63   0
   0 -16  -2   73.07    1.69   0
   1  16   2   24.56    1.42   0
   1  16   2   16.18    1.54   0
  -1 -16  -2   16.39    1.38   0
  -2 -16  -2   85.43    3.97   0
  -2 -16  -2   95.13    1.51   0
  -2 -16  -2   85.61    3.95   0
   2  16   2   91.94    1.70   0
   2  16   2   77.96    2.02   0
  -3 -16  -2  112.76    3.11   0
   3  16   2  123.58    1.79   0
   3  16   2   88.89    2.12   0
  -3 -16  -2   97.03    3.16   0
  -3 -16  -2  114.31    1.79   0
  -4 -16  -2    0.91    1.33   0
  -4 -16  -2    1.25    1.75   0
  -4 -16  -2   -0.09    1.83   0
   4  16   2   -0.95    1.31   0
   4  16   2    1.02    1.49   0
   5  16   2    6.17    1.16   0
  -5 -16  -2    5.40    1.70   0
  -5 -15   3   -0.58    1.36   0
  -5 -15   3    0.42    1.47   0
   5  15  -3   -0.19    1.34   0
  -5 -15   3    0.30    1.31   0
   4  15  -3    9.27    1.37   0
  -4 -15   3   13.10    1.34   0
   4  15  -3   20.21    1.13   0
  -4 -15   3   19.46    1.36   0
  -4 -15   3   21.38    1.19   0
   3  15  -3   13.79    1.37   0
   3  15  -3   17.23    1.32   0
  -3 -15   3   18.06    1.44   0
  -3 -15   3   15.08    1.49   0
  -3 -15   3   16.37    1.54   0
  -2 -15   3   48.57    1.53   0
   2  15  -3   47.40    1.46   0
   2  15  -3   39.53    1.54   0
  -2 -15   3   44.58    1.75   0
  -1 -15   3    8.84    1.51   0
   1  15  -3    6.24    1.30   0
  -1 -15   3   11.14    1.38   0
   1  15  -3    3.31    1.37   0
   0 -15   3   10.59    1.39   0
   0  15  -3    6.07    1.34   0
   0 -15   3   11.67    1.66   0
   0  15  -3   13.45    1.33   0
   0 -15   3    9.72    1.41   0
   1 -15   3    0.28    1.37   0
   1 -15   3   -0.25    1.28   0
   1 -15   3    1.51    1.55   0
  -1  15  -3   -0.40    1.19   0
  -1  15  -3   -1.64    1.31   0
   2 -15   3    0.29    1.51   0
   2 -15   3    0.97    1.35   0
  -2  15  -3   -0.93    1.27   0
   2 -15   3    0.84    1.45   0
  -7 -14   3    0.29    1.29   0
  -7 -14   3    0.08    1.28   0
  -7 -14   3    0.71    1.35   0
   7  14  -3    0.94    1.32   0
   6  14  -3   -1.83    1.30   0
  -6 -14   3   -0.32    1.08   0
  -6 -14   3   -0.26    1.23   0
   6  14  -3   -0.31    1.31   0
  -6 -14   3   -0.91    1.29   0
   5  14  -3   17.88    1.44   0
  -5 -14   3   29.62    1.18   0
   5  14  -3   23.03    1.11   0
  -5 -14   3   23.53    1.47   0
  -5 -14   3   24.00    1.49   0
  -4 -14   3   -2.63    1.11   0
  -4 -14   3    1.24    1.26   0
  -4 -14   3   -1.34    1.43   0
   4  14  -3   -0.31    1.26   0
   4  14  -3    0.82    1.28   0
  -3 -14   3    1.65    1.21   0
  -3 -14   3    2.78    1.30   0
  -3 -14   3   -0.31    1.25   0
   3  14  -3    0.29    1.19   0
   3  14  -3    0.98    1.30   0
   2  14  -3    3.83    1.29   0
  -2 -14   3    4.33    1.51   0
   2  14  -3    7.07    1.33   0
  -2 -14   3    6.34    1.16   0
   1  14  -3    5.26    1.21   0
  -1 -14   3    2.52    1.14   0
  -1 -14   3    4.68    1.50   0
   1  14  -3    5.02    1.31   0
   0  14  -3    1.13    1.28   0
   0  14  -3    0.96    1.18   0
   0 -14   3    0.03    1.37   0
   0 -14   3    0.00    1.61   0
   1 -14   3    2.74    1.51   0
   1 -14   3    2.62    1.35   0
  -1  14  -3    2.00    1.23   0
  -1  14  -3    1.90    1.22   0
   2 -14   3   18.83    1.41   0
  -2  14  -3   19.91    1.30   0
   2 -14   3   22.84    1.77   0
   3 -14   3    3.45    1.43   0
  -3  14  -3    4.44    1.20   0
  -3  14  -3    2.67    1.44   0
   3 -14   3   -2.18    1.44   0
  -4  14  -3    0.30    1.20   0
   4 -14   3    0.16    1.59   0
  -4  14  -3    0.70    1.58   0
   4 -14   3    0.33    1.29   0
  -8 -13   3    3.72    1.13   0
  -8 -13   3    1.65    1.25   0
  -8 -13   3    3.66    1.46   0
   8  13  -3    5.27    1.09   0
  -7 -13   3   41.02    1.53   0
   7  13  -3   24.26    1.54   0
  -7 -13   3   36.16    1.34   0
  -7 -13   3   40.59    1.57   0
   7  13  -3   42.73    1.48   0
  -6 -13   3   29.38    1.43   0
  -6 -13   3   24.96    1.58   0
   6  13  -3   26.63    1.35   0
   6  13  -3   17.22    1.42   0
  -6 -13   3   21.89    1.45   0
   5  13  -3    1.67    1.27   0
   5  13  -3   -0.01    1.29   0
  -5 -13   3   -3.68    1.41   0
  -5 -13   3   -0.02    1.10   0
  -5 -13   3    1.73    1.34   0
   4  13  -3    1.86    1.29   0
  -4 -13   3    1.29    1.08   0
   4  13  -3    3.62    1.31   0
  -4 -13   3    1.94    1.15   0
  -4 -13   3    3.85    1.22   0
  -3 -13   3    3.51    1.49   0
  -3 -13   3    2.24    1.46   0
   3  13  -3    3.89    1.31   0
   3  13  -3    6.78    1.29   0
  -3 -13   3    2.02    1.35   0
  -2 -13   3   13.34    1.36   0
  -2 -13   3   13.18    1.60   0
  -2 -13   3   13.32    1.45   0
   2  13  -3   14.96    1.39   0
   2  13  -3   10.80    1.29   0
   1  13  -3   71.57    1.67   0
  -1 -13   3   69.99    1.67   0
  -1 -13   3   68.81    1.92   0
   1  13  -3   70.04    1.50   0
   0 -13   3   16.34    1.48   0
   0 -13   3   17.61    1.68   0
   0  13  -3   20.32    1.43   0
   0  13  -3   20.49    1.31   0
   1 -13   3    1.77    1.39   0
  -1  13  -3    1.31    1.23   0
   1 -13   3    6.90    1.57   0
  -2  13  -3   32.43    1.39   0
   2 -13   3   32.43    1.56   0
  -2  13  -3   28.03    1.66   0
   2 -13   3   31.31    1.64   0
  -3  13  -3    5.92    1.49   0
  -3  13  -3    6.12    1.19   0
   3 -13   3    4.12    1.55   0
   3 -13   3    6.60    1.54   0
  -4  13  -3   -0.75    1.46   0
  -4  13  -3   -0.90    1.33   0
   4 -13   3    0.57    1.44   0
   4 -13   3    0.57    1.42   0
   5 -13   3   57.09    1.78   0
  -5  13  -3   54.65    1.73   0
   5 -13   3   33.24    1.83   0
  -5  13  -3   50.65    1.63   0
   6 -13   3  117.31    2.13   0
  -9 -12   3   13.14    1.47   0
  -9 -12   3   12.60    1.35   0
   9  12  -3   16.68    1.32   0
  -9 -12   3   13.76    1.35   0
  -8 -12   3   25.10    1.54   0
   8  12  -3   35.07    1.46   0
  -8 -12   3   37.50    1.52   0
  -8 -12   3   33.43    1.38   0
  -7 -12   3   -0.81    1.11   0
  -7 -12   3   -1.16    1.22   0
  -7 -12   3   -2.01    1.48   0
   7  12  -3   -3.37    1.27   0
   7  12  -3    0.45    1.06   0
  -6 -12   3    2.55    1.22   0
  -6 -12   3    1.77    1.18   0
   6  12  -3    3.31    1.30   0
   6  12  -3    4.48    1.25   0
  -6 -12   3    1.16    1.36   0
  -5 -12   3  173.41    2.10   0
   5  12  -3  173.40    1.96   0
  -5 -12   3  169.66    2.13   0
  -5 -12   3  173.43    2.02   0
   5  12  -3  149.28    2.01   0
  -4 -12   3    4.50    1.20   0
  -4 -12   3    2.94    1.18   0
   4  12  -3    3.57    1.31   0
   4  12  -3    2.10    1.11   0
  -4 -12   3    0.86    1.46   0
  -3 -12   3   33.46    1.56   0
  -3 -12   3   34.40    1.35   0
   3  12  -3   31.58    1.53   0
   3  12  -3   32.36    1.24   0
  -3 -12   3   31.93    1.75   0
  -2 -12   3    6.10    1.30   0
  -2 -12   3    6.89    1.49   0
   2  12  -3    3.34    1.39   0
  -2 -12   3    8.65    1.67   0
   2  12  -3    2.82    1.48   0
  -1 -12   3    5.30    1.35   0
  -1 -12   3    5.00    1.21   0
  -1 -12   3    5.24    1.49   0
   1  12  -3    5.42    1.38   0
   1  12  -3    7.43    1.48   0
   0  12  -3    2.59    1.45   0
   0 -12   3    4.52    1.47   0
   0 -12   3    5.03    1.43   0
   0  12  -3    5.52    1.34   0
   0 -12   3    2.59    1.35   0
   1 -12   3    4.93    1.47   0
  -1  12  -3    3.70    1.28   0
   1 -12   3    4.82    1.64   0
   2 -12   3   10.90    1.61   0
   2 -12   3   10.85    1.43   0
  -2  12  -3    4.95    1.23   0
  -2  12  -3    5.55    1.64   0
  -3  12  -3   32.82    1.74   0
  -3  12  -3   31.08    1.52   0
   3 -12   3   33.51    1.72   0
   3 -12   3   28.88    1.59   0
  -4  12  -3   62.04    1.50   0
  -4  12  -3   62.90    1.78   0
   4 -12   3   62.61    1.60   0
   4 -12   3   69.47    1.81   0
  -5  12  -3   96.99    2.00   0
  -5  12  -3  109.84    1.89   0
   5 -12   3  125.61    2.05   0
   5 -12   3  106.52    1.95   0
   6 -12   3    1.02    1.37   0
  -6  12  -3    0.01    1.39   0
  -6  12  -3    1.82    1.47   0
   7 -12   3   53.87    1.68   0
   7 -12   3   41.31    1.89   0
  -7  12  -3   45.15    1.83   0
  -7  12  -3   50.62    1.76   0
 -10 -11   3   29.83    1.24   0
  10  11  -3   27.06    1.46   0
 -10 -11   3   27.78    1.43   0
 -10 -11   3   23.14    1.16   0
  -9 -11   3    0.07    1.55   0
  -9 -11   3    7.11    1.33   0
  -9 -11   3    2.83    1.27   0
   9  11  -3    2.70    1.32   0
  -9 -11   3    1.65    1.36   0
  -8 -11   3   -0.70    1.34   0
   8  11  -3   -1.81    1.30   0
  -8 -11   3    3.30    1.31   0
  -8 -11   3   -0.67    1.40   0
  -8 -11   3    2.10    1.37   0
   7  11  -3  141.10    1.80   0
  -7 -11   3  133.63    1.90   0
  -7 -11   3  139.41    1.78   0
  -7 -11   3  136.10    1.88   0
   6  11  -3  193.43    2.19   0
  -6 -11   3  224.73    2.10   0
  -6 -11   3  221.84    2.17   0
   6  11  -3  217.45    1.95   0
  -6 -11   3  215.88    2.19   0
   5  11  -3    3.06    1.43   0
  -5 -11   3   -0.15    1.46   0
  -5 -11   3    3.96    1.29   0
  -5 -11   3    4.97    1.46   0
   5  11  -3    2.63    1.38   0
   4  11  -3    2.23    1.64   0
  -4 -11   3    3.10    1.52   0
   4  11  -3    1.93    1.35   0
  -4 -11   3    2.39    1.28   0
  -4 -11   3    2.44    1.66   0
  -3 -11   3   77.02    1.59   0
   3  11  -3   73.81    1.47   0
   3  11  -3   78.40    1.78   0
  -3 -11   3   80.85    1.87   0
  -3 -11   3   77.59    2.00   0
   2  11  -3    2.56    1.55   0
  -2 -11   3    3.15    1.30   0
  -2 -11   3    3.34    1.49   0
  -2 -11   3    0.80    1.81   0
   2  11  -3    3.96    1.41   0
   1  11  -3   17.09    1.59   0
  -1 -11   3   11.24    1.65   0
   1  11  -3   17.05    1.49   0
  -1 -11   3   12.58    1.78   0
  -1 -11   3   11.27    1.51   0
   0 -11   3   72.95    1.84   0
   0  11  -3   66.77    1.83   0
   0  11  -3   75.51    1.66   0
   0 -11   3   69.68    2.02   0
  -1  11  -3    6.63    1.59   0
   1 -11   3   10.46    1.80   0
  -1  11  -3    8.95    1.45   0
   1 -11   3    6.67    1.59   0
   2 -11   3  127.54    2.23   0
   2 -11   3  121.39    2.19   0
  -2  11  -3  122.18    1.78   0
  -2  11  -3  124.85    2.26   0
  -3  11  -3   56.75    1.55   0
   3 -11   3   63.46    1.93   0
   3 -11   3   57.34    1.76   0
  -3  11  -3   61.22    1.89   0
   4 -11   3    7.15    1.62   0
   4 -11   3    3.69    1.61   0
  -4  11  -3    2.43    1.58   0
  -4  11  -3    7.12    1.28   0
  -5  11  -3    5.51    1.38   0
   5 -11   3    9.23    1.57   0
  -5  11  -3    6.54    1.37   0
   5 -11   3    7.48    1.31   0
   6 -11   3   38.55    1.61   0
  -6  11  -3   32.97    1.60   0
  -6  11  -3   31.88    1.63   0
  -7  11  -3    2.25    1.39   0
  -7  11  -3    1.73    1.48   0
   7 -11   3    1.14    1.58   0
   7 -11   3    2.92    1.25   0
   8 -11   3   11.54    1.86   0
   8 -11   3   16.14    1.56   0
  -8  11  -3   11.69    1.64   0
 -10 -10   3   59.17    1.62   0
  10  10  -3   60.42    1.53   0
 -10 -10   3   53.28    1.32   0
 -10 -10   3   49.15    1.78   0
  -9 -10   3    6.91    1.04   0
  -9 -10   3    6.92    1.44   0
   9  10  -3    7.06    1.29   0
  -9 -10   3    8.45    1.38   0
  -8 -10   3   61.41    1.46   0
  -8 -10   3   65.18    1.70   0
   8  10  -3   56.58    1.53   0
  -8 -10   3   53.58    1.67   0
  -7 -10   3   -0.10    1.37   0
  -7 -10   3    0.20    1.47   0
  -7 -10   3    2.69    1.17   0
   7  10  -3    2.50    1.36   0
  -7 -10   3    1.56    1.38   0
   6  10  -3  119.49    1.93   0
  -6 -10   3  137.79    1.84   0
  -6 -10   3  129.94    1.95   0
   6  10  -3  125.89    1.87   0
  -6 -10   3  131.11    1.99   0
   5  10  -3   10.64    1.41   0
   5  10  -3    7.22    1.54   0
  -5 -10   3    5.17    1.53   0
  -5 -10   3   10.04    1.58   0
  -5 -10   3   10.85    1.53   0
  -4 -10   3   -0.02    1.45   0
   4  10  -3    0.12    1.57   0
  -4 -10   3    2.45    1.72   0
   4  10  -3    0.87    1.43   0
  -4 -10   3    2.51    1.64   0
   3  10  -3    0.20    1.66   0
  -3 -10   3    1.30    1.32   0
  -3 -10   3   -1.59    1.54   0
   3  10  -3    0.08    1.26   0
  -3 -10   3   -0.80    1.75   0
  -2 -10   3  560.02    3.25   0
   2  10  -3  540.15    3.10   0
   2  10  -3  525.79    2.96   0
  -2 -10   3  530.05    3.07   0
  -2 -10   3  516.80    3.35   0
  -1 -10   3   25.63    1.55   0
  -1 -10   3   20.50    1.87   0
   1  10  -3   19.63    1.68   0
  -1 -10   3   23.38    2.06   0
   1  10  -3   23.40    1.84   0
   0 -10   3    8.60    1.84   0
   0  10  -3   14.00    1.66   0
   0 -10   3    9.65    2.02   0
   0  10  -3    6.06    1.81   0
  -1  10  -3   23.96    1.98   0
   1 -10   3   24.81    1.86   0
  -1  10  -3   25.48    1.63   0
   1 -10   3   22.08    1.78   0
   2 -10   3   14.44    1.85   0
   2 -10   3   10.97    1.74   0
  -2  10  -3   19.34    1.85   0
  -2  10  -3   14.52    1.50   0
  -3  10  -3   13.21    1.35   0
   3 -10   3   12.08    1.60   0
   3 -10   3    9.21    1.57   0
  -3  10  -3   15.87    1.75   0
  -4  10  -3   40.27    1.70   0
   4 -10   3   44.64    1.87   0
   4 -10   3   41.92    1.92   0
  -4  10  -3   40.72    1.90   0
   5 -10   3   13.77    1.60   0
  -5  10  -3   14.03    1.45   0
  -5  10  -3   10.14    1.55   0
   5 -10   3   13.01    1.67   0
   6 -10   3    5.38    1.46   0
  -6  10  -3    5.47    1.38   0
  -6  10  -3    4.00    1.57   0
   7 -10   3   13.47    1.28   0
   7 -10   3   11.21    1.68   0
  -7  10  -3   11.14    1.51   0
  -7  10  -3   10.53    1.33   0
   8 -10   3   81.02    1.82   0
   8 -10   3   66.53    2.22   0
  -8  10  -3   77.63    1.82   0
  11   9  -3    2.75    1.09   0
 -11  -9   3    4.03    1.54   0
 -11  -9   3    3.39    1.22   0
  11   9  -3    4.23    1.29   0
 -11  -9   3    8.74    1.46   0
 -10  -9   3    4.46    1.40   0
 -10  -9   3    2.16    1.45   0
  10   9  -3    1.05    1.36   0
 -10  -9   3    2.03    0.99   0
  10   9  -3   -0.74    1.26   0
  -9  -9   3    2.09    1.30   0
  -9  -9   3   -0.69    1.21   0
  -9  -9   3   -2.59    1.47   0
   9   9  -3   -0.11    1.30   0
  -8  -9   3   14.41    1.49   0
  -8  -9   3   12.79    1.52   0
   8   9  -3   12.93    1.38   0
  -8  -9   3   13.55    1.25   0
  -7  -9   3  100.14    1.92   0
  -7  -9   3   94.67    1.89   0
  -7  -9   3  105.38    1.68   0
   7   9  -3  103.01    1.77   0
   6   9  -3  278.90    2.33   0
  -6  -9   3  280.57    2.31   0
  -6  -9   3  268.02    2.24   0
  -6  -9   3  276.21    2.47   0
   6   9  -3  258.58    2.33   0
  -6  -9   3  273.58    2.44   0
  -5  -9   3   28.08    1.65   0
  -5  -9   3   28.93    1.78   0
   5   9  -3   29.32    1.62   0
   5   9  -3   27.17    1.70   0
  -5  -9   3   31.48    1.46   0
  -4  -9   3   -1.39    1.87   0
  -4  -9   3    1.98    1.74   0
   4   9  -3   -1.12    1.40   0
  -4  -9   3    1.97    1.43   0
   4   9  -3    2.97    1.75   0
   3   9  -3    2.56    1.77   0
  -3  -9   3    8.94    1.85   0
   3   9  -3   -1.60    1.36   0
  -3  -9   3   -0.04    1.83   0
  -3  -9   3    3.80    1.48   0
   2   9  -3    4.49    1.60   0
  -2  -9   3    2.62    1.56   0
  -2  -9   3   -0.38    2.03   0
   2   9  -3   -0.59    1.83   0
  -2  -9   3    2.39    1.44   0
   1   9  -3   73.20    2.07   0
  -1  -9   3   76.79    1.98   0
  -1  -9   3   73.67    2.07   0
   1   9  -3   70.38    1.89   0
  -1  -9   3   70.03    2.07   0
   0   9  -3   32.01    1.76   0
   0  -9   3   30.62    1.60   0
   0  -9   3   34.43    2.17   0
   0   9  -3   29.83    2.14   0
   1  -9   3  209.91    2.81   0
  -1   9  -3  206.76    2.73   0
   1  -9   3  210.88    2.49   0
  -1   9  -3  208.22    2.27   0
  -2   9  -3   67.43    2.29   0
  -2   9  -3   64.65    1.85   0
   2  -9   3   71.15    2.05   0
   2  -9   3   70.98    2.13   0
   3  -9   3   -0.50    1.94   0
  -3   9  -3   -1.44    1.49   0
   3  -9   3    1.92    1.79   0
  -3   9  -3    3.64    1.93   0
   4  -9   3  156.03    2.49   0
  -4   9  -3  147.31    2.20   0
   4  -9   3  154.07    2.29   0
  -4   9  -3  147.39    2.20   0
  -5   9  -3    0.93    1.49   0
   5  -9   3   -0.35    1.37   0
   5  -9   3    0.08    1.76   0
  -5   9  -3    0.69    1.71   0
  -6   9  -3    6.82    1.73   0
   6  -9   3    8.93    1.51   0
  -6   9  -3    7.02    1.47   0
  -7   9  -3   49.40    1.62   0
   7  -9   3   57.26    1.71   0
  -7   9  -3   50.98    1.81   0
   7  -9   3   50.51    1.79   0
   8  -9   3   84.55    2.33   0
   8  -9   3   96.26    1.69   0
  -8   9  -3   92.04    1.84   0
   8  -9   3   77.98    2.15   0
   9  -9   3    1.35    2.08   0
   9  -9   3    0.05    1.26   0
   9  -9   3    0.61    2.14   0
  -9   9  -3    0.65    1.32   0
 -11  -8   3   -0.30    1.55   0
  11   8  -3    1.93    1.30   0
  11   8  -3    0.26    1.25   0
 -11  -8   3    1.19    1.25   0
 -11  -8   3    2.84    1.35   0
  10   8  -3   39.47    1.38   0
 -10  -8   3   43.34    1.49   0
  10   8  -3   40.15    1.54   0
 -10  -8   3   39.53    1.54   0
 -10  -8   3   37.79    1.38   0
   9   8  -3    2.32    1.15   0
  -9  -8   3    2.94    1.39   0
  -9  -8   3    5.15    1.51   0
  -9  -8   3    1.31    1.20   0
   9   8  -3    3.07    1.48   0
   8   8  -3   72.63    1.53   0
  -8  -8   3   67.43    1.79   0
  -8  -8   3   72.16    1.59   0
   8   8  -3   58.62    1.66   0
  -8  -8   3   67.07    1.80   0
  -7  -8   3  255.49    2.44   0
  -7  -8   3  253.04    2.20   0
   7   8  -3  248.12    2.33   0
  -7  -8   3  246.08    2.44   0
  -6  -8   3    0.83    1.46   0
  -6  -8   3   -2.13    1.39   0
  -6  -8   3    5.11    1.77   0
   6   8  -3   -0.57    1.58   0
   6   8  -3   -2.16    1.38   0
   5   8  -3   21.64    1.71   0
  -5  -8   3   20.74    1.90   0
   5   8  -3   18.78    1.83   0
  -5  -8   3   23.05    1.93   0
  -5  -8   3   23.46    1.82   0
  -5  -8   3   20.22    1.50   0
  -4  -8   3   43.97    1.76   0
  -4  -8   3   38.26    1.93   0
   4   8  -3   37.68    1.89   0
  -4  -8   3   38.57    1.99   0
   4   8  -3   43.88    1.87   0
  -3  -8   3   16.25    1.90   0
  -3  -8   3   19.92    1.84   0
   3   8  -3   17.66    1.70   0
   3   8  -3   17.91    1.88   0
  -3  -8   3   17.92    1.57   0
  -2  -8   3   39.32    2.15   0
  -2  -8   3   39.67    1.93   0
   2   8  -3   40.36    1.93   0
   2   8  -3   31.82    1.80   0
  -2  -8   3   39.17    1.65   0
   1   8  -3  103.28    2.16   0
   1   8  -3  100.06    2.00   0
  -1  -8   3   99.60    2.19   0
  -1  -8   3  101.67    2.25   0
   0   8  -3   14.77    2.20   0
   0  -8   3   13.16    1.94   0
   0   8  -3   11.77    1.70   0
   0  -8   3   15.77    1.94   0
  -1   8  -3  279.54    3.01   0
   1  -8   3  290.32    2.79   0
   1  -8   3  282.34    3.08   0
  -1   8  -3  268.59    2.56   0
   2  -8   3  161.80    2.69   0
  -2   8  -3  165.31    2.24   0
   2  -8   3  168.28    2.46   0
  -2   8  -3  161.48    2.44   0
   3  -8   3    2.35    1.83   0
   3  -8   3    2.60    2.03   0
  -3   8  -3   -1.28    1.55   0
  -3   8  -3    1.16    1.79   0
   4  -8   3   87.85    2.21   0
  -4   8  -3   78.31    2.05   0
   4  -8   3   79.57    2.19   0
  -4   8  -3   82.46    2.08   0
  -5   8  -3   -0.01    1.51   0
  -5   8  -3   -2.36    1.80   0
   5  -8   3    3.90    1.65   0
   6  -8   3    6.42    1.50   0
   6  -8   3    6.64    1.84   0
  -6   8  -3   10.19    1.62   0
  -6   8  -3    8.17    1.49   0
   7  -8   3   50.74    1.61   0
  -7   8  -3   45.76    1.75   0
   7  -8   3   43.49    1.98   0
  -7   8  -3   45.44    1.85   0
   8  -8   3   17.30    1.45   0
   8  -8   3   14.95    1.96   0
   8  -8   3   14.87    1.82   0
  -8   8  -3   17.06    1.48   0
   9  -8   3   28.50    2.37   0
   9  -8   3   35.39    1.38   0
   9  -8   3   27.65    2.38   0
  -9   8  -3   34.79    1.60   0
  10  -8   3  170.62    1.96   0
 -10   8  -3   91.69    2.26   0
 -11  -7   3   58.26    1.67   0
 -11  -7   3   59.24    1.26   0
 -11  -7   3   55.31    1.65   0
  11   7  -3   52.50    1.52   0
  11   7  -3   54.46    1.43   0
 -10  -7   3   23.83    1.28   0
 -10  -7   3   19.92    1.49   0
  10   7  -3   20.26    1.36   0
  10   7  -3   25.33    1.25   0
 -10  -7   3   15.49    1.49   0
   9   7  -3    2.48    1.39   0
  -9  -7   3    1.97    1.52   0
  -9  -7   3   -0.81    1.22   0
  -9  -7   3    8.60    1.71   0
   9   7  -3    7.11    1.24   0
   8   7  -3   29.20    1.46   0
  -8  -7   3   34.18    1.67   0
  -8  -7   3   32.40    1.45   0
   8   7  -3   29.32    1.57   0
  -8  -7   3   34.93    1.93   0
  -7  -7   3   91.14    2.21   0
  -7  -7   3   91.35    1.56   0
   7   7  -3   99.64    1.77   0
   7   7  -3   88.55    1.90   0
  -7  -7   3   92.24    2.05   0
  -6  -7   3   28.56    1.99   0
  -6  -7   3   36.00    1.57   0
   6   7  -3   27.90    1.83   0
  -6  -7   3   24.37    1.98   0
   5   7  -3   19.80    1.56   0
  -5  -7   3   22.87    1.56   0
  -5  -7   3   23.05    1.91   0
  -5  -7   3   23.08    1.92   0
   5   7  -3   21.27    1.83   0
  -4  -7   3    1.04    1.89   0
  -4  -7   3    2.15    1.85   0
   4   7  -3    2.85    1.76   0
  -4  -7   3    1.75    1.43   0
  -4  -7   3    0.99    1.80   0
   4   7  -3   -1.97    1.46   0
  -3  -7   3    2.39    1.49   0
  -3  -7   3   -0.73    1.46   0
  -3  -7   3    3.98    1.82   0
   3   7  -3   -0.64    1.66   0
   3   7  -3    0.85    1.81   0
   2   7  -3   86.08    1.83   0
   2   7  -3   83.90    1.94   0
  -2  -7   3   82.52    2.14   0
  -2  -7   3   90.70    1.83   0
  -2  -7   3   85.55    2.11   0
   1   7  -3    2.18    1.70   0
  -1  -7   3    0.38    1.84   0
  -1  -7   3    5.97    1.88   0
   1   7  -3    2.47    1.86   0
   0  -7   3   41.80    2.07   0
   0   7  -3   38.08    1.81   0
   0   7  -3   41.09    2.22   0
   0  -7   3   38.18    2.00   0
   1  -7   3  114.92    2.28   0
  -1   7  -3  113.28    2.04   0
  -1   7  -3  116.68    2.50   0
   1  -7   3  109.37    2.30   0
   2  -7   3   92.59    2.44   0
  -2   7  -3   90.05    2.00   0
   2  -7   3   88.77    2.26   0
  -2   7  -3   95.43    2.48   0
  -3   7  -3   11.11    1.88   0
   3  -7   3   10.35    1.90   0
  -3   7  -3    9.87    1.91   0
   3  -7   3    9.59    1.93   0
  -4   7  -3   52.19    1.78   0
   4  -7   3   61.41    2.20   0
   4  -7   3   56.74    2.33   0
  -4   7  -3   53.48    2.08   0
   5  -7   3   53.66    1.83   0
  -5   7  -3   50.77    1.91   0
  -5   7  -3   51.39    2.28   0
  -6   7  -3   26.02    1.88   0
   6  -7   3   29.39    1.55   0
   6  -7   3   27.63    2.09   0
  -6   7  -3   27.84    1.71   0
   7  -7   3  122.68    1.89   0
   7  -7   3  106.54    2.43   0
  -7   7  -3  119.04    1.99   0
   8  -7   3    0.07    1.38   0
   8  -7   3    0.18    1.92   0
  -8   7  -3   -1.77    1.43   0
   8  -7   3    0.44    1.83   0
   9  -7   3    0.18    1.27   0
  -9   7  -3    1.30    1.42   0
   9  -7   3    1.48    2.11   0
   9  -7   3    1.13    2.11   0
  10  -7   3    0.13    1.28   0
 -10   7  -3   -0.40    1.54   0
 -12  -6   3    4.70    1.36   0
 -12  -6   3    2.27    1.57   0
 -12  -6   3    4.60    1.29   0
  12   6  -3    1.79    1.60   0
  12   6  -3    2.18    1.28   0
  11   6  -3   10.79    1.44   0
  11   6  -3   12.07    1.05   0
 -11  -6   3    7.74    1.60   0
 -11  -6   3    9.48    1.37   0
 -11  -6   3    9.76    1.06   0
 -10  -6   3   11.20    1.16   0
  10   6  -3    7.99    1.14   0
  10   6  -3    6.46    1.28   0
 -10  -6   3    7.61    1.25   0
 -10  -6   3    6.78    1.60   0
   9   6  -3   31.68    1.71   0
   9   6  -3   39.35    1.40   0
  -9  -6   3   38.63    1.21   0
  -9  -6   3   34.91    1.95   0
  -9  -6   3   40.01    1.34   0
  -8  -6   3    1.52    1.61   0
   8   6  -3    0.50    1.65   0
   8   6  -3   -0.25    1.31   0
  -8  -6   3    3.92    1.30   0
  -8  -6   3   -2.38    1.58   0
  -7  -6   3   10.73    1.44   0
  -7  -6   3    5.44    2.09   0
   7   6  -3   12.20    1.40   0
   7   6  -3   10.60    1.67   0
  -7  -6   3   12.46    1.81   0
   6   6  -3   34.24    1.60   0
  -6  -6   3   39.82    2.05   0
  -6  -6   3   40.34    2.01   0
  -6  -6   3   34.11    1.63   0
   6   6  -3   35.07    1.91   0
   5   6  -3   43.52    1.96   0
  -5  -6   3   46.02    2.08   0
  -5  -6   3   45.08    2.08   0
   5   6  -3   48.45    1.42   0
  -5  -6   3   52.60    1.66   0
   5   6  -3   43.89    1.99   0
  -4  -6   3    1.08    1.87   0
  -4  -6   3    3.28    1.92   0
   4   6  -3    3.38    1.42   0
  -4  -6   3    4.87    1.45   0
   4   6  -3    1.72    1.79   0
  -3  -6   3   18.03    1.92   0
  -3  -6   3   19.35    1.97   0
  -3  -6   3   16.97    1.89   0
  -3  -6   3   20.54    1.59   0
   3   6  -3   18.89    1.79   0
   3   6  -3   19.20    1.88   0
  -2  -6   3    3.21    1.49   0
  -2  -6   3    0.00    1.85   0
   2   6  -3   -0.70    1.78   0
  -2  -6   3    0.61    1.93   0
   2   6  -3    1.62    1.86   0
  -1  -6   3   49.70    2.15   0
   1   6  -3   48.37    2.02   0
  -1  -6   3   52.89    2.14   0
   1   6  -3   50.66    2.17   0
   0   6  -3   53.72    2.02   0
   0   6  -3   55.16    2.16   0
   0  -6   3   53.08    2.21   0
   0  -6   3   54.69    2.19   0
   1  -6   3   14.81    1.99   0
  -1   6  -3   15.53    1.82   0
   1  -6   3   16.93    2.04   0
  -1   6  -3   15.31    1.99   0
  -2   6  -3   41.55    1.83   0
   2  -6   3   40.03    2.07   0
   2  -6   3   39.81    2.02   0
  -2   6  -3   39.76    2.03   0
   3  -6   3  139.77    2.40   0
  -3   6  -3  140.39    2.60   0
   3  -6   3  142.42    2.41   0
  -3   6  -3  143.17    2.21   0
  -4   6  -3   34.95    1.91   0
   4  -6   3   36.02    1.92   0
  -4   6  -3   32.23    2.31   0
   4  -6   3   36.19    2.21   0
   5  -6   3    1.23    1.72   0
  -5   6  -3    0.58    1.92   0
  -5   6  -3    2.38    1.67   0
   6  -6   3    1.15    1.79   0
  -6   6  -3    1.86    1.82   0
   6  -6   3    1.54    1.95   0
  -6   6  -3   -1.85    1.83   0
   7  -6   3    6.92    1.66   0
   7  -6   3    7.59    1.87   0
   7  -6   3    9.25    1.81   0
  -7   6  -3    5.91    1.64   0
   8  -6   3  126.49    1.80   0
   8  -6   3  111.81    2.81   0
  -8   6  -3  125.04    1.95   0
   8  -6   3  107.79    2.81   0
   9  -6   3   96.27    3.05   0
   9  -6   3  103.59    1.80   0
   9  -6   3   95.81    3.14   0
  -9   6  -3  110.87    1.85   0
  10  -6   3    7.33    1.31   0
 -10   6  -3    9.05    1.38   0
 -11   6  -3   13.65    1.44   0
  11  -6   3   18.65    1.36   0
  12   5  -3    0.58    1.06   0
 -12  -5   3   -1.60    1.66   0
 -12  -5   3   -0.70    1.22   0
 -12  -5   3    0.14    1.28   0
  12   5  -3   -0.15    1.61   0
 -11  -5   3   14.62    1.40   0
 -11  -5   3   17.80    1.68   0
 -11  -5   3   18.15    1.27   0
  11   5  -3   12.86    1.50   0
  11   5  -3   17.60    1.22   0
  10   5  -3    2.58    1.19   0
  10   5  -3    2.30    1.49   0
 -10  -5   3    0.47    1.23   0
 -10  -5   3   -0.79    1.71   0
 -10  -5   3   -3.58    1.36   0
  -9  -5   3   -4.03    1.29   0
   9   5  -3   -0.88    1.57   0
  -9  -5   3    1.94    1.80   0
   9   5  -3    2.76    1.24   0
  -9  -5   3   -0.91    1.50   0
  -8  -5   3  102.53    2.01   0
  -8  -5   3  101.03    2.15   0
   8   5  -3  109.56    1.72   0
  -8  -5   3  108.51    1.55   0
   8   5  -3  100.78    2.13   0
  -7  -5   3   -2.78    1.50   0
  -7  -5   3    0.85    1.88   0
  -7  -5   3   -0.01    1.88   0
   7   5  -3   -1.26    1.41   0
   7   5  -3    0.17    1.68   0
  -6  -5   3   90.52    1.82   0
  -6  -5   3   85.13    2.26   0
   6   5  -3   84.36    2.06   0
  -6  -5   3   84.43    2.14   0
   6   5  -3   94.86    1.80   0
  -5  -5   3   -2.90    1.98   0
  -5  -5   3   -0.77    1.45   0
   5   5  -3   -1.05    1.20   0
   5   5  -3   -2.25    2.02   0
  -5  -5   3    0.55    1.88   0
  -4  -5   3   10.43    1.95   0
   4   5  -3    5.73    1.80   0
  -4  -5   3    7.55    1.50   0
  -4  -5   3    5.34    1.95   0
   4   5  -3    6.23    1.89   0
  -3  -5   3    4.56    1.66   0
  -3  -5   3    2.98    2.05   0
  -3  -5   3    2.06    1.99   0
   3   5  -3    1.93    1.99   0
   3   5  -3    7.02    1.85   0
  -3  -5   3    4.28    1.58   0
  -2  -5   3   68.81    2.28   0
   2   5  -3   70.43    2.36   0
  -2  -5   3   65.17    1.99   0
  -2  -5   3   72.14    2.01   0
   2   5  -3   70.54    2.25   0
   1   5  -3  149.02    2.65   0
   1   5  -3  140.18    2.59   0
   1   5  -3  137.03    2.51   0
  -1  -5   3  140.30    2.57   0
  -1  -5   3  138.23    2.62   0
   0  -5   3   32.34    2.28   0
   0   5  -3   33.92    2.13   0
   0   5  -3   33.08    2.25   0
   0  -5   3   31.52    2.38   0
  -1   5  -3   58.58    2.21   0
  -1   5  -3   58.10    2.37   0
   1  -5   3   61.23    2.45   0
   1  -5   3   61.04    2.32   0
  -2   5  -3   31.69    1.97   0
   2  -5   3   35.78    2.17   0
   2  -5   3   33.08    2.11   0
  -2   5  -3   38.78    2.11   0
   3  -5   3   96.43    2.25   0
  -3   5  -3   99.35    2.11   0
   3  -5   3   92.58    2.25   0
  -3   5  -3   93.55    2.27   0
   4  -5   3   36.14    1.95   0
  -4   5  -3   35.81    2.03   0
  -4   5  -3   40.47    1.94   0
  -5   5  -3   10.04    1.76   0
  -5   5  -3   10.98    1.99   0
   5  -5   3   11.30    1.75   0
   6  -5   3    1.77    1.64   0
  -6   5  -3    1.53    1.79   0
   6  -5   3   -1.08    2.22   0
   7  -5   3   11.73    1.49   0
   7  -5   3    8.33    2.21   0
  -7   5  -3   14.50    1.74   0
   7  -5   3    8.53    2.15   0
  -8   5  -3   -1.28    1.59   0
   8  -5   3    2.90    1.32   0
   8  -5   3    0.62    2.14   0
   8  -5   3   -0.11    2.06   0
   9  -5   3    0.10    2.23   0
  -9   5  -3    2.51    1.48   0
   9  -5   3    1.06    1.25   0
   9  -5   3    0.50    2.29   0
  10  -5   3   68.24    1.52   0
 -10   5  -3   71.94    1.64   0
 -11   5  -3    1.27    1.37   0
  11  -5   3    2.26    1.24   0
  12   4  -3    9.05    1.09   0
  12   4  -3    8.46    1.63   0
 -12  -4   3    8.57    1.38   0
 -12  -4   3   10.35    1.28   0
 -12  -4   3    6.86    1.95   0
  11   4  -3    4.00    1.19   0
 -11  -4   3    4.31    1.71   0
  11   4  -3    3.64    1.51   0
 -11  -4   3    3.05    1.24   0
 -11  -4   3    4.78    1.29   0
 -10  -4   3    9.70    1.44   0
 -10  -4   3    9.30    1.93   0
 -10  -4   3   10.32    1.01   0
  10   4  -3    9.57    1.60   0
  10   4  -3    8.41    1.17   0
   9   4  -3   79.87    1.58   0
  -9  -4   3   84.28    1.44   0
  -9  -4   3   81.25    1.73   0
  -9  -4   3   81.95    2.17   0
   9   4  -3   75.99    1.95   0
  -8  -4   3   21.72    1.57   0
   8   4  -3   20.15    1.91   0
   8   4  -3   19.98    1.45   0
  -8  -4   3   22.90    1.89   0
  -8  -4   3   18.61    1.80   0
  -7  -4   3   53.22    1.69   0
   7   4  -3   50.17    1.65   0
  -7  -4   3   47.29    2.21   0
   7   4  -3   48.06    2.13   0
  -7  -4   3   48.76    2.04   0
  -6  -4   3   18.76    1.54   0
   6   4  -3   12.54    1.80   0
  -6  -4   3    6.87    1.94   0
  -6  -4   3   11.93    2.05   0
   6   4  -3   15.40    1.45   0
   5   4  -3  135.91    2.00   0
  -5  -4   3  143.71    2.03   0
   5   4  -3  131.40    2.29   0
  -5  -4   3  134.25    2.30   0
  -5  -4   3  128.11    2.41   0
  -4  -4   3   13.69    1.72   0
  -4  -4   3   12.05    2.04   0
  -4  -4   3   12.58    2.07   0
   4   4  -3   12.13    1.89   0
   4   4  -3   11.12    1.63   0
   4   4  -3   16.12    1.67   0
  -3  -4   3   16.67    2.20   0
  -3  -4   3   20.70    1.88   0
   3   4  -3   13.93    2.15   0
  -3  -4   3   18.68    1.86   0
   3   4  -3   18.17    2.12   0
   2   4  -3    3.69    2.17   0
   2   4  -3    2.60    2.14   0
  -2  -4   3    3.07    2.30   0
  -2  -4   3    2.76    1.79   0
  -2  -4   3    4.33    1.92   0
  -2  -4   3    3.68    1.81   0
  -1  -4   3   30.62    2.31   0
   1   4  -3   34.75    2.36   0
   1   4  -3   32.76    1.95   0
   1   4  -3   29.34    2.28   0
  -1  -4   3   32.37    2.39   0
   0   4  -3  622.09    4.11   0
   0  -4   3  598.17    3.95   0
   0   4  -3  619.82    3.94   0
   0  -4   3  606.55    4.08   0
  -1   4  -3  498.22    3.68   0
  -1   4  -3  506.41    3.79   0
   1  -4   3  497.67    3.77   0
   1  -4   3  502.94    3.84   0
   2  -4   3   12.84    2.25   0
   2  -4   3   16.08    2.67   0
  -2   4  -3   17.64    2.46   0
  -2   4  -3   13.52    2.33   0
   3  -4   3  263.77    2.93   0
   3  -4   3  252.22    3.23   0
  -3   4  -3  256.14    2.94   0
  -3   4  -3  252.23    3.10   0
   4  -4   3  213.63    2.59   0
  -4   4  -3  216.75    2.81   0
  -4   4  -3  213.57    2.64   0
  -5   4  -3    8.82    1.88   0
  -5   4  -3    7.44    1.70   0
   5  -4   3   11.63    1.75   0
   6  -4   3  193.50    3.19   0
  -6   4  -3  214.99    2.52   0
   6  -4   3  221.06    2.36   0
   6  -4   3  212.17    3.19   0
   7  -4   3    5.17    1.64   0
  -7   4  -3    7.67    1.83   0
   7  -4   3    5.15    2.46   0
   7  -4   3    5.86    2.30   0
   8  -4   3    2.63    1.45   0
  -8   4  -3    2.60    1.53   0
   8  -4   3    1.46    1.98   0
   8  -4   3    1.12    2.14   0
   9  -4   3    0.69    2.32   0
   9  -4   3   -1.37    1.36   0
  -9   4  -3    0.32    1.52   0
   9  -4   3   -0.15    2.08   0
  10  -4   3    0.28    3.07   0
 -10   4  -3   -0.76    1.41   0
  10  -4   3    1.02    3.13   0
  10  -4   3    0.46    1.21   0
 -11   4  -3   82.00    1.58   0
  11  -4   3   76.35    1.57   0
 -12   4  -3   69.54    1.62   0
  12  -4   3   70.50    1.39   0
  12   3  -3   13.75    2.04   0
  12   3  -3   20.98    1.10   0
 -12  -3   3   18.60    1.29   0
 -12  -3   3   17.29    2.34   0
 -12  -3   3   20.73    1.35   0
  11   3  -3    1.54    1.17   0
 -11  -3   3    1.86    1.87   0
 -11  -3   3    1.40    1.23   0
 -11  -3   3   -2.32    1.16   0
  11   3  -3    0.14    1.60   0
 -10  -3   3   42.29    1.55   0
  10   3  -3   50.19    1.43   0
  10   3  -3   40.75    1.87   0
 -10  -3   3   46.49    2.10   0
 -10  -3   3   47.86    1.48   0
  -9  -3   3    6.70    1.36   0
  -9  -3   3    2.68    1.81   0
  -9  -3   3    0.15    1.53   0
   9   3  -3    3.13    1.25   0
   9   3  -3    3.63    1.61   0
  -8  -3   3  490.79    3.03   0
   8   3  -3  462.31    3.73   0
   8   3  -3  514.35    2.80   0
  -8  -3   3  498.49    2.83   0
  -8  -3   3  466.73    3.95   0
   7   3  -3  280.98    2.18   0
  -7  -3   3  275.08    2.19   0
   7   3  -3  266.51    3.02   0
  -7  -3   3  264.05    2.66   0
  -7  -3   3  267.47    3.21   0
  -6  -3   3   50.96    2.40   0
   6   3  -3   50.48    1.69   0
  -6  -3   3   51.52    2.08   0
   6   3  -3   50.50    2.21   0
  -6  -3   3   52.12    1.69   0
   5   3  -3    0.62    1.55   0
  -5  -3   3    2.04    1.55   0
  -5  -3   3    2.39    1.99   0
   5   3  -3    0.77    1.79   0
  -5  -3   3    0.90    1.95   0
  -4  -3   3   30.87    2.25   0
  -4  -3   3   31.45    1.58   0
   4   3  -3   33.72    1.89   0
   4   3  -3   29.34    2.33   0
  -4  -3   3   29.74    2.19   0
  -3  -3   3    9.15    2.28   0
  -3  -3   3    9.61    1.94   0
  -3  -3   3    7.14    2.30   0
   3   3  -3    6.95    1.64   0
   3   3  -3    6.47    2.20   0
   3   3  -3    4.87    2.20   0
  -2  -3   3    9.02    2.31   0
   2   3  -3    7.17    2.17   0
  -2  -3   3    4.91    2.40   0
  -2  -3   3    9.56    1.90   0
  -2  -3   3    6.92    2.27   0
   2   3  -3    7.96    2.27   0
   1   3  -3   86.25    2.62   0
   1   3  -3   82.13    2.54   0
  -1  -3   3   80.61    2.47   0
  -1  -3   3   84.33    2.61   0
   1   3  -3   85.40    2.47   0
   0   3  -3 1139.89    5.22   0
   0  -3   3 1082.66    4.98   0
   0   3  -3 1115.70    5.29   0
   0  -3   3 1133.71    5.41   0
   1  -3   3   46.00    2.27   0
  -1   3  -3   44.21    2.28   0
   1  -3   3   46.83    2.50   0
  -1   3  -3   43.77    2.10   0
  -2   3  -3 1001.57    4.88   0
  -2   3  -3 1013.93    5.06   0
   2  -3   3  971.35    5.13   0
   2  -3   3 1027.68    4.95   0
   3  -3   3 1260.11    5.67   0
   3  -3   3 1248.97    5.10   0
  -3   3  -3 1256.40    5.06   0
  -3   3  -3 1263.20    5.58   0
  -4   3  -3  350.04    3.44   0
  -4   3  -3  345.49    3.09   0
   4  -3   3  352.73    3.06   0
  -5   3  -3  254.57    2.67   0
   5  -3   3  259.34    2.59   0
   5  -3   3  237.89    3.17   0
   6  -3   3    4.25    1.63   0
   6  -3   3   -1.51    2.08   0
  -6   3  -3   -2.76    1.85   0
   6  -3   3   -0.66    2.39   0
   7  -3   3  109.04    1.95   0
   7  -3   3   95.16    2.87   0
   7  -3   3  102.68    2.70   0
  -7   3  -3  102.42    2.18   0
  -8   3  -3    1.92    1.44   0
   8  -3   3    3.51    2.22   0
   8  -3   3    1.66    1.48   0
   8  -3   3    1.54    2.01   0
   9  -3   3  157.33    1.89   0
   9  -3   3  141.05    3.21   0
  -9   3  -3  149.01    2.02   0
   9  -3   3  140.49    3.31   0
  10  -3   3    0.22    2.36   0
 -10   3  -3   -0.73    1.19   0
  10  -3   3    2.09    2.55   0
  10  -3   3    3.46    1.22   0
 -11   3  -3   34.54    1.45   0
  11  -3   3   26.10    1.34   0
  12  -3   3    3.43    1.21   0
 -12   3  -3    4.73    1.34   0
  12   2  -3   41.85    1.40   0
 -12  -2   3   41.54    1.44   0
 -12  -2   3   34.23    1.52   0
 -11  -2   3   85.35    3.03   0
 -11  -2   3   97.53    1.62   0
  11   2  -3  100.22    1.55   0
 -11  -2   3   86.87    1.70   0
  11   2  -3   64.78    2.87   0
 -10  -2   3   25.76    1.52   0
  10   2  -3   28.59    2.03   0
  10   2  -3   30.18    1.32   0
 -10  -2   3   32.43    1.40   0
 -10  -2   3   26.41    2.28   0
   9   2  -3   31.14    1.35   0
  -9  -2   3   28.55    1.62   0
   9   2  -3   33.62    2.00   0
  -9  -2   3   30.27    2.23   0
  -9  -2   3   32.56    1.29   0
   8   2  -3   57.21    2.34   0
  -8  -2   3   59.99    1.56   0
  -8  -2   3   55.41    2.73   0
  -8  -2   3   58.38    1.69   0
   8   2  -3   57.58    1.78   0
   7   2  -3    3.24    2.17   0
  -7  -2   3    4.36    1.57   0
  -7  -2   3    1.25    2.56   0
   7   2  -3    0.41    1.53   0
  -7  -2   3    2.29    1.90   0
  -6  -2   3  140.59    2.29   0
   6   2  -3  142.50    2.65   0
   6   2  -3  146.89    1.99   0
  -6  -2   3  149.53    2.09   0
  -6  -2   3  139.01    2.85   0
  -5  -2   3    3.86    1.64   0
   5   2  -3    2.45    1.60   0
  -5  -2   3    3.89    1.98   0
  -5  -2   3    1.58    1.66   0
   5   2  -3    3.06    2.24   0
  -4  -2   3  163.05    2.72   0
   4   2  -3  172.37    2.44   0
  -4  -2   3  163.91    3.18   0
   4   2  -3  165.44    3.01   0
  -4  -2   3  170.08    2.21   0
   3   2  -3  516.40    3.56   0
   3   2  -3  474.03    3.37   0
  -3  -2   3  476.63    3.74   0
   3   2  -3  481.55    3.91   0
  -3  -2   3  472.09    4.09   0
  -3  -2   3  511.27    3.51   0
  -2  -2   3  665.22    4.11   0
   2   2  -3  624.85    4.20   0
   2   2  -3  648.41    4.43   0
  -2  -2   3  673.57    3.90   0
  -2  -2   3  631.87    4.41   0
   1   2  -3  224.25    3.47   0
   1   2  -3  220.95    3.31   0
  -1  -2   3  221.16    3.35   0
  -1  -2   3  229.78    3.67   0
  -1  -2   3  215.08    3.20   0
   1   2  -3  212.15    3.37   0
   0   2  -3  474.69    4.38   0
   0   2  -3  501.62    4.28   0
   0  -2   3  480.35    4.20   0
   0  -2   3  492.65    4.41   0
   1  -2   3  784.60    4.93   0
  -1   2  -3  810.96    4.94   0
  -1   2  -3  805.66    4.98   0
   1  -2   3  812.29    5.11   0
  -2   2  -3  109.48    2.55   0
   2  -2   3  106.37    2.56   0
   2  -2   3  113.34    2.80   0
  -2   2  -3  105.72    2.75   0
  -3   2  -3  634.63    3.83   0
   3  -2   3  633.00    4.39   0
  -3   2  -3  642.27    4.53   0
   3  -2   3  645.06    3.85   0
   4  -2   3    8.70    2.12   0
  -4   2  -3    5.17    2.27   0
   5  -2   3   13.48    2.21   0
   5  -2   3   11.42    1.85   0
  -5   2  -3   13.64    2.01   0
  -6   2  -3   32.16    1.67   0
   6  -2   3   33.32    1.77   0
   6  -2   3   31.09    2.24   0
   6  -2   3   31.37    2.55   0
   7  -2   3  350.73    3.84   0
   7  -2   3  346.70    2.64   0
   7  -2   3  324.33    3.86   0
  -7   2  -3  360.24    2.82   0
   8  -2   3   17.01    2.20   0
   8  -2   3   15.78    2.53   0
   8  -2   3   16.10    1.59   0
  -8   2  -3   19.76    1.78   0
   9  -2   3    3.80    1.32   0
  -9   2  -3    4.97    1.54   0
   9  -2   3    1.88    2.15   0
   9  -2   3    0.01    2.09   0
  10  -2   3   55.50    2.62   0
  10  -2   3   56.15    2.70   0
  10  -2   3   66.19    1.57   0
 -10   2  -3   65.27    1.65   0
  11  -2   3   -0.26    2.88   0
  11  -2   3   -0.14    2.63   0
 -11   2  -3    1.37    1.32   0
  11  -2   3    0.14    1.18   0
  12  -2   3    0.75    1.24   0
 -12   2  -3    5.84    1.36   0
 -12  -1   3   55.75    1.57   0
  12   1  -3   61.67    1.51   0
 -12  -1   3   60.24    1.46   0
  11   1  -3    3.69    1.16   0
 -11  -1   3   -0.93    1.09   0
 -11  -1   3   -1.25    1.26   0
  10   1  -3   81.99    1.52   0
  10   1  -3   71.18    3.10   0
 -10  -1   3   74.17    3.57   0
 -10  -1   3   80.17    1.63   0
 -10  -1   3   69.18    1.49   0
  -9  -1   3    0.75    1.25   0
   9   1  -3   -2.58    1.30   0
  -9  -1   3    1.58    2.62   0
   9   1  -3    0.93    2.14   0
  -9  -1   3    0.18    1.39   0
  -8  -1   3  264.75    4.24   0
   8   1  -3  286.82    2.37   0
  -8  -1   3  265.06    2.58   0
   8   1  -3  268.48    3.89   0
  -8  -1   3  292.36    2.47   0
  -7  -1   3  158.87    2.19   0
  -7  -1   3  143.09    2.36   0
   7   1  -3  156.13    2.10   0
   7   1  -3  149.98    3.21   0
  -7  -1   3  143.81    3.60   0
   6   1  -3  182.41    2.16   0
  -6  -1   3  164.82    2.35   0
  -6  -1   3  181.96    2.20   0
   6   1  -3  168.39    3.20   0
  -6  -1   3  169.52    3.60   0
  -5  -1   3  162.26    3.33   0
   5   1  -3  178.29    2.25   0
  -5  -1   3  184.98    2.36   0
  -5  -1   3  165.84    2.54   0
   5   1  -3  167.20    3.07   0
  -4  -1   3   10.21    1.95   0
   4   1  -3   12.31    1.98   0
  -4  -1   3   10.70    2.62   0
  -4  -1   3   12.91    2.03   0
   4   1  -3   11.64    2.65   0
   3   1  -3  621.52    3.70   0
  -3  -1   3  615.09    3.88   0
  -3  -1   3  578.08    4.71   0
   3   1  -3  599.84    4.77   0
  -3  -1   3  595.25    3.88   0
  -2  -1   3   -0.43    2.13   0
   2   1  -3   -1.20    2.08   0
   2   1  -3    0.03    2.46   0
  -2  -1   3    1.10    1.95   0
   2   1  -3   -1.84    2.58   0
  -2  -1   3    0.48    2.32   0
   1   1  -3   92.93    3.52   0
   1   1  -3   93.55    3.18   0
  -1  -1   3  102.56    3.72   0
  -1  -1   3   85.40    3.31   0
  -1  -1   3  108.54    3.53   0
   0   1  -3  358.73    4.18   0
   0  -1   3  358.19    4.19   0
   0   1  -3  347.31    4.39   0
   0  -1   3  356.52    4.51   0
   0   1  -3  356.17    4.60   0
   1  -1   3   85.94    3.02   0
   1  -1   3   84.64    3.06   0
  -1   1  -3   86.64    3.56   0
  -1   1  -3   87.53    3.09   0
   2  -1   3    1.34    2.14   0
  -2   1  -3    0.96    2.14   0
  -2   1  -3    0.67    2.55   0
   2  -1   3    2.24    2.61   0
   3  -1   3  304.56    3.52   0
   3  -1   3  307.56    3.34   0
  -3   1  -3  300.68    3.01   0
   3  -1   3  276.38    3.52   0
   4  -1   3  266.91    3.73   0
  -4   1  -3  287.26    2.80   0
   4  -1   3  292.54    3.01   0
   5  -1   3   31.99    1.96   0
   5  -1   3   26.75    2.43   0
  -5   1  -3   32.11    2.07   0
   6  -1   3  401.13    2.81   0
  -6   1  -3  388.44    2.93   0
   6  -1   3  366.73    3.72   0
   7  -1   3  579.71    3.12   0
   7  -1   3  585.33    4.56   0
   7  -1   3  529.34    4.45   0
  -7   1  -3  585.05    3.28   0
   8  -1   3  127.91    1.98   0
  -8   1  -3  125.29    2.20   0
   8  -1   3  125.45    2.77   0
   8  -1   3  114.23    3.00   0
   9  -1   3  266.09    2.17   0
   9  -1   3  242.05    3.51   0
   9  -1   3  254.19    3.52   0
  -9   1  -3  268.71    2.28   0
 -10   1  -3    5.11    1.46   0
  10  -1   3    5.12    2.12   0
  10  -1   3    3.29    1.87   0
  10  -1   3    1.46    1.26   0
  11  -1   3    7.32    2.11   0
  11  -1   3    7.47    1.19   0
  11  -1   3    5.39    2.04   0
 -11   1  -3    8.36    1.34   0
  12  -1   3   10.56    1.22   0
 -12   1  -3    9.61    1.29   0
  12   0  -3    0.58    1.22   0
 -12   0   3   -4.03    1.34   0
 -12   0   3   -1.64    1.27   0
  11   0  -3   56.71    1.36   0
 -11   0   3   57.71    1.50   0
 -10   0   3    4.25    1.31   0
  10   0  -3    3.36    1.21   0
  -9   0   3  128.89    1.87   0
   9   0  -3  126.35    1.77   0
  -8   0   3  412.30    2.75   0
  -8   0   3  404.45    6.52   0
   8   0  -3  410.30    6.12   0
   8   0  -3  418.42    2.55   0
   7   0  -3  406.69    2.71   0
  -7   0   3  355.05    5.53   0
  -7   0   3  397.63    2.75   0
   7   0  -3  396.54    5.34   0
   6   0  -3  329.73    2.57   0
  -6   0   3  353.01    2.76   0
   6   0  -3  323.14    4.61   0
  -6   0   3  313.35    4.86   0
   5   0  -3   -1.78    1.65   0
  -5   0   3   -1.58    1.41   0
  -5   0   3   -0.52    2.80   0
   5   0  -3   -0.27    2.45   0
   4   0  -3 1993.69    9.35   0
   4   0  -3 2001.10    6.08   0
  -4   0   3 1878.01    9.07   0
  -4   0   3 2107.69    6.28   0
   3   0  -3   20.84    2.72   0
   3   0  -3   22.96    1.99   0
  -3   0   3   20.78    2.58   0
  -3   0   3   20.48    2.54   0
  -3   0   3   21.72    2.04   0
   2   0  -3 1274.71    7.28   0
   2   0  -3 1307.61    5.96   0
  -2   0   3 1242.67    7.25   0
  -2   0   3 1252.94    6.22   0
  -2   0   3 1362.84    6.12   0
  -1   0   3  247.41    4.37   0
   1   0  -3  258.87    4.05   0
   1   0  -3  250.97    4.33   0
  -1   0   3  252.78    4.19   0
  -1   0   3  249.64    4.02   0
   0   0   3 5017.32   14.57   0
   0   0  -3 5022.12   12.92   0
   0   0   3 4875.99   12.82   0
   0   0   3 4593.05   12.65   0
   0   0  -3 4653.80   12.65   0
   1   0   3 2226.47    8.59   0
   1   0   3 2133.84    8.60   0
  -1   0  -3 2119.82    8.51   0
   2   0   3    2.81    2.40   0
   2   0   3    3.10    2.42   0
  -2   0  -3    1.79    3.01   0
   2   0   3    4.23    3.11   0
  -3   0  -3   -0.25    1.80   0
   3   0   3    3.09    2.37   0
   3   0   3   -1.58    2.26   0
   4   0   3  735.88    4.12   0
  -4   0  -3  718.20    4.10   0
   4   0   3  670.20    4.84   0
   5   0   3   10.45    2.45   0
  -5   0  -3   10.40    2.07   0
   5   0   3   10.33    1.94   0
   6   0   3  438.30    3.85   0
  -6   0  -3  460.92    3.06   0
   6   0   3  465.67    2.98   0
   7   0   3   10.99    1.32   0
  -7   0  -3    9.24    1.48   0
   7   0   3    9.16    2.56   0
   8   0   3   17.16    1.40   0
   8   0   3   15.65    2.50   0
  -8   0  -3   12.59    1.88   0
   8   0   3   15.17    2.08   0
   9   0   3   18.40    1.45   0
   9   0   3   15.12    2.09   0
   9   0   3   17.32    1.79   0
  -9   0  -3   15.84    1.62   0
 -10   0  -3   10.01    1.49   0
  10   0   3   11.43    1.12   0
  10   0   3   12.06    1.84   0
  10   0   3   11.48    2.03   0
  11   0   3   -2.26    1.26   0
  11   0   3    1.75    1.76   0
 -11   0  -3    2.10    1.11   0
  11   0   3    0.58    1.87   0
 -12   0  -3    4.21    1.33   0
  12   0   3    2.42    1.24   0
  12   0   3    1.33    2.10   0
  12   0   3    1.80    2.06   0
  12  -1  -3    7.98    1.28   0
 -12   1   3    3.56    1.33   0
  11  -1  -3   22.72    1.28   0
 -11   1   3   16.95    1.35   0
  10  -1  -3   11.56    1.20   0
 -10   1   3   11.63    1.31   0
  -9   1   3   11.01    1.45   0
   9  -1  -3    8.42    1.25   0
  -8   1   3   74.61    1.88   0
   8  -1  -3   75.02    1.55   0
   7  -1  -3   -1.03    1.57   0
  -7   1   3    0.56    1.69   0
  -6   1   3   17.12    1.72   0
   6  -1  -3   19.01    1.59   0
  -5   1   3    0.14    4.17   0
  -5   1   3    1.74    1.68   0
   5  -1  -3   -0.23    1.59   0
   5  -1  -3    0.43    3.17   0
  -4   1   3  958.48    8.61   0
   4  -1  -3 1010.32    4.63   0
   4  -1  -3 1087.40    9.03   0
  -4   1   3 1077.61    4.83   0
  -3   1   3  153.72    4.26   0
   3  -1  -3  163.95    4.21   0
   3  -1  -3  167.56    2.68   0
  -3   1   3  170.42    2.74   0
   2  -1  -3    0.96    2.36   0
  -2   1   3    0.45    2.74   0
  -2   1   3    3.03    2.05   0
  -1   1   3  392.24    5.48   0
  -1   1   3  376.73    5.22   0
  -1   1   3  398.51    4.73   0
  -1   1   3  362.94    5.58   0
  -1   1   3  400.45    4.57   0
   0   1   3  179.90    4.21   0
   0   1   3  193.99    5.07   0
   0   1   3  187.10    4.60   0
   1   1   3 2847.83   10.73   0
   1   1   3 2717.57    9.69   0
  -1  -1  -3 2821.52   10.46   0
  -1  -1  -3 2718.78    9.65   0
   2   1   3 1339.99    6.79   0
  -2  -1  -3 1317.90    6.77   0
  -2  -1  -3 1401.49    6.73   0
   2   1   3 1443.30    6.84   0
  -3  -1  -3 1163.58    5.90   0
   3   1   3 1149.56    5.88   0
   3   1   3 1281.19    5.60   0
  -3  -1  -3 1210.12    5.29   0
  -4  -1  -3    0.80    2.43   0
   4   1   3    5.89    2.25   0
  -4  -1  -3    2.60    2.33   0
   4   1   3    3.29    2.35   0
  -5  -1  -3  642.31    3.70   0
   5   1   3  584.90    4.41   0
   5   1   3  648.59    3.62   0
  -5  -1  -3  592.35    4.23   0
   6   1   3   53.07    2.26   0
  -6  -1  -3   55.90    2.02   0
   6   1   3   57.61    1.63   0
  -6  -1  -3   51.80    2.53   0
  -7  -1  -3   56.40    2.55   0
   7   1   3   65.67    1.55   0
  -7  -1  -3   58.50    1.96   0
   7   1   3   58.63    2.52   0
  -8  -1  -3  367.46    2.54   0
  -8  -1  -3  344.66    3.61   0
   8   1   3  382.75    2.59   0
   8   1   3  339.03    3.70   0
  -9  -1  -3   51.71    1.67   0
   9   1   3   46.41    1.51   0
   9   1   3   46.36    2.12   0
 -10  -1  -3    0.92    1.17   0
  10   1   3   -0.53    1.63   0
  10   1   3    4.93    1.85   0
  10   1   3    3.60    1.08   0
 -11  -1  -3  139.19    1.81   0
  11   1   3  118.20    2.54   0
  11   1   3  116.25    2.55   0
  11   1   3  135.25    1.57   0
  12   1   3    0.34    1.72   0
  12   1   3   -1.44    1.17   0
 -12  -1  -3    1.09    1.04   0
  12   1   3    0.19    1.78   0
 -13  -1  -3    5.88    1.27   0
  13   1   3    2.92    1.31   0
  12  -2  -3   32.49    1.40   0
 -12   2   3   27.18    1.42   0
 -11   2   3   -0.19    1.29   0
  11  -2  -3   -0.30    1.20   0
 -10   2   3   44.98    1.52   0
  10  -2  -3   42.18    1.36   0
   9  -2  -3    0.68    1.35   0
  -9   2   3    1.60    1.48   0
   8  -2  -3   45.08    1.63   0
  -8   2   3   44.79    1.82   0
   7  -2  -3    8.09    1.48   0
  -7   2   3    4.47    1.71   0
   6  -2  -3  116.29    2.04   0
  -6   2   3  116.40    2.18   0
   5  -2  -3  136.41    2.19   0
  -5   2   3  133.72    2.24   0
  -4   2   3   98.42    2.66   0
   4  -2  -3   94.30    2.33   0
   3  -2  -3 1702.00    6.54   0
  -3   2   3 1797.34    6.80   0
  -3   2   3 1674.82   11.68   0
  -3   2   3 1604.65   10.86   0
  -2   2   3  286.11    5.00   0
  -2   2   3  316.24    3.88   0
   2  -2  -3  299.91    3.73   0
  -1   2   3   15.82    2.80   0
  -1   2   3   14.63    3.84   0
   0   2   3  935.98   10.21   0
   0   2   3  949.64    6.60   0
   0   2   3  918.99    8.46   0
   0  -2  -3  890.34    6.58   0
  -1  -2  -3  617.79    5.35   0
   1   2   3  632.18    5.07   0
   1   2   3  660.17    6.53   0
   2   2   3   20.11    2.82   0
  -2  -2  -3   21.22    3.20   0
  -2  -2  -3   18.22    3.13   0
   2   2   3   20.11    3.13   0
   3   2   3  510.24    4.21   0
  -3  -2  -3  506.74    4.16   0
   3   2   3  557.18    4.09   0
  -3  -2  -3  531.46    4.04   0
  -4  -2  -3 5201.54   10.68   0
   4   2   3 5211.01   10.58   0
  -4  -2  -3 5490.87   10.08   0
   4   2   3 5606.60   10.16   0
  -5  -2  -3  215.02    3.33   0
  -5  -2  -3  238.05    2.83   0
   5   2   3  232.18    2.69   0
   5   2   3  215.32    3.02   0
   6   2   3  173.37    2.98   0
  -6  -2  -3  185.80    2.41   0
  -6  -2  -3  166.95    2.71   0
   6   2   3  183.12    2.08   0
  -7  -2  -3   24.36    1.84   0
   7   2   3   17.29    2.34   0
   7   2   3   16.80    1.66   0
  -7  -2  -3   17.08    2.38   0
   8   2   3    7.18    1.55   0
  -8  -2  -3    1.31    2.30   0
  -8  -2  -3    9.59    1.44   0
   8   2   3    3.43    2.28   0
   9   2   3    7.69    1.95   0
  -9  -2  -3    7.93    1.54   0
   9   2   3    9.05    1.39   0
  -9  -2  -3    9.33    2.02   0
 -10  -2  -3   10.00    1.45   0
  10   2   3   12.60    1.30   0
  10   2   3   11.40    1.73   0
 -10  -2  -3   14.10    1.85   0
  11   2   3   31.97    1.21   0
  11   2   3   34.04    1.79   0
 -11  -2  -3   35.00    1.52   0
  12   2   3   36.73    1.33   0
 -12  -2  -3   36.85    1.21   0
  12   2   3   30.60    1.88   0
  12   2   3   23.77    1.85   0
 -13  -2  -3    2.56    1.25   0
  13   2   3    2.17    1.30   0
  13   2   3    0.78    1.84   0
  13   2   3    0.89    1.81   0
  12  -3  -3    1.84    1.27   0
 -12   3   3    2.64    1.28   0
  11  -3  -3    1.15    1.23   0
 -11   3   3   -0.74    1.30   0
 -10   3   3   12.99    1.37   0
  10  -3  -3    0.57    1.24   0
  -9   3   3  263.76    2.37   0
   9  -3  -3  252.76    2.20   0
   8  -3  -3   41.68    1.61   0
  -8   3   3   41.49    1.79   0
  -7   3   3  210.71    2.47   0
   7  -3  -3  216.89    2.29   0
   6  -3  -3   -1.13    1.60   0
  -6   3   3    1.85    1.76   0
  -5   3   3   14.89    1.78   0
   5  -3  -3   16.22    1.63   0
  -4   3   3  214.84    3.06   0
   4  -3  -3  213.89    2.71   0
  -3   3   3   43.67    4.06   0
   3  -3  -3   42.12    2.55   0
  -3   3   3   47.56    2.64   0
  -2   3   3  189.76    3.50   0
   2  -3  -3  181.76    3.32   0
  -2   3   3  174.93    4.10   0
  -1   3   3  309.40    5.32   0
  -1   3   3  288.10    4.37   0
   0  -3  -3  362.34    4.20   0
   0  -3  -3  342.47    7.38   0
   0   3   3  359.82    7.79   0
   0   3   3  377.32    4.44   0
   1   3   3    9.37    3.45   0
   1   3   3    8.71    3.08   0
  -1  -3  -3    8.42    2.34   0
  -2  -3  -3   35.79    2.63   0
   2   3   3   40.33    2.81   0
   2   3   3   38.71    2.84   0
  -2  -3  -3   37.72    4.12   0
   3   3   3  216.42    3.09   0
  -3  -3  -3  196.39    3.17   0
  -3  -3  -3  206.96    3.06   0
   3   3   3  196.46    3.23   0
  -4  -3  -3 1359.14    5.61   0
   4   3   3 1467.30    5.59   0
  -4  -3  -3 1438.26    5.61   0
   4   3   3 1372.06    5.58   0
   5   3   3   31.50    1.98   0
   5   3   3   27.94    2.52   0
  -5  -3  -3   30.18    2.11   0
  -5  -3  -3   28.91    2.25   0
  -6  -3  -3  184.94    2.70   0
  -6  -3  -3  198.66    2.43   0
   6   3   3  186.92    2.72   0
   6   3   3  195.09    2.28   0
   7   3   3   78.03    1.86   0
  -7  -3  -3   69.21    2.54   0
  -7  -3  -3   78.65    2.03   0
   7   3   3   74.24    2.54   0
   8   3   3   81.03    1.78   0
   8   3   3   70.44    2.46   0
  -8  -3  -3   72.75    2.50   0
  -8  -3  -3   76.85    1.96   0
  -9  -3  -3   51.58    2.19   0
   9   3   3   53.02    1.57   0
   9   3   3   53.21    2.14   0
  -9  -3  -3   47.99    1.67   0
  10   3   3   53.06    1.96   0
 -10  -3  -3   56.43    1.62   0
 -10  -3  -3   53.38    2.05   0
  10   3   3   58.56    1.48   0
  11   3   3   10.34    1.29   0
  11   3   3   10.54    1.56   0
 -11  -3  -3   12.24    1.41   0
 -11  -3  -3   11.57    1.69   0
  12   3   3   77.38    2.07   0
  12   3   3   93.83    1.60   0
 -12  -3  -3   90.89    1.47   0
  13   3   3    0.47    1.81   0
 -13  -3  -3    3.15    1.05   0
  13   3   3    0.07    1.67   0
  11  -4  -3   27.84    1.38   0
 -11   4   3   31.31    1.63   0
 -10   4   3   14.30    1.40   0
  10  -4  -3    8.54    1.18   0
   9  -4  -3   97.74    1.66   0
  -9   4   3  102.83    1.86   0
  -8   4   3   -1.75    1.66   0
   8  -4  -3    1.31    1.38   0
  -7   4   3   71.80    2.02   0
   7  -4  -3   72.30    2.02   0
   6  -4  -3   36.81    1.92   0
  -6   4   3   37.91    1.93   0
   5  -4  -3   19.62    1.68   0
  -5   4   3   19.38    1.87   0
  -4   4   3  510.44    3.90   0
  -4   4   3  449.30    7.17   0
   4  -4  -3  530.29    3.85   0
  -3   4   3  374.96    3.95   0
   3  -4  -3  362.05    3.90   0
  -3   4   3  335.95    5.13   0
   3  -4  -3  327.47    4.99   0
  -2   4   3  617.23    5.76   0
   2  -4  -3  582.47    5.44   0
  -2   4   3  565.95    5.18   0
  -1   4   3   22.21    4.57   0
  -1   4   3   19.75    2.49   0
   0  -4  -3 1905.51    7.22   0
   0   4   3 1980.80    7.30   0
   1   4   3  967.30    9.50   0
   1   4   3 1020.86    8.90   0
  -1  -4  -3  927.21    8.37   0
   1   4   3  941.38    5.13   0
  -1  -4  -3  886.90    4.75   0
  -2  -4  -3   -0.17    2.44   0
   2   4   3    1.46    2.29   0
   2   4   3    0.86    2.57   0
  -2  -4  -3    3.05    3.59   0
  -3  -4  -3  406.93    3.62   0
  -3  -4  -3  399.20    4.90   0
  -3  -4  -3  439.20    3.89   0
   3   4   3  410.46    3.69   0
   3   4   3  437.97    3.89   0
  -4  -4  -3 1769.33    6.20   0
  -4  -4  -3 1691.08    7.25   0
   4   4   3 1839.91    6.41   0
   4   4   3 1630.85    5.74   0
  -4  -4  -3 1643.06    5.75   0
  -5  -4  -3   55.85    2.30   0
   5   4   3   56.00    2.32   0
  -5  -4  -3   64.18    2.12   0
   5   4   3   62.32    2.01   0
   6   4   3   73.24    2.28   0
  -6  -4  -3   86.49    2.07   0
  -6  -4  -3   77.38    2.28   0
   6   4   3   84.52    1.92   0
   7   4   3   32.65    1.69   0
   7   4   3   24.63    2.33   0
  -7  -4  -3   26.43    2.06   0
  -7  -4  -3   30.65    1.86   0
   8   4   3  134.13    1.98   0
  -8  -4  -3  137.77    2.12   0
   8   4   3  118.86    2.28   0
  -8  -4  -3  121.93    2.35   0
   9   4   3   41.50    1.94   0
  -9  -4  -3   40.48    1.78   0
   9   4   3   41.26    1.53   0
  -9  -4  -3   36.01    1.65   0
  10   4   3   39.38    1.87   0
 -10  -4  -3   48.59    1.53   0
 -10  -4  -3   39.38    1.94   0
  10   4   3   40.98    1.46   0
  11   4   3   49.49    1.42   0
  11   4   3   46.01    1.81   0
 -11  -4  -3   44.58    1.92   0
 -11  -4  -3   46.26    1.57   0
 -11  -4  -3   46.86    1.53   0
  12   4   3   55.93    1.98   0
 -12  -4  -3   48.71    2.07   0
  12   4   3   63.96    1.40   0
 -12  -4  -3   51.82    1.63   0
 -12  -4  -3   61.69    1.53   0
 -13  -4  -3   -0.36    1.36   0
  11  -5  -3   33.44    1.44   0
 -11   5   3   35.02    1.64   0
  10  -5  -3    0.69    1.23   0
 -10   5   3    2.97    1.53   0
   9  -5  -3   -0.84    1.30   0
  -9   5   3   -0.71    1.47   0
  -8   5   3   -1.68    1.54   0
   8  -5  -3   -0.35    1.32   0
  -7   5   3    0.08    1.58   0
   7  -5  -3    4.09    1.58   0
   6  -5  -3    1.45    1.53   0
  -6   5   3    3.52    1.99   0
   5  -5  -3    1.78    1.55   0
  -5   5   3    2.81    1.81   0
   4  -5  -3  763.77    6.85   0
   4  -5  -3  868.93    4.79   0
  -4   5   3  876.82    4.89   0
  -4   5   3  754.81    6.74   0
   3  -5  -3   32.36    2.28   0
   3  -5  -3   29.62    2.65   0
  -3   5   3   30.88    2.92   0
  -3   5   3   31.65    2.36   0
  -2   5   3  138.15    3.43   0
   2  -5  -3  152.77    3.76   0
  -2   5   3  146.84    3.94   0
   1  -5  -3    0.27    2.78   0
  -1   5   3    1.11    2.40   0
  -1   5   3    0.81    6.46   0
   0  -5  -3 1220.16    5.59   0
   0   5   3 1250.57    5.69   0
   1   5   3   94.46    4.24   0
  -1  -5  -3   90.91    2.83   0
   1   5   3   94.95    2.91   0
  -1  -5  -3   91.94    4.64   0
   1   5   3   90.58    3.80   0
  -2  -5  -3   49.35    2.57   0
   2   5   3   50.34    2.61   0
   2   5   3   52.49    2.98   0
   2   5   3   46.87    3.43   0
  -3  -5  -3   -1.30    2.81   0
  -3  -5  -3    1.85    2.30   0
   3   5   3   -1.83    2.40   0
   3   5   3    0.06    2.32   0
  -4  -5  -3  507.30    3.50   0
  -4  -5  -3  561.54    3.88   0
   4   5   3  567.74    3.98   0
   4   5   3  502.35    3.57   0
  -4  -5  -3  503.57    4.46   0
   5   5   3   53.39    2.13   0
  -5  -5  -3   47.84    2.52   0
   5   5   3   53.86    2.15   0
  -5  -5  -3   54.48    2.21   0
  -5  -5  -3   47.40    2.15   0
  -6  -5  -3   16.03    2.10   0
   6   5   3   20.76    1.65   0
  -6  -5  -3   19.91    1.83   0
   6   5   3   14.57    2.09   0
  -6  -5  -3   18.78    2.38   0
  -7  -5  -3  204.00    2.36   0
  -7  -5  -3  195.27    2.64   0
   7   5   3  216.48    2.28   0
   7   5   3  190.43    2.58   0
  -7  -5  -3  189.27    2.57   0
  -8  -5  -3    3.07    1.63   0
   8   5   3    0.91    1.50   0
  -8  -5  -3    4.23    1.78   0
  -8  -5  -3    1.15    1.87   0
   8   5   3   -1.34    2.05   0
  -9  -5  -3    4.18    1.63   0
  -9  -5  -3    0.59    1.46   0
   9   5   3    5.85    1.30   0
   9   5   3    3.25    1.55   0
  -9  -5  -3    0.78    1.65   0
  10   5   3   10.99    1.32   0
 -10  -5  -3    9.58    1.47   0
 -10  -5  -3    9.24    1.42   0
  10   5   3    7.55    1.71   0
 -10  -5  -3    8.96    1.58   0
  11   5   3    4.88    1.25   0
 -11  -5  -3   -0.22    1.29   0
 -11  -5  -3    0.05    1.38   0
 -11  -5  -3    2.31    1.56   0
  11   5   3    3.21    1.51   0
 -12  -5  -3   -3.63    1.53   0
 -12  -5  -3    0.39    1.58   0
 -12  -5  -3    1.38    1.20   0
  12   5   3    1.87    1.23   0
  12   5   3    0.89    1.49   0
 -11   6   3    1.31    1.37   0
  11  -6  -3    3.46    1.29   0
  10  -6  -3    2.03    1.31   0
 -10   6   3   -2.83    1.32   0
  -9   6   3   -1.40    1.39   0
   9  -6  -3   -0.83    1.33   0
   8  -6  -3   24.83    1.59   0
  -8   6   3   28.99    1.81   0
   7  -6  -3   14.62    1.64   0
  -7   6   3   11.95    1.69   0
   6  -6  -3   28.60    1.71   0
  -6   6   3   27.29    2.22   0
   5  -6  -3  151.96    4.61   0
   5  -6  -3  181.63    2.64   0
  -5   6   3  177.14    2.85   0
  -5   6   3  154.70    4.48   0
   4  -6  -3   28.95    1.98   0
  -4   6   3   25.20    2.86   0
  -4   6   3   30.90    2.55   0
   4  -6  -3   25.12    2.84   0
  -3   6   3   80.49    3.05   0
   3  -6  -3   75.79    2.77   0
   3  -6  -3   84.07    2.51   0
  -3   6   3   77.75    2.72   0
  -2   6   3    8.83    3.11   0
   2  -6  -3   10.25    2.58   0
  -2   6   3    8.42    2.32   0
  -1   6   3  169.34    2.92   0
   1  -6  -3  176.05    3.00   0
   0  -6  -3 1295.80    5.43   0
   0   6   3 1268.38    5.39   0
  -1  -6  -3   39.29    4.07   0
   1   6   3   33.07    2.55   0
  -1  -6  -3   37.12    4.06   0
  -1  -6  -3   37.67    2.51   0
   2   6   3  801.41    3.98   0
  -2  -6  -3  861.81    6.26   0
   2   6   3  772.24    5.79   0
  -2  -6  -3  829.12    4.23   0
   2   6   3  851.73    6.03   0
   3   6   3  115.72    2.61   0
  -3  -6  -3  110.52    2.50   0
   3   6   3  105.05    2.84   0
   3   6   3  106.36    2.52   0
  -3  -6  -3  105.50    3.06   0
   4   6   3  405.54    3.41   0
   4   6   3  374.46    3.07   0
  -4  -6  -3  412.48    3.38   0
  -4  -6  -3  390.30    3.78   0
  -4  -6  -3  398.23    3.11   0
  -5  -6  -3    0.34    1.62   0
   5   6   3    0.86    1.98   0
  -5  -6  -3   -0.43    1.77   0
  -5  -6  -3    3.27    2.15   0
   5   6   3   -1.33    1.56   0
  -6  -6  -3  218.77    2.97   0
  -6  -6  -3  230.77    2.74   0
  -6  -6  -3  216.31    2.62   0
   6   6   3  215.53    2.60   0
   6   6   3  227.32    2.42   0
   7   6   3   16.86    1.57   0
  -7  -6  -3   13.19    1.73   0
  -7  -6  -3   12.16    2.25   0
  -7  -6  -3   16.30    2.28   0
   7   6   3   11.41    2.00   0
   8   6   3    0.68    1.67   0
  -8  -6  -3    3.14    1.55   0
  -8  -6  -3   -0.26    1.72   0
   8   6   3    0.97    1.46   0
  -8  -6  -3   -0.19    1.91   0
  -9  -6  -3   -1.07    1.56   0
  -9  -6  -3   -2.62    1.42   0
   9   6   3    3.18    1.28   0
  -9  -6  -3    0.39    1.55   0
   9   6   3    2.89    1.52   0
  10   6   3    8.69    1.63   0
 -10  -6  -3    8.56    1.54   0
  10   6   3    9.45    1.23   0
 -10  -6  -3   12.18    1.36   0
 -10  -6  -3    9.68    1.56   0
  11   6   3    6.00    1.23   0
 -11  -6  -3    5.57    1.41   0
 -11  -6  -3   -0.27    1.33   0
 -11  -6  -3    8.32    1.58   0
  11   6   3    4.50    1.58   0
 -12  -6  -3   11.94    1.41   0
  12   6   3    9.62    1.08   0
 -12  -6  -3   16.23    1.32   0
 -12  -6  -3   11.91    1.64   0
  12   6   3   11.39    1.59   0
 -10   7   3   18.04    1.46   0
  10  -7  -3    8.98    1.48   0
   9  -7  -3   -0.34    1.36   0
  -9   7   3    1.57    1.33   0
   8  -7  -3   44.89    1.63   0
  -8   7   3   43.65    1.88   0
   7  -7  -3    2.15    1.60   0
  -7   7   3    2.04    1.81   0
   6  -7  -3   23.16    1.78   0
  -6   7   3   22.14    2.02   0
  -5   7   3    5.09    2.24   0
   5  -7  -3   10.11    1.82   0
  -5   7   3    6.73    2.42   0
   5  -7  -3    5.99    2.83   0
   4  -7  -3  702.87    5.33   0
  -4   7   3  742.33    4.98   0
   4  -7  -3  792.78    4.91   0
  -4   7   3  673.32    5.09   0
  -3   7   3   -1.50    2.32   0
   3  -7  -3    0.48    2.16   0
  -3   7   3    0.80    2.64   0
   2  -7  -3    0.65    2.51   0
  -2   7   3   -0.13    1.94   0
  -2   7   3   -0.39    3.11   0
  -1   7   3   30.09    2.46   0
   1  -7  -3   30.99    2.23   0
   0   7   3  776.68    4.12   0
   0  -7  -3  797.01    4.22   0
  -1  -7  -3  786.80    8.56   0
   1   7   3  731.26    3.98   0
  -1  -7  -3  709.51    7.92   0
  -1  -7  -3  730.72    3.97   0
  -2  -7  -3   12.67    2.47   0
   2   7   3   10.90    2.45   0
   2   7   3   13.45    1.73   0
   2   7   3   11.11    2.10   0
  -2  -7  -3   14.30    2.11   0
   3   7   3   14.46    2.38   0
   3   7   3   15.29    2.06   0
   3   7   3   15.77    1.90   0
  -3  -7  -3   12.60    2.08   0
  -4  -7  -3   84.91    2.26   0
   4   7   3   86.65    2.26   0
  -4  -7  -3   91.97    2.81   0
   4   7   3   95.35    2.29   0
   5   7   3  161.10    2.47   0
   5   7   3  177.55    2.35   0
  -5  -7  -3  173.49    2.47   0
  -5  -7  -3  169.42    2.92   0
  -5  -7  -3  164.31    2.49   0
   6   7   3  126.20    2.24   0
   6   7   3  118.69    2.29   0
  -6  -7  -3  122.04    2.27   0
  -6  -7  -3  127.59    2.20   0
  -6  -7  -3  119.55    2.68   0
   7   7   3  210.09    2.27   0
  -7  -7  -3  191.32    2.44   0
  -7  -7  -3  209.22    2.37   0
   7   7   3  189.94    2.41   0
  -7  -7  -3  185.00    2.81   0
  -8  -7  -3   -0.20    1.87   0
  -8  -7  -3    5.10    1.47   0
   8   7   3    6.27    1.36   0
   8   7   3    1.88    1.66   0
  -8  -7  -3    2.53    1.69   0
  -9  -7  -3    2.71    1.51   0
  -9  -7  -3   -0.36    1.34   0
  -9  -7  -3    0.57    1.55   0
   9   7   3    1.58    1.27   0
   9   7   3   -0.04    1.51   0
  10   7   3    5.28    1.28   0
 -10  -7  -3    3.48    1.55   0
 -10  -7  -3    7.78    1.64   0
  10   7   3   12.14    1.64   0
 -10  -7  -3   11.92    1.36   0
 -11  -7  -3   47.33    1.43   0
 -11  -7  -3   46.69    1.65   0
  11   7   3   41.49    1.38   0
 -11  -7  -3   35.47    1.61   0
  11   7   3   40.77    1.48   0
 -12  -7  -3    4.39    1.55   0
  12   7   3    6.59    1.15   0
 -12  -7  -3    3.12    1.28   0
  12   7   3    5.78    1.47   0
 -12  -7  -3    0.42    1.38   0
  10  -8  -3    4.63    1.31   0
 -10   8   3    5.87    1.66   0
   9  -8  -3    1.52    1.33   0
  -9   8   3    0.99    1.49   0
   8  -8  -3   37.40    1.60   0
  -8   8   3   33.61    1.74   0
  -7   8   3   39.81    1.89   0
   7  -8  -3   36.83    1.63   0
  -6   8   3    1.63    2.66   0
   6  -8  -3    4.28    1.52   0
   6  -8  -3    1.46    2.83   0
  -6   8   3    0.96    1.80   0
  -5   8   3   80.99    2.64   0
   5  -8  -3   87.19    2.21   0
  -5   8   3   76.49    2.66   0
   5  -8  -3   73.54    2.89   0
   4  -8  -3  279.08    3.42   0
   4  -8  -3  247.57    3.54   0
  -4   8   3  255.29    3.74   0
  -4   8   3  233.69    3.26   0
   3  -8  -3    3.53    2.30   0
  -3   8   3    0.68    2.86   0
  -3   8   3   -1.19    2.06   0
   2  -8  -3    9.35    2.91   0
  -2   8   3    6.80    2.23   0
  -2   8   3    7.68    3.36   0
   2  -8  -3    7.95    2.35   0
   1  -8  -3   57.93    2.57   0
  -1   8   3   50.59    2.16   0
   0  -8  -3  303.87    2.99   0
   0   8   3  282.63    2.86   0
   1   8   3  221.13    2.68   0
  -1  -8  -3  250.23    5.35   0
  -1  -8  -3  232.62    2.73   0
  -1  -8  -3  222.72    5.13   0
   1   8   3  228.38    3.14   0
  -2  -8  -3   28.28    2.61   0
  -2  -8  -3   28.49    2.68   0
  -2  -8  -3   25.70    2.03   0
   2   8   3   24.23    2.04   0
   2   8   3   25.01    2.44   0
   3   8   3  205.18    2.54   0
   3   8   3  202.30    3.31   0
  -3  -8  -3  224.52    3.13   0
  -3  -8  -3  225.09    2.30   0
   3   8   3  221.58    3.11   0
   4   8   3   18.49    2.03   0
   4   8   3   19.82    1.85   0
  -4  -8  -3   23.31    2.02   0
  -5  -8  -3 1418.73    4.48   0
  -5  -8  -3 1566.48    5.64   0
   5   8   3 1483.89    5.35   0
  -5  -8  -3 1495.91    6.07   0
   5   8   3 1406.13    4.45   0
   6   8   3   36.34    1.72   0
   6   8   3   37.37    1.92   0
  -6  -8  -3   41.87    2.08   0
  -6  -8  -3   35.58    2.38   0
  -6  -8  -3   33.82    2.06   0
   7   8   3   27.21    1.86   0
   7   8   3   33.12    1.54   0
  -7  -8  -3   33.38    1.88   0
  -7  -8  -3   29.96    1.89   0
  -7  -8  -3   30.82    2.19   0
  -8  -8  -3   58.58    1.93   0
  -8  -8  -3   65.68    1.89   0
   8   8   3   64.59    1.63   0
  -8  -8  -3   62.87    1.89   0
   8   8   3   58.38    1.77   0
  -9  -8  -3    1.49    1.30   0
   9   8   3    4.33    1.23   0
  -9  -8  -3    1.73    1.51   0
  -9  -8  -3    5.29    1.72   0
   9   8   3    4.25    1.40   0
  10   8   3   26.92    1.48   0
 -10  -8  -3   29.44    1.55   0
  10   8   3   30.30    1.31   0
 -10  -8  -3   33.23    1.39   0
 -10  -8  -3   26.49    1.54   0
  11   8   3   11.74    1.26   0
 -11  -8  -3    8.70    1.29   0
  11   8   3    9.43    1.48   0
 -11  -8  -3    7.43    1.40   0
 -11  -8  -3    8.99    1.46   0
  12   8   3   -0.06    1.23   0
 -12  -8  -3    0.14    1.32   0
 -12  -8  -3   -2.47    1.30   0
  12   8   3    0.37    1.27   0
 -12  -8  -3    0.23    1.40   0
   9  -9  -3   32.33    1.59   0
  -9   9   3   38.07    1.73   0
  -8   9   3    0.50    1.61   0
   8  -9  -3   -1.28    1.41   0
  -7   9   3   27.52    1.96   0
   7  -9  -3   29.10    1.72   0
   6  -9  -3   87.70    3.01   0
   6  -9  -3  105.64    2.23   0
  -6   9   3   93.68    2.95   0
  -6   9   3  100.53    2.40   0
   5  -9  -3  127.34    2.42   0
   5  -9  -3  114.43    2.66   0
  -5   9   3  113.30    2.64   0
  -5   9   3  111.87    2.63   0
   4  -9  -3   97.02    2.69   0
  -4   9   3   94.36    2.89   0
  -4   9   3   90.47    2.30   0
   4  -9  -3  108.05    2.67   0
   3  -9  -3    0.01    2.41   0
  -3   9   3   -0.71    2.90   0
  -3   9   3   -0.59    2.12   0
   2  -9  -3   73.19    3.96   0
  -2   9   3   65.08    2.05   0
  -2   9   3   61.57    4.22   0
   2  -9  -3   60.44    2.53   0
   1  -9  -3   21.44    2.08   0
  -1   9   3   19.08    1.95   0
   0   9   3    5.21    1.99   0
   0  -9  -3    1.32    2.10   0
  -1  -9  -3   96.02    4.19   0
   1   9   3   87.66    2.55   0
  -1  -9  -3   86.63    4.17   0
  -1  -9  -3   90.99    2.26   0
   1   9   3   80.84    2.18   0
  -2  -9  -3    0.98    2.04   0
   2   9   3    6.46    2.19   0
   2   9   3    4.47    1.98   0
  -2  -9  -3    3.21    2.50   0
  -2  -9  -3    3.18    2.30   0
  -3  -9  -3   12.32    1.96   0
  -3  -9  -3   13.08    2.20   0
   3   9   3   11.12    1.98   0
   3   9   3   10.56    2.19   0
   4   9   3 1211.64    4.31   0
   4   9   3 1210.68    5.65   0
   4   9   3 1319.28    5.56   0
  -4  -9  -3 1238.31    4.31   0
   5   9   3  203.03    2.65   0
  -5  -9  -3  194.13    2.46   0
   5   9   3  193.18    2.42   0
  -5  -9  -3  215.12    2.80   0
   6   9   3   30.59    1.88   0
  -6  -9  -3   34.04    2.28   0
  -6  -9  -3   25.55    1.89   0
   6   9   3   32.09    1.79   0
  -6  -9  -3   29.86    1.75   0
   7   9   3  356.56    2.60   0
  -7  -9  -3  359.70    2.68   0
   7   9   3  395.53    2.82   0
  -7  -9  -3  386.28    2.77   0
  -7  -9  -3  379.10    3.26   0
  -8  -9  -3   38.58    1.69   0
  -8  -9  -3   32.56    1.52   0
   8   9   3   30.57    1.62   0
  -8  -9  -3   34.71    1.75   0
   8   9   3   35.01    1.58   0
  -9  -9  -3    3.98    1.53   0
  -9  -9  -3    6.83    1.30   0
  -9  -9  -3    4.00    1.48   0
   9   9   3    4.68    1.19   0
   9   9   3    7.24    1.41   0
 -10  -9  -3    1.90    1.43   0
 -10  -9  -3    3.41    1.31   0
  10   9   3    2.59    1.38   0
 -10  -9  -3    3.78    1.40   0
  10   9   3    4.51    1.22   0
  11   9   3    8.00    1.29   0
 -11  -9  -3    6.47    1.27   0
 -11  -9  -3    9.48    1.45   0
 -11  -9  -3    4.40    1.59   0
  11   9   3    8.26    1.26   0
   9 -10  -3    4.65    1.57   0
  -9  10   3    7.05    1.64   0
   8 -10  -3   -0.19    1.44   0
  -8  10   3    4.52    1.52   0
  -7  10   3   19.81    1.85   0
   7 -10  -3   22.17    1.62   0
   6 -10  -3    9.83    1.56   0
  -6  10   3   10.18    1.92   0
  -6  10   3   12.33    1.82   0
   6 -10  -3    8.73    2.04   0
  -5  10   3   89.87    2.48   0
   5 -10  -3   87.65    2.40   0
   5 -10  -3  100.15    2.34   0
  -5  10   3   85.00    2.32   0
   4 -10  -3   55.52    2.20   0
  -4  10   3   55.86    1.95   0
   4 -10  -3   65.26    2.40   0
  -4  10   3   58.87    2.78   0
   3 -10  -3  135.29    3.53   0
  -3  10   3  112.45    2.28   0
  -3  10   3  119.77    3.65   0
   2 -10  -3  174.04    5.85   0
   2 -10  -3  156.18    2.67   0
  -2  10   3  141.32    2.48   0
  -1  10   3   24.66    1.95   0
   1 -10  -3   28.68    2.09   0
   0  10   3  186.57    2.49   0
   0 -10  -3  197.49    2.57   0
  -1 -10  -3  135.53    4.69   0
  -1 -10  -3  123.01    4.65   0
   1  10   3  125.83    2.22   0
  -1 -10  -3  125.32    2.30   0
   1  10   3  125.79    2.87   0
   2  10   3   74.54    2.12   0
   2  10   3   76.79    2.45   0
  -2 -10  -3   83.69    3.02   0
  -2 -10  -3   79.77    1.88   0
  -2 -10  -3   77.15    3.28   0
  -3 -10  -3    9.94    2.10   0
   3  10   3   10.50    1.60   0
  -3 -10  -3    9.56    2.45   0
  -3 -10  -3    9.04    1.65   0
   3  10   3   11.89    2.35   0
   4  10   3   -2.24    1.89   0
  -4 -10  -3    2.68    1.87   0
   4  10   3    1.70    2.27   0
  -4 -10  -3   -0.03    1.91   0
   5  10   3   14.47    1.72   0
   5  10   3    9.34    1.74   0
  -5 -10  -3   14.45    1.75   0
  -6 -10  -3   -4.29    1.71   0
   6  10   3   -0.10    1.32   0
   6  10   3    2.39    1.29   0
  -6 -10  -3    1.46    1.55   0
   7  10   3   30.57    1.46   0
  -7 -10  -3   27.32    1.93   0
   7  10   3   25.61    1.38   0
  -7 -10  -3   29.85    1.74   0
  -7 -10  -3   25.79    1.66   0
   8  10   3   57.44    1.69   0
  -8 -10  -3   57.58    1.87   0
  -8 -10  -3   56.54    1.79   0
  -8 -10  -3   59.29    1.72   0
   8  10   3   57.83    1.78   0
  -9 -10  -3   48.00    1.95   0
   9  10   3   51.36    1.57   0
   9  10   3   60.00    1.64   0
  -9 -10  -3   54.43    1.65   0
  -9 -10  -3   56.00    1.67   0
 -10 -10  -3   61.34    1.61   0
 -10 -10  -3   54.34    1.85   0
 -10 -10  -3   63.22    1.53   0
  10  10   3   67.20    1.55   0
  10  10   3   63.45    1.56   0
 -11 -10  -3    9.50    1.68   0
  11  10   3   10.56    1.38   0
  11  10   3   14.40    1.26   0
 -11 -10  -3   11.69    1.34   0
 -11 -10  -3    3.68    1.41   0
   8 -11  -3    0.33    1.61   0
  -8  11   3   -0.86    1.68   0
  -7  11   3    0.92    2.50   0
   7 -11  -3    1.66    2.58   0
  -7  11   3    3.17    1.68   0
   7 -11  -3    0.90    1.54   0
  -6  11   3    5.40    1.71   0
   6 -11  -3    6.20    1.90   0
  -6  11   3    7.05    1.73   0
   6 -11  -3    7.44    1.55   0
   5 -11  -3   20.49    1.94   0
   5 -11  -3   18.94    1.74   0
  -5  11   3   19.63    2.06   0
  -5  11   3   16.50    1.71   0
   4 -11  -3   12.79    2.09   0
  -4  11   3   11.04    1.68   0
  -4  11   3   12.49    2.45   0
   3 -11  -3    9.52    2.62   0
  -3  11   3    7.72    3.06   0
   3 -11  -3   12.76    1.85   0
  -3  11   3    7.71    1.57   0
  -2  11   3    2.84    1.70   0
   2 -11  -3    1.44    1.86   0
  -1  11   3   33.94    1.71   0
   1 -11  -3   39.67    1.87   0
   0  11   3   73.28    2.16   0
   0 -11  -3   80.56    2.09   0
  -1 -11  -3   10.29    1.84   0
   1  11   3   10.42    2.08   0
  -1 -11  -3    9.04    3.65   0
  -1 -11  -3    6.75    3.75   0
   1  11   3   10.32    1.80   0
   2  11   3    4.81    1.79   0
  -2 -11  -3    4.89    2.56   0
   2  11   3    4.44    1.93   0
  -2 -11  -3    4.45    2.44   0
  -2 -11  -3    5.09    1.86   0
   3  11   3   -1.06    1.71   0
  -3 -11  -3   -0.12    1.94   0
   3  11   3   -4.74    2.04   0
  -3 -11  -3   -0.30    2.10   0
  -3 -11  -3    2.90    1.42   0
   4  11   3  108.24    1.91   0
  -4 -11  -3  114.83    2.45   0
  -4 -11  -3  108.13    1.94   0
   4  11   3  100.92    2.48   0
  -4 -11  -3  104.77    2.43   0
   5  11   3   22.93    1.62   0
  -5 -11  -3   16.88    1.44   0
  -6 -11  -3   13.94    1.61   0
  -6 -11  -3   13.36    1.50   0
   6  11   3   13.25    1.49   0
   6  11   3   15.01    1.57   0
   7  11   3   57.47    1.64   0
  -7 -11  -3   63.48    1.70   0
  -7 -11  -3   59.97    1.83   0
   7  11   3   63.00    1.62   0
  -8 -11  -3   25.15    1.49   0
  -8 -11  -3   27.74    1.55   0
  -8 -11  -3   26.49    1.78   0
   8  11   3   26.88    1.52   0
   8  11   3   26.10    1.45   0
  -9 -11  -3    1.69    1.38   0
   9  11   3    1.60    1.31   0
   9  11   3    0.40    1.22   0
  -9 -11  -3    0.10    1.38   0
  -9 -11  -3   -0.91    1.37   0
  10  11   3   16.92    1.41   0
 -10 -11  -3   12.12    1.52   0
 -10 -11  -3   18.98    1.44   0
 -10 -11  -3   15.23    1.30   0
  10  11   3   14.89    1.40   0
  -7  12   3    0.38    2.22   0
  -7  12   3   -0.36    1.65   0
   7 -12  -3    0.44    2.34   0
   7 -12  -3    0.05    1.71   0
   6 -12  -3   -0.46    1.66   0
   6 -12  -3    0.59    1.65   0
  -6  12   3   -0.13    1.62   0
  -6  12   3   -0.38    1.90   0
   5 -12  -3    6.78    1.96   0
   5 -12  -3    5.73    1.58   0
  -5  12   3    6.52    1.57   0
  -5  12   3    7.83    2.15   0
   4 -12  -3  121.38    3.37   0
  -4  12   3  106.51    2.08   0
  -4  12   3  105.67    3.43   0
  -3  12   3    3.06    1.47   0
   3 -12  -3   -1.90    1.65   0
  -2  12   3   87.73    1.77   0
   2 -12  -3   91.02    2.08   0
  -1  12   3   23.11    1.59   0
   1 -12  -3   26.70    1.68   0
   0  12   3   41.00    1.65   0
   0 -12  -3   35.96    1.81   0
   1  12   3   35.31    1.97   0
  -1 -12  -3   34.21    1.74   0
   1  12   3   35.42    1.63   0
  -2 -12  -3    5.68    2.39   0
  -2 -12  -3    5.39    1.63   0
   2  12   3    5.51    1.56   0
  -2 -12  -3    5.34    2.52   0
   2  12   3    5.67    1.93   0
  -3 -12  -3   74.10    2.43   0
   3  12   3   65.56    2.05   0
   3  12   3   67.76    1.77   0
  -3 -12  -3   71.47    1.80   0
  -3 -12  -3   65.59    2.51   0
   4  12   3  103.86    1.84   0
  -4 -12  -3  102.35    2.51   0
   4  12   3   97.85    2.17   0
  -4 -12  -3  113.91    2.40   0
  -4 -12  -3  103.75    1.91   0
   5  12   3    4.04    1.42   0
  -5 -12  -3    0.66    1.61   0
   5  12   3    0.85    1.69   0
  -5 -12  -3   -0.26    1.54   0
  -5 -12  -3    0.69    1.28   0
  -6 -12  -3    2.08    1.39   0
   6  12   3    5.37    1.42   0
   7  12   3  101.48    1.88   0
  -7 -12  -3   97.62    1.89   0
  -7 -12  -3   96.87    1.75   0
   7  12   3   94.44    1.75   0
  -8 -12  -3   -1.40    1.40   0
   8  12   3    3.29    1.21   0
   8  12   3    4.38    1.31   0
  -8 -12  -3    3.32    1.22   0
  -9 -12  -3   14.60    1.34   0
   9  12   3   14.40    1.33   0
   9  12   3    9.28    1.37   0
  -9 -12  -3   11.89    1.35   0
  10  12   3    0.98    1.30   0
  10  12   3    1.08    1.34   0
 -10 -12  -3    1.49    1.30   0
 -10 -12  -3    2.75    1.27   0
 -10 -12  -3    2.01    1.58   0
   6 -13  -3    6.53    2.14   0
  -6  13   3    3.54    2.16   0
   6 -13  -3    6.28    1.76   0
  -6  13   3    5.04    1.73   0
  -5  13   3   40.19    2.84   0
   5 -13  -3   36.81    1.83   0
   5 -13  -3   32.44    2.64   0
  -5  13   3   39.51    1.66   0
  -4  13   3   88.85    1.89   0
   3 -13  -3   -0.74    1.51   0
  -3  13   3    0.16    1.24   0
  -2  13   3    0.20    1.33   0
   2 -13  -3    1.30    1.42   0
  -1  13   3   -1.15    1.43   0
   1 -13  -3    3.45    1.50   0
   0  13   3    7.34    1.44   0
   0 -13  -3   11.87    1.53   0
   1  13   3    2.15    1.69   0
  -1 -13  -3   -1.77    1.47   0
   1  13   3    2.68    1.41   0
   2  13   3  126.22    1.92   0
  -2 -13  -3  132.53    3.65   0
  -2 -13  -3  119.04    3.65   0
  -2 -13  -3  125.03    1.98   0
   2  13   3  121.44    2.24   0
   3  13   3    1.43    1.70   0
  -3 -13  -3    4.71    1.78   0
   3  13   3    2.20    1.48   0
  -3 -13  -3    2.28    1.98   0
  -3 -13  -3    6.12    1.48   0
   4  13   3   -1.87    1.44   0
  -4 -13  -3   -0.44    1.61   0
   4  13   3   -0.21    1.65   0
  -4 -13  -3    0.91    1.68   0
  -4 -13  -3    2.97    1.16   0
   5  13   3   30.45    1.81   0
  -5 -13  -3   36.98    1.75   0
   5  13   3   35.56    1.52   0
  -5 -13  -3   34.33    1.70   0
  -5 -13  -3   32.63    1.55   0
  -6 -13  -3    2.27    1.10   0
  -6 -13  -3   -1.08    1.54   0
   6  13   3   -1.54    1.29   0
  -7 -13  -3   -0.10    1.28   0
   7  13   3   -2.98    1.30   0
  -7 -13  -3    0.91    1.31   0
  -8 -13  -3    4.83    1.42   0
  -8 -13  -3    1.72    1.40   0
   8  13   3    4.83    1.36   0
  -9 -13  -3   17.38    1.43   0
  -9 -13  -3    8.77    1.52   0
   9  13   3   15.82    1.37   0
   9  13   3    4.20    1.43   0
   5 -14  -3   -0.17    1.48   0
  -5  14   3   -0.13    1.44   0
  -4  14   3    9.33    1.48   0
  -3  14   3   42.76    1.61   0
   3 -14  -3   40.27    1.64   0
   2 -14  -3  121.02    2.00   0
  -2  14   3  121.46    1.83   0
  -1  14   3   45.91    1.63   0
   1 -14  -3   49.95    1.67   0
   0  14   3    9.46    1.51   0
   0 -14  -3    7.22    1.47   0
   0  14   3    5.89    1.63   0
   1  14   3    0.52    1.57   0
   1  14   3    5.42    1.32   0
  -1 -14  -3    1.05    1.45   0
  -2 -14  -3   21.30    1.50   0
  -2 -14  -3   22.86    3.14   0
  -2 -14  -3   22.75    3.26   0
   2  14   3   20.65    1.73   0
   2  14   3   22.33    1.42   0
   3  14   3   11.89    1.64   0
  -3 -14  -3   13.65    2.09   0
  -3 -14  -3   13.70    2.11   0
  -3 -14  -3   16.92    1.47   0
   3  14   3   15.25    1.42   0
   4  14   3   17.03    1.65   0
   4  14   3   19.96    1.40   0
  -4 -14  -3   17.89    1.85   0
  -4 -14  -3   16.07    1.89   0
  -4 -14  -3   19.72    1.47   0
  -5 -14  -3   13.85    1.75   0
   5  14   3   13.82    1.63   0
   5  14   3   18.52    1.34   0
  -5 -14  -3   14.25    1.74   0
  -5 -14  -3   18.52    1.32   0
  -6 -14  -3    1.06    1.31   0
  -6 -14  -3   -0.82    1.45   0
  -6 -14  -3    0.00    1.41   0
   6  14   3    0.46    1.23   0
  -7 -14  -3   -1.59    1.32   0
   7  14   3   -0.32    1.11   0
  -7 -14  -3   -0.21    1.59   0
  -8 -14  -3   -0.12    1.31   0
  -8 -14  -3    1.05    1.34   0
   8  14   3    1.97    1.24   0
  -8 -14  -3    0.08    1.47   0
   3 -15  -3   33.24    1.52   0
  -3  15   3   32.80    1.46   0
   2 -15  -3    7.59    1.49   0
  -2  15   3    9.19    1.33   0
   1 -15  -3   12.27    1.42   0
  -1  15   3   14.73    1.47   0
   0  15   3   88.41    1.66   0
   0 -15  -3   91.23    1.76   0
   0  15   3   92.91    1.94   0
   1  15   3   10.58    1.36   0
   1  15   3   11.50    1.35   0
  -1 -15  -3   16.16    1.40   0
   2  15   3   62.25    1.95   0
   2  15   3   71.58    1.59   0
  -2 -15  -3   69.20    1.61   0
  -3 -15  -3   11.29    1.38   0
   3  15   3   12.64    1.12   0
  -3 -15  -3    7.96    2.32   0
  -3 -15  -3    8.69    2.21   0
   3  15   3    8.40    1.60   0
  -4 -15  -3   10.26    1.86   0
  -4 -15  -3   12.10    1.45   0
  -4 -15  -3    9.27    1.95   0
   4  15   3   12.07    1.17   0
   4  15   3    9.65    1.57   0
  -5 -15  -3    2.79    1.70   0
  -5 -15  -3    1.20    1.57   0
   5  15   3    0.62    1.48   0
  -5 -15  -3    4.03    1.33   0
   5  15   3   -1.53    1.32   0
  -6 -15  -3   33.42    1.90   0
  -6 -15  -3   40.13    1.40   0
  -6 -15  -3   37.80    1.88   0
   6  15   3   35.95    1.42   0
  -7 -15  -3    1.57    1.40   0
  -7 -15  -3   -0.27    1.52   0
  -7 -15  -3    0.65    1.50   0
   7  15   3    1.87    1.34   0
   1 -16  -3    2.06    1.48   0
  -1  16   3    3.84    1.33   0
  -1  16   3    4.26    1.35   0
   0 -16  -3    7.25    1.59   0
   0  16   3   13.35    1.61   0
   0  16   3   15.27    1.40   0
  -1 -16  -3    2.73    1.38   0
   1  16   3    4.06    1.32   0
   1  16   3    1.93    1.53   0
   2  16   3    7.78    1.50   0
  -2 -16  -3    3.84    1.47   0
   2  16   3   10.31    1.41   0
  -3 -16  -3    4.77    1.38   0
   3  16   3    5.07    1.55   0
   3  16   3    5.84    1.35   0
  -4 -16  -3   47.11    1.54   0
  -4 -16  -3   49.27    2.58   0
  -4 -16  -3   44.68    2.66   0
   4  16   3   38.46    1.92   0
   4  16   3   54.19    1.52   0
  -5 -16  -3    0.20    1.86   0
   5  16   3    0.76    1.10   0
  -5 -16  -3    0.19    1.72   0
   4  15  -4   -1.61    1.32   0
   4  15  -4    2.38    1.33   0
  -4 -15   4    1.40    1.46   0
  -4 -15   4    2.27    1.39   0
  -3 -15   4    0.26    1.38   0
   3  15  -4   -0.97    1.30   0
  -3 -15   4    2.29    1.40   0
   3  15  -4    0.01    1.31   0
  -3 -15   4    1.66    1.41   0
   2  15  -4   18.68    1.45   0
  -2 -15   4   12.16    1.43   0
  -2 -15   4   22.27    1.53   0
   2  15  -4   25.83    1.18   0
  -2 -15   4   24.87    1.63   0
   1  15  -4    3.76    1.24   0
  -1 -15   4    7.85    1.19   0
  -1 -15   4    7.90    1.58   0
   1  15  -4   12.96    1.37   0
   0 -15   4    3.03    1.35   0
   0  15  -4    0.58    1.28   0
   0 -15   4    3.98    1.47   0
   0  15  -4    1.86    1.33   0
   1 -15   4   -0.26    1.48   0
  -1  15  -4    1.40    1.27   0
  -1  15  -4   -0.52    1.24   0
   1 -15   4   -0.48    1.35   0
   6  14  -4   -0.60    1.44   0
   6  14  -4   -1.05    1.33   0
  -6 -14   4   -0.31    1.27   0
  -6 -14   4    0.54    1.27   0
  -6 -14   4   -0.47    1.24   0
   5  14  -4   -1.93    1.28   0
  -5 -14   4    0.70    1.22   0
  -5 -14   4    3.44    1.30   0
   5  14  -4    2.09    1.28   0
  -5 -14   4   -1.33    1.29   0
  -4 -14   4    1.60    1.36   0
  -4 -14   4   -0.59    1.19   0
   4  14  -4    0.41    1.28   0
   4  14  -4    0.50    1.28   0
  -4 -14   4    1.26    1.38   0
  -3 -14   4   14.58    1.37   0
   3  14  -4   18.93    1.36   0
   3  14  -4   19.81    1.30   0
  -3 -14   4   17.35    1.25   0
  -3 -14   4   14.37    1.50   0
  -2 -14   4   14.52    1.34   0
  -2 -14   4   15.42    1.58   0
  -2 -14   4   24.22    1.45   0
   2  14  -4   17.19    1.29   0
   2  14  -4   16.15    1.37   0
  -1 -14   4   11.64    1.35   0
  -1 -14   4   16.25    1.38   0
   1  14  -4   15.67    1.37   0
  -1 -14   4   14.25    1.48   0
   1  14  -4   14.08    1.28   0
   0  14  -4   34.83    1.45   0
   0 -14   4   32.24    1.48   0
   0 -14   4   32.80    1.46   0
   0 -14   4   35.10    1.64   0
   0  14  -4   31.21    1.35   0
   1 -14   4   -1.95    1.35   0
   1 -14   4    2.55    1.44   0
  -1  14  -4    3.59    1.26   0
  -1  14  -4    1.47    1.32   0
  -2  14  -4   12.95    1.28   0
   2 -14   4   12.90    1.48   0
   2 -14   4   12.28    1.39   0
  -3  14  -4   -0.74    1.42   0
   3 -14   4   -1.58    1.30   0
  -3  14  -4    0.18    1.21   0
   3 -14   4   -0.12    1.44   0
  -4  14  -4    5.55    1.26   0
   4 -14   4    5.72    1.53   0
  -4  14  -4    5.07    1.46   0
  -7 -13   4    0.12    1.20   0
   7  13  -4    2.18    1.27   0
  -7 -13   4    0.33    1.29   0
   7  13  -4    0.22    1.28   0
  -7 -13   4    0.90    1.28   0
   6  13  -4   -1.40    1.27   0
  -6 -13   4    0.34    1.15   0
  -6 -13   4    3.27    1.27   0
  -6 -13   4   -2.40    1.38   0
   6  13  -4   -1.18    1.06   0
   5  13  -4   34.23    1.48   0
  -5 -13   4   33.32    1.36   0
   5  13  -4   41.10    1.40   0
  -5 -13   4   41.05    1.48   0
  -5 -13   4   41.89    1.47   0
   4  13  -4    8.86    1.34   0
  -4 -13   4    1.86    1.19   0
  -4 -13   4   11.89    1.36   0
   4  13  -4   11.71    1.13   0
  -4 -13   4   11.05    1.41   0
   3  13  -4    1.24    1.26   0
  -3 -13   4   -0.32    1.24   0
  -3 -13   4    2.07    1.32   0
   3  13  -4    0.62    1.04   0
  -3 -13   4    3.70    1.38   0
   2  13  -4   16.99    1.35   0
  -2 -13   4   15.67    1.21   0
  -2 -13   4   18.53    1.23   0
   2  13  -4   17.38    1.33   0
  -2 -13   4   18.02    1.51   0
  -1 -13   4   -1.05    1.09   0
   1  13  -4   -2.22    1.31   0
  -1 -13   4   -0.40    1.37   0
   1  13  -4   -0.69    1.24   0
  -1 -13   4    0.89    1.30   0
   0  13  -4    4.41    1.09   0
   0 -13   4    8.57    1.14   0
   0 -13   4   13.72    1.35   0
   0 -13   4   12.47    1.34   0
   0  13  -4   15.13    1.40   0
   1 -13   4    6.71    1.39   0
  -1  13  -4    6.82    1.21   0
   1 -13   4    8.85    1.53   0
  -1  13  -4    4.12    1.35   0
  -2  13  -4   -0.15    1.18   0
   2 -13   4    1.12    1.35   0
  -2  13  -4   -1.08    1.39   0
   2 -13   4   -1.17    1.44   0
  -3  13  -4    1.62    1.46   0
  -3  13  -4    2.32    1.33   0
   3 -13   4    4.28    1.39   0
   3 -13   4    0.67    1.37   0
   4 -13   4    1.13    1.23   0
   4 -13   4    0.53    1.33   0
  -4  13  -4   -0.16    1.31   0
  -4  13  -4    0.82    1.35   0
   5 -13   4   44.07    1.62   0
  -5  13  -4   40.76    1.74   0
   5 -13   4   37.84    1.71   0
  -5  13  -4   38.10    1.45   0
   8  12  -4   -1.42    1.22   0
  -8 -12   4   -0.09    1.30   0
  -8 -12   4   -2.13    1.37   0
  -8 -12   4    1.19    1.21   0
  -7 -12   4   26.80    1.44   0
  -7 -12   4   24.16    1.43   0
   7  12  -4   27.88    1.35   0
   7  12  -4   21.90    1.41   0
  -7 -12   4   26.40    1.29   0
   6  12  -4   59.65    1.60   0
  -6 -12   4   73.55    1.57   0
  -6 -12   4   72.84    1.71   0
   6  12  -4   78.17    1.62   0
  -6 -12   4   74.09    1.72   0
   5  12  -4   -0.18    1.33   0
  -5 -12   4    1.30    1.18   0
  -5 -12   4    0.44    1.35   0
   5  12  -4    0.51    1.31   0
  -5 -12   4    3.18    1.32   0
   4  12  -4   42.21    1.47   0
  -4 -12   4   42.33    1.42   0
  -4 -12   4   41.02    1.59   0
   4  12  -4   42.25    1.23   0
  -4 -12   4   40.35    1.72   0
  -3 -12   4   37.41    1.50   0
   3  12  -4   37.19    1.22   0
  -3 -12   4   36.26    1.61   0
   3  12  -4   30.62    1.53   0
  -3 -12   4   34.70    1.62   0
   2  12  -4    1.93    1.16   0
   2  12  -4    1.59    1.30   0
  -2 -12   4    2.27    1.43   0
  -2 -12   4    3.47    1.31   0
  -2 -12   4    1.31    1.45   0
  -1 -12   4    1.41    1.24   0
  -1 -12   4    4.33    1.20   0
   1  12  -4    6.01    1.29   0
  -1 -12   4    6.59    1.61   0
   1  12  -4    5.70    1.40   0
   0  12  -4    5.70    1.36   0
   0 -12   4    5.79    1.43   0
   0  12  -4    2.92    1.34   0
   0 -12   4    8.05    1.45   0
  -1  12  -4    2.96    1.39   0
   1 -12   4    4.48    1.44   0
  -1  12  -4    4.40    1.27   0
   1 -12   4    2.37    1.59   0
  -2  12  -4   26.55    1.30   0
  -2  12  -4   21.75    1.59   0
   2 -12   4   26.07    1.70   0
   2 -12   4   25.09    1.49   0
  -3  12  -4   16.81    1.60   0
  -3  12  -4   17.98    1.32   0
   3 -12   4   21.56    1.46   0
   3 -12   4   17.76    1.57   0
  -4  12  -4    1.05    1.41   0
   4 -12   4    0.03    1.30   0
   4 -12   4    2.21    1.23   0
  -4  12  -4    0.64    1.10   0
   5 -12   4   12.02    1.47   0
  -5  12  -4    4.29    1.55   0
  -5  12  -4    8.97    1.28   0
   5 -12   4    9.38    1.35   0
   6 -12   4    2.41    1.48   0
  -6  12  -4    1.14    1.36   0
   6 -12   4    2.12    1.46   0
  -6  12  -4    1.76    1.47   0
  -9 -11   4    4.27    1.41   0
  -9 -11   4    6.37    1.42   0
   9  11  -4    5.95    1.33   0
  -9 -11   4    3.56    1.28   0
  -9 -11   4    2.85    1.40   0
  -8 -11   4   50.13    1.56   0
  -8 -11   4   52.90    1.40   0
   8  11  -4   52.13    1.49   0
  -8 -11   4   55.45    1.59   0
  -7 -11   4   19.33    1.22   0
  -7 -11   4   18.15    1.45   0
   7  11  -4   18.63    1.40   0
  -7 -11   4   21.05    1.34   0
   7  11  -4   13.39    1.35   0
  -6 -11   4  105.01    1.77   0
  -6 -11   4  105.02    1.64   0
  -6 -11   4  107.94    1.79   0
   6  11  -4  111.47    1.72   0
   6  11  -4  100.18    1.76   0
  -5 -11   4  275.00    2.35   0
   5  11  -4  243.42    2.33   0
  -5 -11   4  269.68    2.27   0
  -5 -11   4  263.91    2.46   0
   5  11  -4  268.13    2.19   0
   4  11  -4   83.60    1.71   0
  -4 -11   4   96.29    1.67   0
  -4 -11   4   98.20    1.80   0
   4  11  -4   90.55    1.50   0
  -4 -11   4   89.30    1.81   0
   3  11  -4   13.65    1.51   0
  -3 -11   4   12.79    1.30   0
  -3 -11   4   13.48    1.53   0
   3  11  -4    8.02    1.44   0
  -3 -11   4   10.75    1.55   0
   2  11  -4   -0.16    1.39   0
  -2 -11   4    2.02    1.45   0
  -2 -11   4    1.34    1.46   0
   2  11  -4    1.09    1.49   0
  -2 -11   4   -1.37    1.46   0
  -1 -11   4    5.05    1.49   0
   1  11  -4    2.63    1.50   0
   1  11  -4    4.36    1.29   0
  -1 -11   4   -1.43    1.70   0
  -1 -11   4   -0.27    1.44   0
   0 -11   4   44.22    1.70   0
   0  11  -4   43.99    1.54   0
   0  11  -4   47.83    1.63   0
   0 -11   4   43.86    1.69   0
  -1  11  -4    0.99    1.69   0
  -1  11  -4    1.34    1.25   0
   1 -11   4    1.91    1.69   0
   1 -11   4   -0.73    1.46   0
   2 -11   4    3.48    1.57   0
  -2  11  -4    8.96    1.34   0
  -2  11  -4    7.12    1.75   0
   2 -11   4   10.35    1.70   0
  -3  11  -4   10.22    1.44   0
  -3  11  -4   11.15    1.37   0
   3 -11   4   11.55    1.69   0
   3 -11   4    8.52    1.56   0
  -4  11  -4    5.09    1.53   0
   4 -11   4    8.28    1.64   0
  -4  11  -4    8.51    1.26   0
   4 -11   4    7.86    1.36   0
  -5  11  -4   43.76    1.69   0
  -5  11  -4   44.16    1.55   0
   5 -11   4   46.34    1.67   0
   5 -11   4   40.62    1.55   0
  -6  11  -4   18.65    1.47   0
   6 -11   4   22.37    1.46   0
  -6  11  -4   17.77    1.55   0
  -7  11  -4    0.56    1.55   0
   7 -11   4   -1.21    1.64   0
   7 -11   4    3.71    1.37   0
  -7  11  -4   -0.53    1.29   0
 -10 -10   4   37.29    1.42   0
  10  10  -4   41.02    1.47   0
 -10 -10   4   38.07    1.65   0
 -10 -10   4   45.32    1.69   0
  -9 -10   4   14.35    1.48   0
   9  10  -4   17.42    1.30   0
  -9 -10   4   17.83    1.27   0
  -9 -10   4    7.79    1.14   0
  -9 -10   4   18.37    1.45   0
  -8 -10   4    8.06    1.45   0
  -8 -10   4    7.73    1.29   0
  -8 -10   4   11.53    1.21   0
  -8 -10   4    9.66    1.41   0
   8  10  -4    8.15    1.33   0
  -7 -10   4   16.16    1.27   0
  -7 -10   4   16.33    1.48   0
  -7 -10   4   13.99    1.44   0
  -7 -10   4   16.21    1.48   0
   7  10  -4   16.90    1.31   0
  -6 -10   4    1.85    1.50   0
  -6 -10   4    2.94    1.43   0
   6  10  -4    1.32    1.38   0
  -6 -10   4   -1.55    1.24   0
   6  10  -4    0.26    1.37   0
  -5 -10   4   80.97    1.63   0
   5  10  -4   73.61    1.70   0
   5  10  -4   70.44    1.72   0
  -5 -10   4   75.24    1.76   0
  -5 -10   4   75.62    1.83   0
   4  10  -4   15.48    1.54   0
  -4 -10   4   15.92    1.44   0
  -4 -10   4   19.87    1.61   0
  -4 -10   4   19.88    1.61   0
   4  10  -4   14.26    1.49   0
  -3 -10   4    0.98    1.30   0
   3  10  -4   -3.94    1.57   0
   3  10  -4   -2.13    1.46   0
  -3 -10   4   -1.01    1.59   0
  -3 -10   4   -1.07    1.52   0
   2  10  -4   20.75    1.68   0
   2  10  -4   12.84    1.52   0
  -2 -10   4   17.64    1.63   0
  -2 -10   4   13.23    1.72   0
  -2 -10   4   17.95    1.57   0
  -1 -10   4    2.73    1.30   0
   1  10  -4    3.83    1.52   0
  -1 -10   4    0.18    1.67   0
   1  10  -4   -0.33    1.72   0
  -1 -10   4    0.73    1.58   0
   0 -10   4   52.21    1.91   0
   0  10  -4   49.65    1.70   0
   0 -10   4   49.16    1.82   0
   0  10  -4   49.67    1.80   0
   0  10  -4   48.06    1.80   0
   1 -10   4  116.59    2.11   0
  -1  10  -4  118.96    1.91   0
  -1  10  -4  120.87    2.06   0
   1 -10   4  125.52    2.07   0
   2 -10   4   27.98    1.69   0
  -2  10  -4   22.83    1.89   0
   2 -10   4   27.23    1.89   0
  -2  10  -4   28.84    1.50   0
   3 -10   4   30.71    1.69   0
  -3  10  -4   33.51    1.74   0
  -3  10  -4   32.68    1.49   0
   3 -10   4   33.02    1.62   0
   4 -10   4    9.54    1.77   0
  -4  10  -4    9.70    1.29   0
   4 -10   4   12.35    1.46   0
  -4  10  -4   13.12    1.68   0
   5 -10   4  148.44    2.21   0
   5 -10   4  154.00    2.06   0
  -5  10  -4  148.40    2.06   0
  -5  10  -4  140.32    2.03   0
  -6  10  -4    1.35    1.35   0
   6 -10   4    2.53    1.38   0
  -6  10  -4    0.90    1.45   0
   7 -10   4   -0.09    1.51   0
  -7  10  -4    0.14    1.37   0
   7 -10   4    0.05    1.32   0
  -7  10  -4    0.52    1.43   0
   8 -10   4    0.36    1.66   0
   8 -10   4    0.61    1.29   0
  -8  10  -4   -0.79    1.36   0
 -10  -9   4  130.90    2.13   0
  10   9  -4  149.13    1.88   0
 -10  -9   4  147.93    1.82   0
 -10  -9   4  150.96    2.11   0
  -9  -9   4   57.41    1.40   0
  -9  -9   4   56.46    1.67   0
  -9  -9   4   61.10    1.63   0
   9   9  -4   58.64    1.53   0
  -8  -9   4    3.54    1.43   0
  -8  -9   4    2.42    1.22   0
   8   9  -4    6.35    1.28   0
  -8  -9   4    4.24    1.44   0
  -7  -9   4   30.44    1.34   0
  -7  -9   4   32.55    1.61   0
  -7  -9   4   29.05    1.67   0
   7   9  -4   29.46    1.44   0
  -7  -9   4   29.66    1.31   0
  -6  -9   4   13.02    1.52   0
  -6  -9   4   16.28    1.62   0
  -6  -9   4   13.93    1.35   0
  -6  -9   4   12.09    1.54   0
   6   9  -4   12.78    1.48   0
   6   9  -4   14.80    1.44   0
   5   9  -4   19.72    1.59   0
   5   9  -4   16.26    1.54   0
  -5  -9   4   16.89    1.42   0
  -5  -9   4   15.08    1.61   0
  -5  -9   4   18.29    1.70   0
  -4  -9   4  347.69    2.52   0
   4   9  -4  324.84    2.58   0
   4   9  -4  338.68    2.50   0
  -4  -9   4  344.84    2.69   0
  -4  -9   4  329.93    2.41   0
   3   9  -4  112.84    2.09   0
  -3  -9   4  116.17    1.88   0
  -3  -9   4  118.22    2.11   0
   3   9  -4  121.41    1.74   0
  -3  -9   4  127.65    1.91   0
  -2  -9   4   -0.08    1.86   0
  -2  -9   4    3.26    1.49   0
   2   9  -4    4.08    1.61   0
   2   9  -4    0.05    1.84   0
  -2  -9   4   -0.50    1.85   0
   1   9  -4    8.94    1.34   0
   1   9  -4   12.80    1.82   0
  -1  -9   4    8.37    1.54   0
  -1  -9   4    5.63    1.89   0
   0  -9   4   34.85    1.94   0
   0   9  -4   35.20    1.44   0
   0   9  -4   35.92    1.93   0
   0   9  -4   32.72    2.13   0
   0  -9   4   37.35    1.95   0
   1  -9   4    0.27    1.83   0
  -1   9  -4    1.91    1.57   0
  -1   9  -4    0.47    2.01   0
   1  -9   4    5.95    1.82   0
  -2   9  -4   -3.07    1.95   0
   2  -9   4    2.64    1.75   0
   2  -9   4   -3.34    1.91   0
  -2   9  -4   -1.31    1.50   0
  -3   9  -4   24.91    1.52   0
   3  -9   4   33.29    1.91   0
  -3   9  -4   27.30    1.84   0
   3  -9   4   24.90    1.73   0
   4  -9   4   24.68    1.60   0
  -4   9  -4   25.19    1.47   0
   4  -9   4   26.71    1.72   0
  -4   9  -4   26.37    1.63   0
   5  -9   4  114.37    2.10   0
  -5   9  -4  112.72    2.01   0
   5  -9   4  122.57    1.96   0
  -5   9  -4  117.83    2.00   0
  -6   9  -4    2.77    1.53   0
  -6   9  -4    3.59    1.46   0
   6  -9   4    3.82    1.41   0
   7  -9   4    5.31    1.46   0
  -7   9  -4    5.20    1.35   0
   7  -9   4    1.96    1.25   0
  -7   9  -4    6.50    1.38   0
   8  -9   4   11.31    1.27   0
   8  -9   4    7.51    1.73   0
  -8   9  -4   10.79    1.39   0
   9  -9   4   21.56    2.07   0
   9  -9   4   22.21    2.11   0
   9  -9   4   28.38    1.51   0
  -9   9  -4   27.10    1.55   0
 -11  -8   4   32.76    1.62   0
 -11  -8   4   38.59    1.21   0
  11   8  -4   38.87    1.41   0
  11   8  -4   35.20    1.48   0
 -11  -8   4   40.12    1.76   0
 -10  -8   4    6.17    0.99   0
 -10  -8   4   -0.94    1.41   0
 -10  -8   4    3.61    1.38   0
  10   8  -4    7.50    1.22   0
  10   8  -4    5.64    1.46   0
  -9  -8   4    3.59    1.14   0
  -9  -8   4    1.17    1.20   0
   9   8  -4   -2.43    1.39   0
  -9  -8   4    0.78    1.40   0
  -8  -8   4   63.58    1.49   0
   8   8  -4   61.99    1.56   0
  -8  -8   4   67.36    1.77   0
  -8  -8   4   60.79    1.73   0
  -7  -8   4    3.02    1.28   0
  -7  -8   4    2.87    1.50   0
  -7  -8   4    2.60    1.52   0
   7   8  -4    2.50    1.39   0
  -6  -8   4   73.39    1.65   0
   6   8  -4   65.69    1.73   0
   6   8  -4   73.67    1.75   0
  -6  -8   4   71.46    1.84   0
  -6  -8   4   73.25    1.91   0
  -6  -8   4   70.52    1.95   0
  -5  -8   4   62.57    1.61   0
   5   8  -4   61.06    1.83   0
  -5  -8   4   59.17    2.01   0
   5   8  -4   64.76    1.84   0
  -5  -8   4   61.83    1.88   0
  -5  -8   4   65.48    1.98   0
   4   8  -4   -0.04    1.77   0
  -4  -8   4    3.70    1.36   0
   4   8  -4    0.43    1.64   0
  -4  -8   4    6.32    1.75   0
  -4  -8   4    1.80    1.75   0
   3   8  -4   23.86    1.69   0
   3   8  -4   21.08    1.86   0
  -3  -8   4   28.54    1.92   0
  -3  -8   4   21.14    1.85   0
  -3  -8   4   26.14    1.53   0
  -2  -8   4   46.49    1.98   0
   2   8  -4   50.81    1.97   0
   2   8  -4   50.25    1.79   0
  -2  -8   4   48.70    1.99   0
  -2  -8   4   52.59    1.66   0
   1   8  -4    1.69    1.85   0
  -1  -8   4   -2.10    1.84   0
   1   8  -4    0.31    1.36   0
  -1  -8   4   -1.48    1.87   0
   0  -8   4    7.05    1.86   0
   0   8  -4    1.06    1.80   0
   0  -8   4    2.62    1.84   0
   0   8  -4    6.64    1.57   0
  -1   8  -4  136.15    2.29   0
   1  -8   4  143.88    2.32   0
  -1   8  -4  134.81    2.09   0
   1  -8   4  140.34    2.35   0
  -2   8  -4   80.38    2.33   0
  -2   8  -4   85.98    1.86   0
   2  -8   4   81.52    2.14   0
   2  -8   4   77.04    2.13   0
  -3   8  -4    8.64    1.56   0
   3  -8   4    9.26    2.09   0
  -3   8  -4   10.54    1.89   0
   3  -8   4    9.18    1.91   0
   4  -8   4  135.59    2.14   0
  -4   8  -4  126.49    2.12   0
  -4   8  -4  131.09    2.34   0
   4  -8   4  137.00    2.25   0
   5  -8   4    9.44    1.61   0
  -5   8  -4    8.22    1.53   0
   5  -8   4    5.24    1.69   0
  -5   8  -4    2.80    1.60   0
  -6   8  -4   53.98    1.76   0
   6  -8   4   52.58    1.83   0
  -6   8  -4   52.89    1.69   0
  -7   8  -4    5.54    1.49   0
   7  -8   4   10.86    1.47   0
  -7   8  -4    8.87    1.42   0
   7  -8   4    6.25    1.72   0
   8  -8   4    0.80    1.60   0
   8  -8   4    0.50    1.53   0
   8  -8   4    0.67    1.27   0
  -8   8  -4    1.66    1.38   0
   9  -8   4   86.16    1.63   0
   9  -8   4   65.33    2.27   0
   9  -8   4   64.02    2.29   0
  -9   8  -4   78.88    1.69   0
  10  -8   4    5.18    2.38   0
 -10   8  -4    9.13    1.40   0
  10  -8   4    6.14    2.51   0
  10  -8   4    8.95    1.33   0
  11   7  -4   -1.01    1.24   0
 -11  -7   4   -0.99    1.27   0
  11   7  -4    1.04    1.25   0
 -11  -7   4   -2.98    1.37   0
 -11  -7   4   -0.42    1.48   0
  10   7  -4    3.23    1.00   0
 -10  -7   4    3.27    1.36   0
  10   7  -4    1.10    1.42   0
 -10  -7   4    1.38    1.21   0
 -10  -7   4    1.96    1.50   0
   9   7  -4    2.79    1.16   0
  -9  -7   4    4.88    1.42   0
  -9  -7   4    6.32    1.23   0
  -9  -7   4    3.77    1.51   0
   9   7  -4    2.81    1.35   0
  -8  -7   4   33.63    1.64   0
   8   7  -4   40.13    1.46   0
  -8  -7   4   36.05    1.72   0
   8   7  -4   32.71    1.77   0
  -8  -7   4   34.77    1.21   0
   7   7  -4   40.72    1.68   0
  -7  -7   4   40.07    1.83   0
  -7  -7   4   44.20    1.81   0
  -7  -7   4   42.63    1.26   0
   6   7  -4   99.83    1.80   0
  -6  -7   4  110.80    1.83   0
  -6  -7   4  115.40    2.17   0
   6   7  -4  114.45    1.96   0
  -6  -7   4  101.35    2.13   0
  -5  -7   4   12.49    1.45   0
  -5  -7   4   13.77    1.59   0
   5   7  -4    9.81    1.69   0
  -5  -7   4   16.00    1.84   0
   5   7  -4   12.91    1.76   0
  -5  -7   4   13.42    1.81   0
   4   7  -4    5.32    1.79   0
  -4  -7   4    3.64    1.44   0
   4   7  -4    6.14    1.69   0
  -4  -7   4    2.65    1.83   0
  -4  -7   4    0.12    1.88   0
  -4  -7   4    3.87    1.77   0
  -3  -7   4   15.73    1.87   0
  -3  -7   4   13.22    1.93   0
   3   7  -4   15.71    1.84   0
   3   7  -4   15.25    1.45   0
  -3  -7   4   13.58    1.49   0
   2   7  -4   27.28    1.91   0
  -2  -7   4   33.90    1.87   0
  -2  -7   4   29.83    1.61   0
   2   7  -4   30.56    1.40   0
  -2  -7   4   29.97    1.96   0
   1   7  -4  211.74    2.47   0
   1   7  -4  209.89    2.28   0
  -1  -7   4  201.42    2.19   0
  -1  -7   4  199.27    2.53   0
   0   7  -4   29.57    1.45   0
   0  -7   4   28.91    1.95   0
   0  -7   4   35.08    1.99   0
   0   7  -4   27.79    1.91   0
  -1   7  -4    4.70    1.62   0
   1  -7   4    3.58    1.90   0
  -1   7  -4    3.84    1.84   0
   1  -7   4    4.61    1.83   0
  -2   7  -4   10.07    1.65   0
   2  -7   4   14.54    1.95   0
   2  -7   4   11.12    1.93   0
  -2   7  -4   11.02    1.91   0
  -3   7  -4   95.57    1.93   0
  -3   7  -4   90.87    2.40   0
   3  -7   4   86.86    2.13   0
   3  -7   4   94.49    2.17   0
  -4   7  -4   74.54    2.00   0
   4  -7   4   84.08    2.08   0
  -4   7  -4   77.71    2.11   0
   4  -7   4   76.89    2.32   0
   5  -7   4  245.51    2.74   0
  -5   7  -4  246.36    2.51   0
  -5   7  -4  240.06    2.66   0
   5  -7   4  257.45    2.66   0
  -6   7  -4   23.21    1.64   0
  -6   7  -4   26.91    1.72   0
   6  -7   4   27.72    1.57   0
   7  -7   4    8.64    1.34   0
  -7   7  -4   11.28    1.50   0
   7  -7   4    6.48    1.88   0
   8  -7   4   11.20    1.29   0
   8  -7   4    8.83    1.67   0
  -8   7  -4   11.57    1.60   0
   8  -7   4    9.75    1.80   0
   9  -7   4   10.18    1.94   0
   9  -7   4    9.76    1.98   0
   9  -7   4   11.80    1.29   0
  -9   7  -4   10.79    1.42   0
  10  -7   4    8.79    1.42   0
  10  -7   4    5.77    2.33   0
  10  -7   4    6.61    2.33   0
 -10   7  -4    9.67    1.37   0
 -11  -6   4   14.29    1.26   0
 -11  -6   4   12.74    1.42   0
  11   6  -4   12.82    1.45   0
 -11  -6   4   15.41    1.62   0
  11   6  -4   14.43    1.29   0
  10   6  -4    3.69    1.20   0
 -10  -6   4    1.20    1.37   0
  10   6  -4    4.22    1.35   0
 -10  -6   4    5.76    1.18   0
 -10  -6   4    5.35    1.38   0
   9   6  -4   15.81    1.15   0
  -9  -6   4   15.60    1.74   0
   9   6  -4   14.55    1.55   0
  -9  -6   4   12.85    1.29   0
  -9  -6   4   19.94    1.52   0
   8   6  -4  251.13    2.08   0
  -8  -6   4  244.65    2.07   0
   8   6  -4  229.89    2.50   0
  -8  -6   4  238.85    2.48   0
  -8  -6   4  231.65    2.31   0
  -7  -6   4  315.23    2.71   0
  -7  -6   4  334.40    2.38   0
   7   6  -4  340.32    2.24   0
   7   6  -4  316.15    2.59   0
  -7  -6   4  327.58    2.62   0
  -6  -6   4    4.33    1.94   0
  -6  -6   4    1.65    1.52   0
   6   6  -4    4.90    1.69   0
  -6  -6   4    5.13    1.91   0
  -5  -6   4   50.59    1.41   0
  -5  -6   4   53.94    2.04   0
   5   6  -4   50.06    1.97   0
   5   6  -4   51.22    1.82   0
  -5  -6   4   48.02    2.05   0
  -4  -6   4   48.13    1.93   0
  -4  -6   4   48.00    1.62   0
  -4  -6   4   50.94    2.06   0
   4   6  -4   43.24    1.97   0
   4   6  -4   49.03    1.81   0
  -4  -6   4   42.86    1.99   0
   3   6  -4    3.87    1.83   0
  -3  -6   4    5.30    1.44   0
   3   6  -4    7.08    1.60   0
  -3  -6   4    6.18    1.79   0
  -3  -6   4    4.48    1.83   0
  -3  -6   4    8.76    1.43   0
  -2  -6   4   37.89    1.97   0
   2   6  -4   35.84    1.61   0
  -2  -6   4   41.38    1.65   0
   2   6  -4   38.21    1.79   0
  -2  -6   4   39.28    1.95   0
   1   6  -4   -2.43    1.78   0
   1   6  -4    1.10    1.66   0
   1   6  -4    1.87    1.51   0
  -1  -6   4   -3.06    1.86   0
  -1  -6   4   -0.68    1.49   0
   0   6  -4   17.98    2.12   0
   0   6  -4   20.06    1.74   0
   0  -6   4   19.27    1.96   0
   0  -6   4   20.10    1.88   0
  -1   6  -4  225.95    2.42   0
  -1   6  -4  230.79    2.65   0
   1  -6   4  226.07    2.68   0
   1  -6   4  225.13    2.57   0
  -2   6  -4    6.01    1.89   0
   2  -6   4    7.16    1.91   0
  -2   6  -4    7.47    1.62   0
   2  -6   4    6.22    2.08   0
   3  -6   4   85.89    2.41   0
  -3   6  -4   86.34    2.14   0
  -3   6  -4   84.35    2.18   0
   3  -6   4   87.59    2.17   0
  -4   6  -4   27.60    1.69   0
   4  -6   4   28.18    1.92   0
  -4   6  -4   30.86    2.01   0
   4  -6   4   28.11    2.18   0
   5  -6   4    9.52    2.11   0
  -5   6  -4   14.45    1.95   0
  -5   6  -4   10.47    1.77   0
   5  -6   4   10.37    1.80   0
   6  -6   4   62.83    1.76   0
  -6   6  -4   62.91    1.93   0
  -6   6  -4   60.62    1.89   0
   7  -6   4    1.02    1.77   0
   7  -6   4    3.17    1.42   0
   7  -6   4   -0.44    1.61   0
  -7   6  -4    2.71    1.60   0
   8  -6   4   37.54    1.47   0
   8  -6   4   32.91    2.01   0
  -8   6  -4   36.01    1.65   0
   8  -6   4   35.32    1.93   0
   9  -6   4    3.94    1.95   0
   9  -6   4    8.49    1.26   0
   9  -6   4    6.67    1.86   0
  -9   6  -4    6.30    1.40   0
  10  -6   4    2.00    2.26   0
  10  -6   4    2.37    1.26   0
  10  -6   4    3.13    2.26   0
 -10   6  -4    5.45    1.33   0
 -11   6  -4    0.33    1.36   0
  11  -6   4    0.01    1.28   0
  12   5  -4    0.92    1.29   0
  12   5  -4    0.19    1.66   0
 -12  -5   4    1.24    1.31   0
 -12  -5   4    1.69    1.75   0
 -12  -5   4    1.32    1.15   0
  11   5  -4   21.08    1.11   0
 -11  -5   4   13.21    1.18   0
 -11  -5   4   22.28    1.26   0
  11   5  -4   17.10    1.53   0
 -11  -5   4   21.07    1.69   0
  10   5  -4    0.34    1.15   0
 -10  -5   4    0.57    1.15   0
  10   5  -4    1.97    1.44   0
 -10  -5   4    4.02    1.32   0
 -10  -5   4    3.68    1.78   0
   9   5  -4   -2.90    1.25   0
  -9  -5   4    0.06    1.45   0
   9   5  -4    1.26    1.32   0
  -9  -5   4   -1.77    1.52   0
  -9  -5   4   -2.79    1.26   0
  -8  -5   4   31.14    2.05   0
  -8  -5   4   35.35    1.22   0
   8   5  -4   30.80    1.54   0
  -8  -5   4   30.99    1.66   0
   8   5  -4   37.10    1.46   0
   7   5  -4    6.85    1.44   0
  -7  -5   4    7.59    1.46   0
  -7  -5   4    2.40    1.86   0
  -7  -5   4    5.06    1.85   0
   7   5  -4    4.86    1.80   0
   6   5  -4    1.41    1.44   0
  -6  -5   4    2.87    1.88   0
  -6  -5   4   -0.22    1.49   0
   6   5  -4    3.11    1.89   0
  -6  -5   4    4.35    1.85   0
  -5  -5   4    2.45    1.18   0
   5   5  -4    1.18    1.83   0
   5   5  -4    1.67    1.74   0
  -5  -5   4    1.46    1.91   0
  -5  -5   4   -0.25    1.94   0
   4   5  -4  122.60    2.18   0
  -4  -5   4  138.56    1.95   0
  -4  -5   4  122.74    2.52   0
  -4  -5   4  128.34    1.91   0
   4   5  -4  136.09    2.17   0
  -4  -5   4  130.97    2.29   0
   3   5  -4    3.27    1.82   0
  -3  -5   4    2.78    1.82   0
  -3  -5   4    4.87    1.87   0
  -3  -5   4    4.46    1.91   0
   3   5  -4    3.60    1.66   0
  -3  -5   4    7.04    1.49   0
  -2  -5   4   41.67    1.74   0
  -2  -5   4   37.68    1.73   0
   2   5  -4   37.62    1.74   0
   2   5  -4   31.62    1.93   0
  -2  -5   4   36.66    1.73   0
  -1  -5   4  140.26    2.40   0
   1   5  -4  147.67    2.18   0
   1   5  -4  149.19    2.35   0
   1   5  -4  144.41    2.43   0
  -1  -5   4  146.24    2.51   0
   0  -5   4  558.80    3.60   0
   0   5  -4  561.37    3.56   0
   0  -5   4  560.82    3.47   0
   0   5  -4  571.10    3.46   0
  -1   5  -4   45.66    2.02   0
   1  -5   4   38.54    2.15   0
   1  -5   4   45.15    2.21   0
  -1   5  -4   47.40    2.18   0
  -2   5  -4  387.11    3.00   0
   2  -5   4  389.00    3.11   0
   2  -5   4  394.44    3.11   0
  -2   5  -4  387.12    3.07   0
  -3   5  -4   36.22    1.78   0
   3  -5   4   34.70    1.93   0
  -3   5  -4   30.48    1.99   0
   3  -5   4   35.38    1.98   0
   4  -5   4    1.25    1.76   0
  -4   5  -4    0.77    1.48   0
  -4   5  -4   -0.96    2.16   0
   4  -5   4    0.89    1.85   0
  -5   5  -4   43.18    1.71   0
   5  -5   4   52.49    1.89   0
  -5   5  -4   47.12    2.02   0
   6  -5   4    8.85    1.65   0
  -6   5  -4    9.60    1.88   0
   7  -5   4   -1.41    1.52   0
  -7   5  -4   -2.15    1.70   0
   7  -5   4   -0.76    2.00   0
   7  -5   4    2.59    1.69   0
   8  -5   4    5.04    1.36   0
  -8   5  -4    4.54    1.57   0
   8  -5   4    6.89    1.86   0
   8  -5   4    5.29    1.84   0
   9  -5   4   61.36    1.51   0
   9  -5   4   59.75    2.26   0
   9  -5   4   57.04    2.45   0
  -9   5  -4   65.10    1.68   0
  10  -5   4    2.29    1.26   0
  10  -5   4    1.07    2.04   0
  10  -5   4   -0.23    2.06   0
 -10   5  -4    2.75    1.39   0
  11  -5   4   -0.10    1.29   0
 -11   5  -4   -1.09    1.41   0
  12   4  -4   10.22    1.29   0
 -12  -4   4   10.23    1.39   0
 -12  -4   4    1.77    1.78   0
 -12  -4   4    6.74    1.28   0
  12   4  -4    7.41    1.77   0
  11   4  -4    5.94    1.16   0
 -11  -4   4    5.55    1.74   0
 -11  -4   4    5.24    1.23   0
 -11  -4   4    1.55    1.36   0
  11   4  -4    5.51    1.51   0
  10   4  -4    6.17    1.19   0
 -10  -4   4    3.10    1.38   0
 -10  -4   4    3.33    1.79   0
 -10  -4   4    1.30    1.28   0
  10   4  -4    2.74    1.53   0
  -9  -4   4   44.42    1.27   0
   9   4  -4   45.93    1.44   0
   9   4  -4   41.50    1.76   0
  -9  -4   4   40.16    1.67   0
  -9  -4   4   39.04    2.00   0
  -8  -4   4   48.69    1.57   0
   8   4  -4   48.14    1.91   0
  -8  -4   4   49.73    1.78   0
   8   4  -4   54.26    1.51   0
  -8  -4   4   52.23    2.22   0
  -7  -4   4   17.67    1.56   0
  -7  -4   4   15.63    2.27   0
  -7  -4   4   20.22    1.93   0
   7   4  -4   21.22    1.97   0
   7   4  -4   22.87    1.49   0
  -6  -4   4   29.74    2.06   0
   6   4  -4   33.76    2.08   0
  -6  -4   4   37.91    1.63   0
   6   4  -4   34.23    1.34   0
  -6  -4   4   34.68    2.00   0
  -5  -4   4   -0.62    1.92   0
  -5  -4   4    0.36    1.43   0
  -5  -4   4   -1.97    2.21   0
   5   4  -4   -1.09    2.00   0
   5   4  -4    1.29    1.43   0
  -4  -4   4  146.31    2.09   0
   4   4  -4  131.25    2.28   0
   4   4  -4  136.00    2.24   0
  -4  -4   4  138.13    2.37   0
  -4  -4   4  138.72    2.37   0
  -3  -4   4    8.18    1.94   0
  -3  -4   4    4.92    1.67   0
  -3  -4   4    3.02    2.08   0
   3   4  -4    6.41    1.82   0
   3   4  -4    4.87    1.93   0
  -3  -4   4    2.13    1.99   0
  -2  -4   4    2.68    1.81   0
   2   4  -4    5.62    1.73   0
  -2  -4   4    3.73    2.12   0
   2   4  -4    3.46    2.04   0
  -2  -4   4    6.11    2.12   0
  -2  -4   4    4.42    2.21   0
   1   4  -4  195.16    2.80   0
   1   4  -4  198.13    2.75   0
  -1  -4   4  190.70    2.81   0
  -1  -4   4  193.88    2.72   0
   1   4  -4  198.29    2.70   0
   0   4  -4   12.67    2.20   0
   0  -4   4   13.41    2.26   0
   0   4  -4   14.20    2.13   0
   0  -4   4   12.05    2.17   0
  -1   4  -4 1093.87    4.71   0
   1  -4   4 1113.65    4.77   0
   1  -4   4 1109.18    4.79   0
  -1   4  -4 1104.92    4.75   0
   2  -4   4 1573.52    5.58   0
  -2   4  -4 1607.74    5.54   0
   2  -4   4 1608.65    5.51   0
  -2   4  -4 1558.91    5.41   0
  -3   4  -4    3.58    2.01   0
   3  -4   4    3.40    1.62   0
  -3   4  -4    3.47    1.81   0
   3  -4   4    1.79    1.89   0
  -4   4  -4   82.97    2.14   0
   4  -4   4   82.82    2.10   0
   4  -4   4   82.90    2.33   0
  -4   4  -4   81.92    2.15   0
  -5   4  -4    5.42    1.67   0
   5  -4   4    2.70    1.72   0
  -5   4  -4    1.60    1.87   0
   6  -4   4   22.30    1.75   0
  -6   4  -4   13.73    1.96   0
   6  -4   4   18.86    2.16   0
   7  -4   4   40.86    1.69   0
   7  -4   4   38.58    2.23   0
  -7   4  -4   34.26    1.90   0
   7  -4   4   34.51    2.18   0
   8  -4   4    9.53    1.79   0
   8  -4   4    8.01    1.40   0
  -8   4  -4    9.90    1.56   0
   8  -4   4    8.16    1.90   0
   9  -4   4   18.02    1.33   0
  -9   4  -4   12.11    1.39   0
   9  -4   4   14.47    2.01   0
   9  -4   4   12.42    2.03   0
  10  -4   4   64.07    1.49   0
  10  -4   4   58.05    2.57   0
 -10   4  -4   66.56    1.62   0
  10  -4   4   57.56    2.46   0
 -11   4  -4    2.12    1.22   0
  11  -4   4    1.28    1.23   0
  11  -4   4   -0.30    2.87   0
  11  -4   4   -0.08    2.91   0
 -12  -3   4    6.18    1.37   0
  12   3  -4    4.63    1.29   0
 -12  -3   4    3.02    2.27   0
  12   3  -4    2.96    2.07   0
 -12  -3   4    5.23    1.29   0
  11   3  -4   18.21    1.86   0
 -11  -3   4   20.40    1.35   0
 -11  -3   4   16.57    2.02   0
  11   3  -4   20.87    1.24   0
 -11  -3   4   19.62    1.24   0
 -10  -3   4    8.61    1.40   0
 -10  -3   4    7.51    1.84   0
 -10  -3   4    8.11    1.07   0
  10   3  -4    6.17    1.52   0
  10   3  -4    8.42    1.29   0
  -9  -3   4   -2.09    1.47   0
   9   3  -4   -0.82    1.61   0
   9   3  -4    0.99    1.22   0
  -9  -3   4   -0.43    1.26   0
  -9  -3   4   -2.04    1.80   0
   8   3  -4   -0.63    1.30   0
  -8  -3   4   -2.42    1.97   0
  -8  -3   4   -4.27    1.61   0
   8   3  -4   -1.54    1.86   0
  -8  -3   4    3.00    1.43   0
   7   3  -4    4.15    1.24   0
  -7  -3   4    0.63    1.52   0
  -7  -3   4   -0.69    1.86   0
   7   3  -4    4.34    1.86   0
  -7  -3   4    2.48    2.26   0
  -6  -3   4  122.02    1.92   0
   6   3  -4  124.86    1.67   0
  -6  -3   4  110.80    2.40   0
   6   3  -4  121.26    2.45   0
  -6  -3   4  114.93    2.25   0
  -5  -3   4  107.46    2.25   0
   5   3  -4  110.86    1.69   0
  -5  -3   4  113.12    1.91   0
  -5  -3   4  102.52    2.34   0
   5   3  -4  101.64    2.40   0
  -4  -3   4   38.02    2.12   0
   4   3  -4   39.84    1.74   0
  -4  -3   4   34.62    2.16   0
  -4  -3   4   39.22    1.78   0
   4   3  -4   40.75    1.77   0
   4   3  -4   39.78    2.01   0
  -3  -3   4    6.20    1.81   0
   3   3  -4    2.63    2.02   0
   3   3  -4    5.54    2.13   0
  -3  -3   4    5.87    2.14   0
  -3  -3   4    3.34    1.79   0
   2   3  -4   22.16    1.88   0
   2   3  -4   24.21    2.19   0
  -2  -3   4   22.50    2.27   0
  -2  -3   4   27.76    2.25   0
  -2  -3   4   25.72    2.33   0
  -2  -3   4   22.37    1.96   0
   1   3  -4   24.82    2.18   0
   1   3  -4   24.66    2.29   0
  -1  -3   4   24.42    2.19   0
   1   3  -4   19.45    2.25   0
  -1  -3   4   25.28    2.32   0
   0  -3   4 1247.26    5.00   0
   0   3  -4 1263.51    5.22   0
   0   3  -4 1290.43    5.20   0
   0  -3   4 1269.09    5.28   0
  -1   3  -4    9.36    2.16   0
   1  -3   4   10.10    2.41   0
  -1   3  -4    5.11    2.33   0
   1  -3   4   11.18    1.78   0
   2  -3   4   18.64    2.40   0
   2  -3   4   17.36    2.46   0
  -2   3  -4   18.96    2.13   0
  -2   3  -4   18.93    1.94   0
  -3   3  -4  117.23    2.44   0
   3  -3   4  110.30    2.56   0
   3  -3   4  108.20    2.70   0
  -3   3  -4  111.86    2.57   0
  -4   3  -4  903.05    4.51   0
   4  -3   4  898.61    4.05   0
   4  -3   4  887.83    4.66   0
  -4   3  -4  892.54    4.09   0
  -5   3  -4  107.93    2.22   0
   5  -3   4  111.75    2.13   0
   6  -3   4   42.96    1.81   0
  -6   3  -4   41.24    2.03   0
   6  -3   4   36.20    2.50   0
   7  -3   4   68.50    2.26   0
   7  -3   4   66.79    2.45   0
   7  -3   4   68.89    1.90   0
  -7   3  -4   71.94    2.07   0
   8  -3   4  295.89    2.36   0
   8  -3   4  286.26    3.29   0
  -8   3  -4  295.11    2.29   0
   8  -3   4  264.74    3.44   0
  -9   3  -4  148.94    1.97   0
   9  -3   4  153.21    1.82   0
   9  -3   4  132.24    2.77   0
   9  -3   4  136.68    2.71   0
  10  -3   4    1.07    1.22   0
 -10   3  -4    0.98    1.41   0
  10  -3   4   -0.93    1.98   0
  10  -3   4    0.53    2.05   0
  11  -3   4    1.20    1.18   0
 -11   3  -4    4.25    1.26   0
  11  -3   4    0.67    2.29   0
  11  -3   4    0.61    2.16   0
  12  -3   4    1.48    1.19   0
 -12   3  -4   -0.87    1.35   0
 -12  -2   4   -0.43    1.14   0
 -12  -2   4    1.12    1.24   0
  12   2  -4   -0.26    1.20   0
  11   2  -4  113.94    1.59   0
 -11  -2   4   99.51    1.54   0
  11   2  -4   94.15    2.99   0
 -11  -2   4  109.37    1.69   0
 -11  -2   4   95.06    3.27   0
 -10  -2   4   23.14    1.16   0
 -10  -2   4   22.19    1.49   0
  10   2  -4   23.65    1.29   0
 -10  -2   4   23.97    2.36   0
  10   2  -4   22.25    1.89   0
  -9  -2   4   21.57    1.54   0
  -9  -2   4   18.72    1.19   0
   9   2  -4   19.15    1.75   0
  -9  -2   4   19.05    2.31   0
   9   2  -4   21.07    1.37   0
  -8  -2   4    4.22    1.69   0
  -8  -2   4    1.02    1.49   0
   8   2  -4    0.53    1.45   0
   8   2  -4    3.25    1.64   0
  -8  -2   4    1.47    2.27   0
  -7  -2   4    2.80    1.59   0
   7   2  -4    7.46    1.51   0
   7   2  -4    6.73    2.09   0
  -7  -2   4    3.82    2.51   0
  -7  -2   4    7.31    1.88   0
  -6  -2   4  323.25    2.78   0
  -6  -2   4  321.09    3.46   0
  -6  -2   4  344.13    2.56   0
   6   2  -4  339.00    3.30   0
   6   2  -4  346.82    2.35   0
  -5  -2   4  127.32    2.32   0
  -5  -2   4  139.19    2.05   0
  -5  -2   4  126.52    2.70   0
   5   2  -4  132.73    2.53   0
   5   2  -4  139.17    2.03   0
  -4  -2   4    2.27    1.43   0
  -4  -2   4    4.43    2.09   0
   4   2  -4    6.09    2.17   0
   4   2  -4    5.25    1.47   0
  -4  -2   4    7.61    2.12   0
  -3  -2   4  111.40    2.32   0
   3   2  -4  102.36    2.54   0
  -3  -2   4  104.10    2.63   0
  -3  -2   4  105.56    2.62   0
   3   2  -4   99.77    2.58   0
  -2  -2   4   25.16    2.01   0
   2   2  -4   22.91    2.08   0
  -2  -2   4   24.61    2.17   0
  -2  -2   4   24.51    1.98   0
   2   2  -4   21.65    2.32   0
  -2  -2   4   23.25    1.95   0
  -1  -2   4  702.76    4.39   0
   1   2  -4  687.33    4.23   0
   1   2  -4  650.84    3.87   0
  -1  -2   4  682.53    4.22   0
   1   2  -4  685.01    4.23   0
  -1  -2   4  666.36    4.22   0
   0  -2   4  186.51    3.04   0
   0   2  -4  191.79    2.84   0
   0   2  -4  190.42    3.05   0
   0   2  -4  185.04    2.94   0
   0  -2   4  184.70    2.82   0
   1  -2   4 1288.52    5.45   0
  -1   2  -4 1347.40    5.54   0
   1  -2   4 1320.80    5.49   0
  -1   2  -4 1282.53    5.37   0
   2  -2   4   63.29    2.26   0
  -2   2  -4   63.12    2.27   0
   2  -2   4   62.89    2.57   0
  -2   2  -4   60.14    2.50   0
  -3   2  -4   30.15    2.25   0
   3  -2   4   28.23    2.51   0
   3  -2   4   28.94    2.36   0
  -3   2  -4   30.91    2.38   0
   4  -2   4 1187.95    5.39   0
   4  -2   4 1240.15    4.70   0
  -4   2  -4 1191.02    4.63   0
   5  -2   4   83.00    2.61   0
   5  -2   4   96.59    2.09   0
  -5   2  -4   97.26    2.19   0
   6  -2   4   35.42    1.78   0
   6  -2   4   29.35    2.45   0
  -6   2  -4   32.90    1.94   0
  -7   2  -4    3.12    1.88   0
   7  -2   4    3.19    1.62   0
   7  -2   4    0.68    2.43   0
   7  -2   4    0.92    2.10   0
   8  -2   4   37.17    2.31   0
   8  -2   4   38.38    1.95   0
   8  -2   4   39.39    1.62   0
  -8   2  -4   40.47    1.87   0
   9  -2   4   25.98    1.42   0
   9  -2   4   20.23    1.88   0
  -9   2  -4   17.36    1.64   0
   9  -2   4   21.48    2.03   0
  10  -2   4    1.52    1.84   0
 -10   2  -4    0.71    1.44   0
  10  -2   4    3.12    1.26   0
  10  -2   4    4.95    1.94   0
  11  -2   4   -0.09    1.90   0
  11  -2   4    1.07    1.18   0
  11  -2   4    0.07    1.90   0
 -11   2  -4   -1.04    1.30   0
 -12   2  -4    4.21    1.36   0
  12  -2   4    1.22    2.88   0
  12  -2   4    1.20    2.82   0
  12  -2   4    1.08    1.21   0
 -12  -1   4   36.77    1.28   0
 -12  -1   4   45.18    1.47   0
  12   1  -4   44.05    1.43   0
 -11  -1   4   28.35    1.41   0
  11   1  -4   33.91    1.34   0
 -11  -1   4   29.53    1.23   0
  10   1  -4    1.29    2.27   0
 -10  -1   4    1.13    2.91   0
 -10  -1   4    5.05    1.32   0
 -10  -1   4   -2.17    1.35   0
  10   1  -4   -0.53    1.22   0
  -9  -1   4   26.81    1.62   0
   9   1  -4   27.73    1.22   0
  -9  -1   4   27.13    2.79   0
   9   1  -4   29.93    2.19   0
  -9  -1   4   32.95    1.50   0
  -8  -1   4   -0.73    1.51   0
   8   1  -4   -1.04    2.05   0
  -8  -1   4   -2.47    1.39   0
   8   1  -4    2.83    1.40   0
  -8  -1   4    0.02    2.78   0
  -7  -1   4    7.26    1.61   0
  -7  -1   4    5.11    1.85   0
   7   1  -4   -0.41    1.53   0
   7   1  -4    2.93    2.19   0
  -7  -1   4    2.78    2.56   0
   6   1  -4    9.72    1.23   0
  -6  -1   4    3.66    1.95   0
   6   1  -4    9.30    2.07   0
  -6  -1   4    7.04    2.56   0
  -6  -1   4    6.77    1.56   0
  -5  -1   4    2.73    2.08   0
  -5  -1   4    0.57    1.29   0
  -5  -1   4    0.07    1.60   0
   5   1  -4   -1.93    2.01   0
   5   1  -4   -0.80    1.51   0
   4   1  -4  122.97    2.26   0
  -4  -1   4  125.42    2.28   0
   4   1  -4  114.86    2.69   0
  -4  -1   4  113.10    2.82   0
  -4  -1   4  114.37    2.58   0
  -3  -1   4  771.36    4.09   0
   3   1  -4  725.75    4.81   0
  -3  -1   4  729.18    4.26   0
   3   1  -4  756.47    3.88   0
  -3  -1   4  698.85    4.60   0
  -2  -1   4  263.54    3.26   0
   2   1  -4  252.70    3.13   0
  -2  -1   4  261.13    3.21   0
  -2  -1   4  269.71    2.95   0
   2   1  -4  263.24    3.39   0
  -2  -1   4  256.59    3.20   0
  -1  -1   4  626.74    4.34   0
   1   1  -4  632.12    4.35   0
   1   1  -4  604.45    4.40   0
  -1  -1   4  626.55    4.37   0
  -1  -1   4  641.26    4.60   0
   1   1  -4  611.83    4.01   0
   0   1  -4   41.29    2.44   0
   0   1  -4   39.94    2.73   0
   0   1  -4   41.71    2.77   0
   0  -1   4   42.52    2.37   0
   0  -1   4   42.27    2.80   0
   1  -1   4  197.91    2.95   0
   1  -1   4  197.96    3.27   0
  -1   1  -4  210.93    3.06   0
  -1   1  -4  192.99    3.19   0
  -2   1  -4  332.72    3.12   0
  -2   1  -4  357.01    3.38   0
   2  -1   4  347.84    3.21   0
   2  -1   4  347.69    3.33   0
   3  -1   4  486.00    3.73   0
   3  -1   4  498.26    3.66   0
  -3   1  -4  482.07    3.60   0
   4  -1   4   37.69    2.13   0
   4  -1   4   33.77    2.39   0
   4  -1   4   40.25    2.21   0
  -4   1  -4   36.19    1.94   0
   5  -1   4  145.48    2.29   0
   5  -1   4  137.06    2.84   0
  -5   1  -4  151.27    2.41   0
   5  -1   4  156.83    2.62   0
   6  -1   4  126.62    2.10   0
  -6   1  -4  127.49    2.25   0
   6  -1   4  113.28    2.71   0
   7  -1   4  764.69    3.30   0
   7  -1   4  681.64    4.59   0
  -7   1  -4  745.47    3.52   0
   8  -1   4   10.67    2.09   0
  -8   1  -4   12.20    1.52   0
   8  -1   4    6.56    1.67   0
   8  -1   4   10.91    2.16   0
   9  -1   4  445.03    3.92   0
   9  -1   4  441.00    2.55   0
  -9   1  -4  436.27    2.55   0
   9  -1   4  408.78    3.77   0
  10  -1   4   44.47    1.36   0
  10  -1   4   40.14    2.03   0
 -10   1  -4   37.58    1.54   0
  10  -1   4   38.90    2.19   0
  11  -1   4    1.59    1.23   0
  11  -1   4   -0.14    1.81   0
  11  -1   4   -1.04    1.88   0
 -11   1  -4    0.45    1.10   0
  12  -1   4    1.21    2.15   0
  12  -1   4    1.25    2.11   0
 -12   1  -4    3.07    1.12   0
  12  -1   4    0.15    1.00   0
  12   0  -4    1.50    1.01   0
 -12   0   4    0.23    1.21   0
 -12   0   4    0.77    1.10   0
  11   0  -4    0.00    1.13   0
 -11   0   4   -1.08    1.28   0
 -11   0   4    2.90    1.31   0
 -10   0   4   16.57    1.46   0
  10   0  -4   19.10    1.22   0
 -10   0   4   21.71    1.17   0
  -9   0   4   66.50    1.73   0
  -9   0   4   60.74    1.66   0
   9   0  -4   65.85    1.59   0
   8   0  -4  141.33    3.96   0
  -8   0   4  145.97    2.03   0
  -8   0   4  132.17    4.53   0
   8   0  -4  146.05    1.76   0
   7   0  -4   73.54    1.80   0
   7   0  -4   71.70    3.06   0
  -7   0   4   72.93    1.89   0
  -7   0   4   66.80    3.70   0
  -6   0   4  158.08    2.12   0
   6   0  -4  147.39    3.31   0
  -6   0   4  138.12    3.54   0
   6   0  -4  146.33    2.02   0
  -6   0   4  145.58    2.04   0
  -5   0   4   13.37    1.61   0
  -5   0   4    8.34    2.39   0
   5   0  -4   10.63    1.58   0
  -5   0   4    7.88    1.63   0
   5   0  -4   11.26    2.02   0
   4   0  -4 1652.44    7.67   0
  -4   0   4 1723.63    5.56   0
  -4   0   4 1513.95    7.36   0
   4   0  -4 1637.00    5.36   0
  -4   0   4 1568.89    5.47   0
  -3   0   4 2686.16    7.22   0
   3   0  -4 2668.66    7.17   0
   3   0  -4 2612.61    9.12   0
  -3   0   4 2490.37    8.84   0
  -3   0   4 2528.55    7.21   0
  -2   0   4  476.12    3.97   0
  -2   0   4  509.23    3.75   0
   2   0  -4  507.64    4.40   0
  -2   0   4  485.95    4.12   0
  -1   0   4  184.50    3.53   0
   1   0  -4  186.69    3.12   0
  -1   0   4  178.99    3.33   0
   1   0  -4  175.26    3.37   0
  -1   0   4  183.84    3.31   0
   0   0  -4   40.69    2.47   0
   0   0  -4   43.26    3.54   0
   0   0  -4   42.53    2.64   0
   0   0   4   42.56    2.65   0
   0   0   4   43.02    3.17   0
   1   0   4  463.06    4.43   0
  -1   0  -4  461.36    4.25   0
   1   0   4  473.97    4.02   0
   2   0   4   62.05    1.98   0
   2   0   4   60.94    2.40   0
   2   0   4   51.61    2.80   0
  -2   0  -4   56.75    2.61   0
   3   0   4  419.49    3.77   0
   3   0   4  473.31    3.74   0
   3   0   4  459.55    3.67   0
  -3   0  -4  436.23    3.55   0
   4   0   4    5.84    2.39   0
   4   0   4    4.24    2.07   0
   4   0   4    9.56    2.14   0
  -4   0  -4    4.18    2.21   0
  -5   0  -4  102.92    2.29   0
   5   0   4  109.42    2.21   0
   5   0   4  101.69    2.27   0
   5   0   4   96.87    2.73   0
   6   0   4   58.76    1.86   0
   6   0   4   50.19    2.51   0
  -6   0  -4   61.26    2.03   0
   7   0   4  238.36    3.13   0
  -7   0  -4  264.01    2.56   0
   7   0   4  255.17    2.38   0
   8   0   4  384.30    3.62   0
  -8   0  -4  416.41    2.80   0
   8   0   4  415.67    2.70   0
  -9   0  -4   12.67    1.33   0
   9   0   4   15.71    1.81   0
   9   0   4   18.10    1.40   0
   9   0   4   18.47    2.11   0
  10   0   4   11.41    1.91   0
 -10   0  -4   17.00    1.52   0
  10   0   4   15.46    1.33   0
  10   0   4   13.84    1.61   0
  11   0   4    0.04    1.77   0
  11   0   4    1.08    1.64   0
  11   0   4   -0.09    1.03   0
 -11   0  -4   -2.82    1.32   0
  12   0   4    9.47    1.83   0
  12   0   4   12.02    1.95   0
 -12   0  -4   15.69    1.39   0
  12   0   4   13.94    1.31   0
 -12   1   4   -2.64    1.32   0
 -12   1   4    3.73    1.34   0
  12  -1  -4    0.07    1.18   0
  11  -1  -4   89.01    1.57   0
 -11   1   4   87.86    1.64   0
  10  -1  -4   51.04    1.40   0
 -10   1   4   54.22    1.47   0
  -9   1   4   37.11    1.53   0
   9  -1  -4   35.17    1.45   0
   8  -1  -4   96.17    1.82   0
  -8   1   4   98.22    1.96   0
  -7   1   4  100.20    1.96   0
   7  -1  -4   95.26    1.83   0
  -6   1   4    3.10    3.98   0
   6  -1  -4    2.97    1.47   0
  -6   1   4    0.95    1.60   0
   5  -1  -4   12.52    1.59   0
   5  -1  -4   11.90    2.47   0
  -5   1   4   12.86    1.65   0
  -5   1   4    9.02    3.07   0
   4  -1  -4   27.02    1.94   0
   4  -1  -4   28.32    2.75   0
  -4   1   4   25.91    2.94   0
  -4   1   4   29.41    1.96   0
   3  -1  -4  179.15    2.77   0
  -3   1   4  185.62    2.83   0
  -3   1   4  166.37    3.58   0
   3  -1  -4  175.35    3.70   0
  -2   1   4  342.66    3.37   0
  -2   1   4  326.11    3.85   0
  -2   1   4  329.02    3.68   0
  -1   1   4  713.12    5.39   0
  -1   1   4  742.92    5.07   0
  -1   1   4  713.18    5.13   0
   0   1   4   36.22    3.75   0
   0   1   4   37.70    2.52   0
   0  -1  -4   34.20    2.93   0
   0   1   4   34.33    3.23   0
   0   1   4   36.72    3.17   0
   1   1   4 1614.25    7.27   0
   1   1   4 1538.65    6.80   0
  -1  -1  -4 1592.29    7.13   0
  -2  -1  -4  167.95    3.22   0
   2   1   4  179.03    3.20   0
  -2  -1  -4  174.89    3.12   0
   2   1   4  164.49    3.26   0
   3   1   4   16.58    2.42   0
  -3  -1  -4   15.93    2.44   0
   3   1   4   15.03    1.95   0
  -3  -1  -4   14.66    2.30   0
  -4  -1  -4  359.14    3.22   0
  -4  -1  -4  348.86    3.85   0
   4   1   4  374.15    3.30   0
   4   1   4  345.77    3.57   0
  -5  -1  -4   17.70    2.03   0
   5   1   4   18.17    1.91   0
  -5  -1  -4   19.02    2.25   0
   5   1   4   19.08    2.52   0
   6   1   4  415.78    3.58   0
  -6  -1  -4  415.44    3.71   0
   6   1   4  442.76    2.90   0
  -6  -1  -4  463.46    3.05   0
  -7  -1  -4  236.72    2.42   0
   7   1   4  236.06    2.30   0
  -7  -1  -4  217.24    3.12   0
   7   1   4  224.43    2.85   0
   8   1   4    1.50    1.59   0
  -8  -1  -4    3.48    1.85   0
   8   1   4    2.39    2.24   0
  -9  -1  -4  451.36    2.74   0
   9   1   4  460.83    2.66   0
   9   1   4  424.00    3.67   0
 -10  -1  -4    0.39    1.17   0
  10   1   4    1.28    1.58   0
  10   1   4    0.06    1.87   0
  10   1   4    4.39    1.23   0
  11   1   4   38.36    1.32   0
  11   1   4   34.82    1.85   0
 -11  -1  -4   39.69    1.33   0
  11   1   4   35.22    1.75   0
  12   1   4    8.06    1.77   0
  12   1   4   14.35    1.20   0
 -12  -1  -4   16.07    1.32   0
  12   1   4   12.02    1.82   0
  12  -2  -4   56.22    1.47   0
 -12   2   4   59.49    1.61   0
 -11   2   4   63.88    1.65   0
  11  -2  -4   61.22    1.47   0
 -10   2   4   15.73    1.37   0
  10  -2  -4   16.58    1.21   0
  -9   2   4    0.44    1.17   0
   9  -2  -4    3.06    1.24   0
   8  -2  -4  190.04    2.13   0
  -8   2   4  190.04    2.25   0
   7  -2  -4   22.04    1.62   0
  -7   2   4   19.06    1.72   0
  -6   2   4   79.73    2.03   0
   6  -2  -4   80.98    1.87   0
  -5   2   4  179.86    2.36   0
   5  -2  -4  173.28    2.23   0
  -5   2   4  157.88    6.24   0
  -5   2   4  162.88    6.62   0
   4  -2  -4  959.27    4.47   0
  -4   2   4  875.21    7.56   0
  -4   2   4  904.29    8.17   0
  -4   2   4  992.17    4.62   0
   3  -2  -4  168.32    2.88   0
  -3   2   4  170.11    2.75   0
  -3   2   4  157.25    3.74   0
  -3   2   4  154.45    4.31   0
   2  -2  -4 1556.81    6.75   0
  -2   2   4 1558.51    7.54   0
  -2   2   4 1612.52    6.84   0
  -2   2   4 1501.83    7.96   0
  -1   2   4  383.50    4.52   0
  -1   2   4  392.08    4.67   0
  -1   2   4  417.29    4.33   0
  -1   2   4  385.91    4.56   0
   0   2   4    2.92    2.98   0
   0  -2  -4    1.71    2.67   0
   0   2   4    2.07    3.13   0
   0   2   4    1.75    3.85   0
  -1  -2  -4  322.75    6.81   0
   1   2   4  318.01    3.88   0
   1   2   4  324.00    4.46   0
  -1  -2  -4  304.89    3.76   0
   2   2   4    0.10    2.33   0
  -2  -2  -4   -1.03    2.46   0
  -2  -2  -4    0.59    2.31   0
   2   2   4    0.56    2.47   0
   3   2   4  217.89    3.00   0
  -3  -2  -4  213.19    3.00   0
   3   2   4  201.98    3.19   0
  -3  -2  -4  206.19    3.18   0
   4   2   4  423.29    3.71   0
  -4  -2  -4  423.43    3.75   0
  -4  -2  -4  450.40    3.59   0
   4   2   4  454.62    3.53   0
   5   2   4  313.87    2.63   0
  -5  -2  -4  317.04    2.93   0
   5   2   4  290.04    3.35   0
  -5  -2  -4  283.73    3.08   0
  -6  -2  -4  197.43    2.41   0
   6   2   4  193.15    2.29   0
  -6  -2  -4  173.51    2.68   0
   6   2   4  178.26    2.92   0
   7   2   4   12.77    1.68   0
  -7  -2  -4   17.73    1.88   0
  -7  -2  -4   14.98    2.33   0
   7   2   4   13.59    2.31   0
  -8  -2  -4   21.26    2.35   0
   8   2   4   18.59    1.66   0
  -8  -2  -4   18.94    1.58   0
   8   2   4   17.92    2.06   0
  -9  -2  -4   52.69    1.71   0
  -9  -2  -4   47.81    2.17   0
   9   2   4   47.35    2.15   0
   9   2   4   55.62    1.56   0
  10   2   4    7.29    1.78   0
 -10  -2  -4   15.11    1.41   0
  10   2   4    7.90    1.26   0
  11   2   4   66.45    1.47   0
 -11  -2  -4   65.40    1.56   0
  11   2   4   56.72    1.85   0
  11   2   4   56.84    2.03   0
  12   2   4    0.84    1.52   0
  12   2   4    2.02    1.57   0
  12   2   4    3.57    1.20   0
 -12  -2  -4    4.38    1.30   0
 -13  -2  -4    2.25    1.26   0
  13   2   4    0.20    1.30   0
 -11   3   4   -1.00    1.30   0
  11  -3  -4   -0.74    1.23   0
  10  -3  -4   49.72    1.44   0
 -10   3   4   49.05    1.52   0
   9  -3  -4   -0.14    1.39   0
  -9   3   4    3.84    1.34   0
   8  -3  -4  176.84    2.07   0
  -8   3   4  184.29    2.21   0
  -7   3   4  150.30    2.28   0
   7  -3  -4  147.49    2.10   0
   6  -3  -4  113.18    2.01   0
  -6   3   4  116.88    2.15   0
   5  -3  -4    3.43    1.77   0
  -5   3   4   -0.48    1.93   0
  -4   3   4   -0.02    3.61   0
   4  -3  -4    1.37    1.64   0
  -4   3   4    0.13    2.02   0
  -4   3   4   -0.30    2.91   0
  -3   3   4  488.57    5.22   0
  -3   3   4  527.42    4.24   0
   3  -3  -4  498.16    4.04   0
  -3   3   4  486.35    5.71   0
  -2   3   4  227.70    3.71   0
  -2   3   4  211.00    3.89   0
   2  -3  -4  214.52    3.51   0
  -1   3   4  274.33    3.64   0
  -1   3   4  281.01    4.22   0
  -1   3   4  259.97    4.52   0
   0  -3  -4   32.68    3.26   0
   0  -3  -4   29.68    2.56   0
   0   3   4   33.24    2.71   0
   0   3   4   33.91    3.23   0
   1   3   4  144.99    2.76   0
   1   3   4  145.80    3.80   0
  -1  -3  -4  140.78    2.99   0
   2   3   4   39.20    2.62   0
   2   3   4   36.05    2.69   0
  -2  -3  -4   35.14    2.59   0
   3   3   4   76.83    2.40   0
  -3  -3  -4   83.38    2.56   0
   3   3   4   86.25    2.56   0
  -3  -3  -4   80.99    2.72   0
   4   3   4   13.43    2.42   0
  -4  -3  -4   13.61    2.30   0
   4   3   4   13.65    2.25   0
  -4  -3  -4   15.72    2.35   0
  -5  -3  -4   49.13    2.24   0
  -5  -3  -4   51.84    2.09   0
   5   3   4   54.21    2.00   0
   5   3   4   49.54    2.54   0
   6   3   4  309.25    2.63   0
  -6  -3  -4  307.48    2.75   0
   6   3   4  283.67    3.20   0
  -6  -3  -4  288.91    3.01   0
   7   3   4   -0.45    1.59   0
   7   3   4    3.92    1.98   0
  -7  -3  -4    0.57    1.45   0
  -7  -3  -4    3.11    1.99   0
   8   3   4   49.23    1.69   0
  -8  -3  -4   48.65    1.86   0
  -8  -3  -4   45.33    2.08   0
   8   3   4   42.92    2.30   0
   9   3   4   17.97    1.42   0
   9   3   4   17.48    1.74   0
  -9  -3  -4   18.68    1.95   0
  -9  -3  -4   20.98    1.54   0
 -10  -3  -4   64.66    1.66   0
  10   3   4   62.16    1.53   0
 -10  -3  -4   56.44    2.17   0
  10   3   4   60.14    1.95   0
  11   3   4   61.12    1.95   0
 -11  -3  -4   56.89    2.03   0
  11   3   4   68.16    1.33   0
 -11  -3  -4   70.33    1.58   0
  12   3   4   -0.59    1.16   0
  12   3   4   -2.11    1.62   0
 -12  -3  -4   -0.25    1.27   0
 -13  -3  -4   12.20    1.16   0
 -11   4   4   16.98    1.45   0
  11  -4  -4   15.70    1.45   0
 -10   4   4   11.41    1.45   0
  10  -4  -4    8.14    1.28   0
   9  -4  -4    0.43    1.36   0
  -9   4   4   -0.60    1.39   0
  -8   4   4  343.45    2.71   0
   8  -4  -4  339.10    2.67   0
   7  -4  -4   50.43    1.68   0
  -7   4   4   49.29    2.11   0
   6  -4  -4    6.13    1.53   0
  -6   4   4    8.76    1.97   0
   5  -4  -4   -0.80    1.75   0
  -5   4   4   -0.16    1.99   0
   4  -4  -4   45.87    2.03   0
  -4   4   4   39.57    3.73   0
  -4   4   4   39.24    3.02   0
  -4   4   4   46.44    2.20   0
   3  -4  -4  179.79    3.82   0
   3  -4  -4  210.57    3.00   0
  -3   4   4  221.08    3.21   0
  -3   4   4  199.79    3.97   0
   2  -4  -4  571.02    5.11   0
  -2   4   4  600.31    5.48   0
  -2   4   4  546.89    4.90   0
  -1   4   4   94.24    4.13   0
  -1   4   4  109.51    4.27   0
   1  -4  -4   95.97    2.76   0
  -1   4   4  101.88    2.88   0
   0   4   4  536.98    8.16   0
   0  -4  -4  522.64    4.05   0
   0   4   4  546.82    4.23   0
   1   4   4  352.07    3.68   0
  -1  -4  -4  335.80    3.52   0
   1   4   4  363.60    5.36   0
  -1  -4  -4  327.78    5.27   0
   2   4   4   21.99    2.46   0
   2   4   4   20.06    2.54   0
  -2  -4  -4   15.78    2.46   0
   3   4   4   31.39    2.57   0
  -3  -4  -4   28.53    2.65   0
  -3  -4  -4   28.56    3.43   0
  -3  -4  -4   28.21    2.06   0
   3   4   4   28.88    2.53   0
  -4  -4  -4  380.26    3.37   0
   4   4   4  386.17    3.51   0
  -4  -4  -4  342.53    3.25   0
   4   4   4  361.31    3.30   0
   5   4   4  256.88    2.66   0
  -5  -4  -4  262.89    2.78   0
  -5  -4  -4  238.80    2.81   0
   5   4   4  241.11    2.80   0
  -6  -4  -4  398.62    3.02   0
   6   4   4  391.96    2.84   0
   6   4   4  353.02    3.08   0
  -6  -4  -4  357.47    3.10   0
   7   4   4  283.75    2.84   0
   7   4   4  301.86    2.49   0
  -7  -4  -4  278.97    2.84   0
  -7  -4  -4  298.75    2.64   0
  -8  -4  -4    8.01    1.83   0
   8   4   4   11.87    1.53   0
  -8  -4  -4    7.44    1.76   0
   8   4   4    9.61    1.93   0
   9   4   4   44.92    1.58   0
   9   4   4   42.73    2.03   0
  -9  -4  -4   50.48    1.66   0
  -9  -4  -4   48.34    2.08   0
  10   4   4   14.30    1.30   0
  10   4   4   16.72    1.76   0
 -10  -4  -4   14.12    1.83   0
 -10  -4  -4   17.35    1.40   0
  11   4   4   27.21    1.72   0
  11   4   4   27.53    1.38   0
 -11  -4  -4   25.36    1.23   0
 -11  -4  -4   23.40    1.78   0
 -12  -4  -4    1.31    1.28   0
 -12  -4  -4    2.19    1.68   0
  12   4   4   -0.84    1.61   0
  12   4   4    2.15    1.02   0
 -13  -4  -4    5.80    1.41   0
  11  -5  -4   96.40    1.67   0
 -11   5   4   91.67    1.73   0
  10  -5  -4    1.72    1.35   0
 -10   5   4    1.09    1.46   0
  -9   5   4    2.83    1.68   0
   9  -5  -4    4.27    1.32   0
  -8   5   4   52.25    2.01   0
   8  -5  -4   56.14    1.62   0
   7  -5  -4   22.62    1.48   0
  -7   5   4   25.22    1.94   0
   6  -5  -4   67.64    2.01   0
  -6   5   4   73.57    2.28   0
   5  -5  -4   -0.40    1.70   0
  -5   5   4    0.73    2.00   0
   4  -5  -4    4.08    2.82   0
   4  -5  -4    2.24    1.93   0
  -4   5   4    2.72    2.01   0
  -4   5   4    2.35    3.10   0
   3  -5  -4   12.59    2.59   0
  -3   5   4   11.98    2.61   0
  -3   5   4   15.80    2.32   0
   3  -5  -4   13.53    1.94   0
   2  -5  -4   29.91    2.66   0
  -2   5   4   29.98    3.20   0
  -2   5   4   28.95    2.68   0
  -1   5   4  497.13    9.52   0
   1  -5  -4  531.18    4.11   0
  -1   5   4  586.40   10.12   0
  -1   5   4  545.16    4.48   0
   0  -5  -4  904.71    4.85   0
   0   5   4  924.67    4.95   0
   1   5   4  281.48    5.66   0
  -1  -5  -4  253.40    3.20   0
  -1  -5  -4  253.77    5.60   0
   1   5   4  264.53    3.31   0
   1   5   4  265.06    6.04   0
   2   5   4  154.58    3.56   0
  -2  -5  -4  149.58    2.47   0
  -2  -5  -4  147.11    3.54   0
   2   5   4  149.20    2.89   0
  -3  -5  -4  131.24    3.78   0
   3   5   4  142.76    2.89   0
  -3  -5  -4  133.57    2.65   0
   3   5   4  132.46    2.73   0
  -4  -5  -4  421.46    3.45   0
  -4  -5  -4  370.93    4.22   0
   4   5   4  429.80    3.61   0
  -4  -5  -4  386.36    2.92   0
   4   5   4  381.57    3.21   0
  -5  -5  -4    3.96    1.95   0
   5   5   4    4.65    1.66   0
  -5  -5  -4    1.00    2.14   0
   5   5   4    5.43    2.02   0
  -5  -5  -4    2.25    2.21   0
   6   5   4   77.41    2.29   0
  -6  -5  -4   80.32    2.38   0
  -6  -5  -4   84.02    2.13   0
   6   5   4   93.02    1.98   0
  -6  -5  -4   81.09    2.27   0
  -7  -5  -4    3.38    2.20   0
  -7  -5  -4    3.04    1.74   0
   7   5   4   -2.77    2.24   0
   7   5   4    1.26    1.55   0
  -7  -5  -4    3.70    2.21   0
  -8  -5  -4    0.36    1.63   0
  -8  -5  -4   -0.53    1.91   0
   8   5   4   -2.12    1.48   0
   8   5   4    4.38    1.79   0
  -8  -5  -4    0.39    1.80   0
  -9  -5  -4   88.84    1.89   0
   9   5   4  106.20    1.70   0
  -9  -5  -4  100.53    1.83   0
   9   5   4   91.75    2.10   0
  -9  -5  -4   85.85    2.20   0
 -10  -5  -4   20.80    1.82   0
 -10  -5  -4   25.64    1.75   0
  10   5   4   27.81    1.37   0
 -10  -5  -4   28.14    1.43   0
  10   5   4   22.00    1.82   0
  11   5   4   10.04    1.60   0
  11   5   4   12.62    1.25   0
 -11  -5  -4   15.71    1.34   0
 -11  -5  -4   10.74    1.60   0
 -11  -5  -4   15.25    1.53   0
 -12  -5  -4   23.93    1.46   0
 -12  -5  -4   27.17    1.19   0
  12   5   4   32.54    1.35   0
  12   5   4   24.64    1.65   0
 -12  -5  -4   25.46    1.73   0
  11  -6  -4    0.33    1.32   0
 -11   6   4   -0.79    1.38   0
 -10   6   4    1.19    1.36   0
  10  -6  -4   -0.47    1.21   0
  -9   6   4   -1.93    1.55   0
   9  -6  -4    0.97    1.30   0
   8  -6  -4   23.41    1.59   0
  -8   6   4   22.23    1.63   0
   7  -6  -4   19.79    1.66   0
  -7   6   4   25.38    1.89   0
  -6   6   4    0.90    2.06   0
   6  -6  -4   -0.25    1.68   0
   5  -6  -4   26.25    1.88   0
  -5   6   4   21.89    3.40   0
  -5   6   4   28.92    2.21   0
  -4   6   4  262.85    3.50   0
   4  -6  -4  255.71    3.06   0
   4  -6  -4  221.36    4.01   0
  -4   6   4  225.93    4.01   0
   3  -6  -4   43.51    2.18   0
  -3   6   4   43.45    2.80   0
   3  -6  -4   40.54    2.60   0
  -3   6   4   43.30    2.62   0
   2  -6  -4  140.20    3.67   0
  -2   6   4  127.63    2.89   0
  -2   6   4  136.87    4.10   0
   1  -6  -4   -2.60    2.52   0
  -1   6   4    1.50    2.23   0
   0   6   4 3773.61    8.53   0
   0  -6  -4 3716.54    8.40   0
   1   6   4   15.74    4.06   0
   1   6   4   13.89    2.44   0
  -1  -6  -4   14.99    4.47   0
  -1  -6  -4   21.18    1.95   0
   2   6   4  172.40    4.40   0
  -2  -6  -4  180.34    2.43   0
   2   6   4  178.43    2.80   0
   2   6   4  195.25    3.78   0
  -2  -6  -4  182.85    3.79   0
  -3  -6  -4  101.26    2.42   0
   3   6   4   98.46    2.48   0
   3   6   4  111.23    2.77   0
  -4  -6  -4   21.44    2.06   0
   4   6   4   21.24    1.78   0
  -4  -6  -4   21.95    1.94   0
   4   6   4   16.01    2.12   0
  -4  -6  -4   20.12    2.46   0
   5   6   4   38.98    1.78   0
  -5  -6  -4   36.58    1.97   0
   5   6   4   28.04    2.08   0
  -5  -6  -4   34.54    2.04   0
  -5  -6  -4   32.33    2.55   0
   6   6   4   -0.55    2.00   0
   6   6   4    0.18    1.61   0
  -6  -6  -4   -0.47    1.81   0
  -6  -6  -4    1.43    1.97   0
  -6  -6  -4    0.88    2.24   0
  -7  -6  -4   22.53    1.77   0
   7   6   4   22.63    1.67   0
  -7  -6  -4   23.61    2.07   0
   7   6   4   29.81    1.90   0
  -7  -6  -4   22.00    1.98   0
   8   6   4   47.37    1.86   0
  -8  -6  -4   48.44    1.77   0
  -8  -6  -4   41.91    1.86   0
  -8  -6  -4   46.13    1.93   0
   8   6   4   47.82    1.67   0
   9   6   4   11.34    1.58   0
  -9  -6  -4   17.80    1.43   0
  -9  -6  -4   13.27    1.84   0
   9   6   4   16.61    1.33   0
  -9  -6  -4   12.99    1.60   0
 -10  -6  -4   30.06    1.62   0
  10   6   4   31.89    1.36   0
  10   6   4   24.03    1.75   0
 -10  -6  -4   30.73    1.46   0
 -10  -6  -4   30.84    1.64   0
  11   6   4    9.00    1.52   0
 -11  -6  -4   10.67    1.40   0
 -11  -6  -4    7.38    1.38   0
 -11  -6  -4   11.50    1.15   0
  11   6   4   10.19    1.27   0
  12   6   4    8.65    1.46   0
  12   6   4    8.01    1.26   0
 -12  -6  -4    9.74    1.24   0
 -12  -6  -4    7.07    1.52   0
 -12  -6  -4    8.44    1.47   0
 -10   7   4   13.41    1.61   0
  10  -7  -4   13.61    1.50   0
   9  -7  -4    6.65    1.35   0
  -9   7   4    4.33    1.39   0
  -8   7   4    0.65    1.40   0
   8  -7  -4    2.66    1.40   0
   7  -7  -4    2.17    1.51   0
  -7   7   4    3.87    1.76   0
   6  -7  -4   35.09    1.76   0
  -6   7   4   38.14    2.05   0
  -5   7   4  278.40    3.49   0
   5  -7  -4  244.59    4.42   0
  -5   7   4  246.30    4.38   0
   5  -7  -4  286.56    3.06   0
   4  -7  -4    2.97    1.97   0
  -4   7   4    2.73    2.40   0
  -4   7   4    3.25    2.47   0
   4  -7  -4    2.03    2.47   0
   3  -7  -4  151.05    3.11   0
  -3   7   4  132.79    3.01   0
  -3   7   4  141.31    3.50   0
  -2   7   4   28.02    2.33   0
  -2   7   4   30.75    4.22   0
  -1   7   4  198.05    2.77   0
   1  -7  -4  203.90    2.76   0
   0  -7  -4   37.00    2.20   0
   0   7   4   34.06    2.50   0
   1   7   4   67.56    2.29   0
  -1  -7  -4   63.43    1.97   0
   2   7   4 1393.40    7.98   0
   2   7   4 1335.34    4.83   0
  -2  -7  -4 1409.52    8.18   0
   2   7   4 1291.53    7.43   0
  -2  -7  -4 1343.37    4.83   0
   3   7   4    2.42    1.99   0
   3   7   4    3.96    2.03   0
  -3  -7  -4    2.38    2.18   0
  -3  -7  -4   -0.53    1.67   0
  -4  -7  -4  190.38    2.52   0
   4   7   4  207.99    2.74   0
   4   7   4  193.11    2.29   0
  -4  -7  -4  194.18    3.52   0
  -5  -7  -4   23.53    2.56   0
   5   7   4   17.56    1.76   0
  -5  -7  -4   22.25    2.07   0
   5   7   4   18.21    1.70   0
  -5  -7  -4   18.19    1.92   0
  -6  -7  -4  104.03    2.59   0
   6   7   4  115.84    2.18   0
   6   7   4  105.56    2.25   0
  -6  -7  -4  111.61    2.38   0
  -6  -7  -4  103.07    2.22   0
  -7  -7  -4   39.19    1.77   0
   7   7   4   35.95    1.85   0
  -7  -7  -4   37.98    1.97   0
   7   7   4   31.75    1.97   0
  -7  -7  -4   36.74    2.31   0
  -8  -7  -4   71.44    1.99   0
   8   7   4   71.33    1.88   0
   8   7   4   73.78    1.74   0
  -8  -7  -4   77.46    1.79   0
  -8  -7  -4   69.49    1.95   0
   9   7   4    0.90    1.49   0
   9   7   4    2.45    1.25   0
  -9  -7  -4   -2.12    1.56   0
  -9  -7  -4   -0.43    1.37   0
  -9  -7  -4   -0.95    1.55   0
  10   7   4    0.10    0.98   0
 -10  -7  -4   -2.66    1.29   0
 -10  -7  -4   -3.17    1.64   0
  10   7   4   -1.41    1.41   0
 -10  -7  -4   -3.27    1.70   0
  11   7   4   16.29    1.26   0
 -11  -7  -4   14.16    1.37   0
  11   7   4   16.17    1.50   0
 -11  -7  -4   17.58    1.29   0
 -11  -7  -4   13.45    1.52   0
 -12  -7  -4   28.97    1.64   0
 -12  -7  -4   25.37    1.64   0
 -12  -7  -4   32.65    1.37   0
  12   7   4   30.09    1.46   0
  12   7   4   20.02    1.18   0
 -10   8   4  116.92    2.12   0
  10  -8  -4  108.15    1.87   0
   9  -8  -4    1.52    1.38   0
  -9   8   4    0.74    1.47   0
   8  -8  -4    7.15    1.47   0
  -8   8   4    9.74    1.70   0
   7  -8  -4   10.11    1.54   0
  -7   8   4   11.89    1.72   0
   6  -8  -4   25.25    1.61   0
  -6   8   4   24.62    3.54   0
  -6   8   4   22.54    2.11   0
   5  -8  -4   29.41    1.92   0
   5  -8  -4   26.79    2.58   0
  -5   8   4   26.94    2.28   0
  -5   8   4   23.92    2.50   0
  -4   8   4  140.63    2.96   0
   4  -8  -4  159.63    3.00   0
   4  -8  -4  146.62    3.08   0
  -4   8   4  153.86    3.35   0
  -3   8   4   18.86    2.45   0
   3  -8  -4   27.48    2.59   0
  -3   8   4   24.35    3.26   0
  -2   8   4   53.78    2.43   0
   2  -8  -4   57.84    2.43   0
  -1   8   4    5.28    2.33   0
   1  -8  -4    5.20    2.37   0
   0  -8  -4    7.70    2.07   0
   0   8   4    0.66    2.06   0
  -1  -8  -4    3.92    1.98   0
   1   8   4    0.99    1.97   0
   1   8   4    3.32    2.39   0
   2   8   4   17.58    2.67   0
   2   8   4   16.99    1.72   0
  -2  -8  -4   19.11    2.93   0
  -2  -8  -4   18.52    2.06   0
  -3  -8  -4  390.98    2.77   0
   3   8   4  360.71    4.29   0
   3   8   4  397.11    3.95   0
  -3  -8  -4  405.89    4.17   0
   3   8   4  382.13    3.01   0
  -4  -8  -4  127.79    2.30   0
[truncated: 748,430 more chars]
