# Supplementary material for: 9-(Pyrrolidinium-1-yl)-9-boranuidabi­cyclo­[3.3.1]nona­ne
Source: IUCrdata. 2023 Apr 18;8(Pt 4):x230332. doi: 10.1107/S2414314623003322 (PMC10162026; doi:10.1107/S2414314623003322)
Supplement: Supplementary file 2 [file x-08-x230332-Isup2.hkl]

data_I                                                                          
_shelx_title ' G:\Boehme\MH493_1\Loesung\MH493_1_a.res in P-1'                  
_shelx_refln_list_code          4                                               
_shelx_F_calc_maximum      130.37                                               
_exptl_crystal_F_000       648.00                                               
_reflns_d_resolution_high  0.7696                                               
                                                                                
loop_                                                                           
 _space_group_symop_operation_xyz                                               
 'x, y, z'                                                                      
 '-x, -y, -z'                                                                   
                                                                                
_cell_length_a    10.0432                                                       
_cell_length_b    12.7045                                                       
_cell_length_c    14.3846                                                       
_cell_angle_alpha  81.305                                                       
_cell_angle_beta   84.313                                                       
_cell_angle_gamma  82.068                                                       
                                                                                
_shelx_F_squared_multiplier     1.000                                           
                                                                                
loop_                                                                           
 _refln_index_h                                                                 
 _refln_index_k                                                                 
 _refln_index_l                                                                 
 _refln_F_squared_calc                                                          
 _refln_F_squared_meas                                                          
 _refln_F_squared_sigma                                                         
 _refln_observed_status                                                         
   2   0   0        441.76        514.16        10.53 o                         
   3   0   0         83.15         98.50         2.84 o                         
   4   0   0        137.62        124.52         2.59 o                         
   5   0   0        217.01        213.59         3.71 o                         
   6   0   0        355.62        355.32         5.27 o                         
   7   0   0        897.50        909.36        18.50 o                         
   8   0   0          0.08          2.29         1.78 o                         
   9   0   0         25.24         24.12         1.46 o                         
  10   0   0        241.81        256.24         5.23 o                         
  11   0   0         14.50         13.36         2.24 o                         
  12   0   0          3.18          0.70         1.72 o                         
 -12   1   0         63.06         65.03         2.81 o                         
 -11   1   0          7.84          2.00         3.22 o                         
 -10   1   0         71.93         74.08         4.51 o                         
  -9   1   0         14.47         11.43         2.21 o                         
  -8   1   0          9.65          7.81         1.88 o                         
  -7   1   0          2.67          1.11         1.66 o                         
  -6   1   0          0.95          3.09         1.79 o                         
  -5   1   0         13.82          8.37         2.11 o                         
  -4   1   0       1416.71       1433.57        24.58 o                         
  -3   1   0        386.14        394.59         7.87 o                         
  -2   1   0        949.48        921.38        29.60 o                         
   2   1   0       8258.02       8645.47       196.35 o                         
   3   1   0       2914.79       3076.49        62.47 o                         
   4   1   0        373.26        321.45         6.03 o                         
   5   1   0        101.83        131.64         2.89 o                         
   6   1   0         22.75         19.30         1.75 o                         
   7   1   0         97.97        104.47         3.17 o                         
   8   1   0        191.45        180.10         3.75 o                         
   9   1   0         10.59          9.38         1.84 o                         
  10   1   0         19.57         16.41         1.46 o                         
  11   1   0          0.86         -0.31         1.35 o                         
  12   1   0          0.03         -0.58         1.48 o                         
 -12   2   0          9.95          8.50         2.59 o                         
 -11   2   0          5.93          4.50         1.55 o                         
 -10   2   0        109.00        100.70         1.84 o                         
  -9   2   0          1.68         -2.66         1.77 o                         
  -8   2   0        782.12        804.14         3.55 o                         
  -7   2   0         34.86         35.17         2.10 o                         
  -6   2   0         14.39         15.03         3.73 o                         
  -5   2   0          3.85          5.64         2.14 o                         
  -4   2   0          6.58         10.41         2.39 o                         
  -3   2   0          4.55          5.85         2.29 o                         
  -2   2   0        522.46        538.48        21.82 o                         
  -1   2   0        116.80        117.94         4.03 o                         
   0   2   0       8635.60       8633.15       248.98 o                         
   1   2   0       3284.89       3218.23        53.83 o                         
   2   2   0       1576.22       1420.74        17.79 o                         
   3   2   0       9569.68       9926.35       182.24 o                         
   4   2   0        835.15        958.12        18.52 o                         
   5   2   0         65.73         81.13         2.11 o                         
   6   2   0        452.52        446.00         7.98 o                         
   7   2   0        614.56        607.80        15.13 o                         
   8   2   0        878.97        912.98        23.27 o                         
   9   2   0          5.23          5.70         1.46 o                         
  10   2   0        286.34        294.60        12.53 o                         
  11   2   0         20.76         21.35         1.29 o                         
  12   2   0         19.04         14.13         2.63 o                         
 -12   3   0         21.78         19.56         3.76 o                         
 -11   3   0         10.88         11.38         1.58 o                         
 -10   3   0          5.09          7.93         1.58 o                         
  -9   3   0        159.54        164.24         3.17 o                         
  -8   3   0        305.29        295.98         2.69 o                         
  -7   3   0         15.24         15.58         2.09 o                         
  -6   3   0        207.60        211.86         6.95 o                         
  -5   3   0         64.48         51.90         2.16 o                         
  -4   3   0         82.49         88.43         3.92 o                         
  -3   3   0         80.07         76.22         2.86 o                         
  -2   3   0        116.02        110.17         3.02 o                         
  -1   3   0       1110.90       1118.73        25.77 o                         
   0   3   0       8028.03       7815.79        43.56 o                         
   1   3   0       1437.76       1245.51        11.09 o                         
   2   3   0       2495.58       2319.27        54.25 o                         
   3   3   0        193.19        199.15         6.08 o                         
   4   3   0       1589.43       1687.99        24.67 o                         
   5   3   0        266.18        290.72         5.51 o                         
   6   3   0         17.26         12.58         1.47 o                         
   7   3   0          9.88         12.69         1.44 o                         
   8   3   0          2.26          1.95         1.86 o                         
   9   3   0          4.90          7.65         1.51 o                         
  10   3   0          0.96          3.12         1.16 o                         
  11   3   0          0.07          0.93         1.05 o                         
  12   3   0         32.96         26.05         1.06 o                         
 -12   4   0         71.82         64.99         2.40 o                         
 -11   4   0         15.91         15.28         1.63 o                         
 -10   4   0         30.74         34.26         5.86 o                         
  -9   4   0        101.84        101.42         6.51 o                         
  -8   4   0          5.05          0.28         3.67 o                         
  -7   4   0        515.18        506.62         6.27 o                         
  -6   4   0          0.13         -3.40         2.26 o                         
  -5   4   0          0.03          0.17         2.00 o                         
  -4   4   0         70.74         69.29         2.11 o                         
  -3   4   0         51.53         62.25         2.29 o                         
  -2   4   0        414.97        445.42        12.61 o                         
  -1   4   0        521.16        500.44         5.96 o                         
   0   4   0       4400.21       4408.56        40.67 o                         
   1   4   0       1073.85        990.58        13.47 o                         
   2   4   0          3.71          0.42         1.47 o                         
   3   4   0        145.69        155.39         2.32 o                         
   4   4   0        731.18        782.73        12.98 o                         
   5   4   0         92.62         97.11         1.63 o                         
   6   4   0        135.18        151.40         3.42 o                         
   7   4   0          0.03          3.57         1.41 o                         
   8   4   0        325.66        304.99         6.07 o                         
   9   4   0          2.24          3.59         1.21 o                         
  10   4   0        391.86        380.51        12.33 o                         
  11   4   0         52.79         47.87         1.93 o                         
  12   4   0          3.19          1.69         1.02 o                         
 -11   5   0         19.47         16.32         1.97 o                         
 -10   5   0         57.16         55.74         2.93 o                         
  -9   5   0        255.86        258.37         2.40 o                         
  -8   5   0        293.06        308.85         2.70 o                         
  -7   5   0         55.67         63.22         2.18 o                         
  -6   5   0         38.42         41.65         2.07 o                         
  -5   5   0         45.45         49.44         2.04 o                         
  -4   5   0        470.99        467.28         8.50 o                         
  -3   5   0          4.33          1.03         2.05 o                         
  -2   5   0         68.23         53.19         2.65 o                         
  -1   5   0         71.22         77.20         2.43 o                         
   0   5   0       1076.85       1025.14         4.01 o                         
   1   5   0        176.58        180.97         2.45 o                         
   2   5   0       1051.33       1024.12        15.43 o                         
   3   5   0          1.37          1.47         1.57 o                         
   4   5   0        147.53        160.07         1.92 o                         
   5   5   0         16.69         16.35         1.41 o                         
   6   5   0        440.90        441.08         8.88 o                         
   7   5   0          6.91         13.41         1.43 o                         
   8   5   0         31.83         35.04         1.34 o                         
   9   5   0        331.96        355.15         8.85 o                         
  10   5   0         81.32         81.84         3.29 o                         
  11   5   0         47.01         55.43         1.38 o                         
  12   5   0        259.09        257.15        12.59 o                         
 -11   6   0         78.26         72.81         3.91 o                         
 -10   6   0         31.70         34.23         1.73 o                         
  -9   6   0         56.37         59.78         1.92 o                         
  -8   6   0         11.56          9.14         1.83 o                         
  -7   6   0        494.64        519.95        13.50 o                         
  -6   6   0        153.89        152.29         2.54 o                         
  -5   6   0         69.04         69.67         2.22 o                         
  -4   6   0        130.82        146.06         2.64 o                         
  -3   6   0        208.40        205.36         6.66 o                         
  -2   6   0        120.24         81.32         2.04 o                         
  -1   6   0        435.22        466.34         5.63 o                         
   0   6   0        711.90        836.27         3.52 o                         
   1   6   0        250.87        211.49         2.45 o                         
   2   6   0         37.45         40.87         2.03 o                         
   3   6   0          0.84          2.45         1.47 o                         
   4   6   0        229.81        216.08         5.17 o                         
   5   6   0         37.14         51.02         1.47 o                         
   6   6   0        325.08        307.43         4.34 o                         
   7   6   0         17.60         21.82         1.91 o                         
   8   6   0          0.04         -0.32         1.17 o                         
   9   6   0         56.55         48.96         2.75 o                         
  10   6   0          2.11          4.61         1.09 o                         
  11   6   0          8.70          7.15         1.17 o                         
  12   6   0          0.31         -1.10         0.99 o                         
 -10   7   0         97.17        113.07         1.92 o                         
  -9   7   0        102.46        101.67         2.07 o                         
  -8   7   0         36.48         43.86         2.04 o                         
  -7   7   0        259.65        246.12         4.97 o                         
  -6   7   0        244.37        221.63         2.25 o                         
  -5   7   0        209.66        194.71         4.53 o                         
  -4   7   0          1.93         -0.60         2.06 o                         
  -3   7   0        263.35        253.95         5.71 o                         
  -2   7   0         90.02         98.83         2.24 o                         
  -1   7   0        119.80         88.86         2.34 o                         
   0   7   0       1137.44       1145.13         6.43 o                         
   1   7   0         41.19         29.25         1.82 o                         
   2   7   0        112.89         90.70         1.92 o                         
   3   7   0        902.16        842.33        12.81 o                         
   4   7   0        250.05        278.60         3.72 o                         
   5   7   0          4.09          1.51         1.40 o                         
   6   7   0          4.11          2.68         1.40 o                         
   7   7   0         71.45         70.99         1.43 o                         
   8   7   0         38.36         37.79         1.27 o                         
   9   7   0        123.87        108.54         3.29 o                         
  10   7   0          0.43          0.92         1.27 o                         
  11   7   0         29.98         32.50         1.91 o                         
  12   7   0         32.19         25.29         2.88 o                         
 -10   8   0         16.77         10.16         3.41 o                         
  -9   8   0         29.91         22.53         3.84 o                         
  -8   8   0        187.95        201.10         2.49 o                         
  -7   8   0        202.62        204.49         5.21 o                         
  -6   8   0         76.23         73.74         1.82 o                         
  -5   8   0          0.02          0.04         1.74 o                         
  -4   8   0       1911.22       1908.71        72.60 o                         
  -3   8   0         22.88         25.24         2.09 o                         
  -2   8   0         18.50         25.90         1.96 o                         
  -1   8   0        993.47        969.51         9.81 o                         
   0   8   0         50.66         66.60         2.41 o                         
   1   8   0          4.89          6.49         1.72 o                         
   2   8   0         18.54         18.18         1.71 o                         
   3   8   0        143.04        163.06         2.50 o                         
   4   8   0         85.33         96.93         2.78 o                         
   5   8   0          4.55         10.55         1.49 o                         
   6   8   0         99.80         92.80         3.31 o                         
   7   8   0        254.19        272.23         4.64 o                         
   8   8   0         14.71         15.40         1.19 o                         
   9   8   0         47.14         48.82         1.52 o                         
  10   8   0         12.14         14.04         1.76 o                         
  11   8   0          4.30          4.53         1.02 o                         
  12   8   0         35.53         26.58         1.19 o                         
  -9   9   0          0.82          0.82         2.65 o                         
  -8   9   0         86.13         82.31         7.41 o                         
  -7   9   0          0.85         -2.00         1.65 o                         
  -6   9   0          3.81          3.00         1.47 o                         
  -5   9   0         21.61         26.07         1.54 o                         
  -4   9   0         14.49         11.05         1.86 o                         
  -3   9   0         10.96         11.37         1.84 o                         
  -2   9   0        631.00        617.26        11.83 o                         
  -1   9   0        544.21        526.48        13.55 o                         
   0   9   0        731.65        753.34         9.32 o                         
   1   9   0        108.76        128.32         1.75 o                         
   2   9   0         15.07         25.02         1.76 o                         
   3   9   0         35.10         43.01         1.74 o                         
   4   9   0        498.79        518.88         8.67 o                         
   5   9   0        128.16        129.72         2.73 o                         
   6   9   0         28.49         28.12         2.41 o                         
   7   9   0         46.97         48.49         1.32 o                         
   8   9   0         47.91         49.00         1.95 o                         
   9   9   0          0.01          0.29         1.01 o                         
  10   9   0          2.28          0.23         1.02 o                         
  11   9   0         47.95         39.57         1.06 o                         
  -9  10   0          2.72          2.54         1.79 o                         
  -8  10   0          1.23          1.44         1.86 o                         
  -7  10   0          4.07          3.03         1.44 o                         
  -6  10   0         79.14         77.01         2.28 o                         
  -5  10   0        158.81        161.67         4.38 o                         
  -4  10   0        123.52        123.62         7.15 o                         
  -3  10   0          0.94          1.82         1.48 o                         
  -2  10   0        740.84        764.02        16.01 o                         
  -1  10   0        307.25        326.05         3.83 o                         
   0  10   0         23.03         23.91         1.74 o                         
   1  10   0        139.22        138.56         1.89 o                         
   2  10   0         12.29         10.76         1.59 o                         
   3  10   0         53.28         53.58         1.80 o                         
   4  10   0         92.59         98.24         2.03 o                         
   5  10   0         37.08         39.11         1.31 o                         
   6  10   0         32.01         32.64         2.47 o                         
   7  10   0          9.76          7.91         1.11 o                         
   8  10   0        164.48        167.38         3.42 o                         
   9  10   0         19.86         20.81         1.06 o                         
  10  10   0         53.59         61.41         1.68 o                         
  11  10   0          1.74          0.32         1.05 o                         
  -8  11   0         19.66         12.09         1.72 o                         
  -7  11   0          1.84          0.68         1.39 o                         
  -6  11   0          1.86          0.77         1.31 o                         
  -5  11   0          2.46          0.99         1.63 o                         
  -4  11   0        114.84        110.62         4.70 o                         
  -3  11   0         13.31         14.31         1.50 o                         
  -2  11   0         39.65         28.61         1.98 o                         
  -1  11   0         39.62         44.84         2.18 o                         
   0  11   0        432.72        410.96         5.02 o                         
   1  11   0         29.24         32.11         1.48 o                         
   2  11   0        614.69        567.06         7.63 o                         
   3  11   0          0.75         -0.01         1.41 o                         
   4  11   0          2.33          2.44         2.21 o                         
   5  11   0         27.59         27.73         2.05 o                         
   6  11   0         85.23         87.83         1.81 o                         
   7  11   0         23.11         19.60         1.86 o                         
   8  11   0         47.01         52.21         1.26 o                         
   9  11   0         13.09         10.12         1.56 o                         
  10  11   0        127.93        126.92         4.14 o                         
  -7  12   0          4.67          2.44         1.45 o                         
  -6  12   0          9.59          8.43         1.31 o                         
  -5  12   0         15.82         16.50         1.57 o                         
  -4  12   0         49.36         50.99         1.49 o                         
  -3  12   0         88.31         79.47         2.14 o                         
  -2  12   0         68.58         72.76         1.63 o                         
  -1  12   0         38.88         46.64         1.52 o                         
   0  12   0          4.56          8.98         1.33 o                         
   1  12   0        120.05        123.36         1.42 o                         
   2  12   0        344.27        347.84         4.55 o                         
   3  12   0         97.57         91.72         1.75 o                         
   4  12   0          1.81          4.79         1.36 o                         
   5  12   0         19.50         17.38         1.16 o                         
   6  12   0         38.88         40.06         1.20 o                         
   7  12   0         98.73        107.10         1.40 o                         
   8  12   0          0.90          1.64         2.17 o                         
   9  12   0         44.16         40.62         1.87 o                         
  -6  13   0         14.08          8.91         1.38 o                         
  -5  13   0          2.89          2.15         1.50 o                         
  -4  13   0          2.86          3.89         1.33 o                         
  -3  13   0          9.09          9.75         1.32 o                         
  -2  13   0         51.54         58.21         3.67 o                         
  -1  13   0         30.35         34.78         1.37 o                         
   0  13   0         19.73         15.96         1.21 o                         
   1  13   0         22.01         28.01         1.51 o                         
   2  13   0          6.80          6.54         1.17 o                         
   3  13   0         39.19         44.39         1.25 o                         
   4  13   0         78.00         79.50         3.14 o                         
   5  13   0         17.01         22.42         2.15 o                         
   6  13   0          3.12          1.99         0.95 o                         
   7  13   0          0.31          0.34         1.12 o                         
   8  13   0          1.59          0.83         1.06 o                         
   9  13   0          1.90          1.29         1.11 o                         
  -5  14   0          3.23         -0.06         1.64 o                         
  -4  14   0          0.90          0.72         1.33 o                         
  -3  14   0          7.50          5.02         1.45 o                         
  -2  14   0          9.30          7.50         1.31 o                         
  -1  14   0         61.89         57.71         2.70 o                         
   0  14   0         17.14         24.06         1.28 o                         
   1  14   0         12.38         11.61         1.17 o                         
   2  14   0          8.11          8.18         2.46 o                         
   3  14   0          0.36         -0.40         1.11 o                         
   4  14   0          4.08          1.60         1.06 o                         
   5  14   0         16.14         18.93         1.53 o                         
   6  14   0         24.75         16.27         1.01 o                         
   7  14   0         25.26         25.52         4.72 o                         
   8  14   0          1.77         -0.29         1.28 o                         
  -3  15   0         70.27         68.90         3.24 o                         
  -2  15   0         27.72         28.18         1.39 o                         
  -1  15   0         26.96         27.74         1.23 o                         
   0  15   0          0.01          0.78         1.10 o                         
   1  15   0          6.03          4.79         1.48 o                         
   2  15   0          1.82          0.97         1.06 o                         
   3  15   0         20.89         18.12         1.08 o                         
   4  15   0          8.70          8.70         1.06 o                         
   5  15   0          2.25          3.46         1.60 o                         
   6  15   0          7.94          3.10         1.14 o                         
   0  16   0          1.46          0.22         1.22 o                         
   1  16   0         30.67         29.06         2.04 o                         
   2  16   0         17.94         16.26         1.18 o                         
   3  16   0          3.42          3.76         1.20 o                         
   4  16   0         36.36         24.75         5.16 o                         
  -3 -16   1          0.43          1.27         1.10 o                         
  -2 -16   1         46.07         43.55         2.01 o                         
  -1 -16   1          3.25          2.10         1.15 o                         
   0 -16   1          9.91          8.70         1.15 o                         
  -6 -15   1          7.46          1.08         1.05 o                         
  -5 -15   1          0.26          0.60         1.44 o                         
  -4 -15   1          0.02          0.13         1.13 o                         
  -3 -15   1         22.48         22.04         1.99 o                         
  -2 -15   1          0.11         -0.69         1.02 o                         
  -1 -15   1         19.63         13.45         1.77 o                         
   0 -15   1          5.06          3.00         1.01 o                         
   1 -15   1         11.67         10.74         1.25 o                         
   2 -15   1          0.43          0.40         1.23 o                         
   3 -15   1          9.07          7.92         1.49 o                         
  -7 -14   1          0.67          0.51         1.21 o                         
  -6 -14   1         16.77         14.79         1.57 o                         
  -5 -14   1         29.13         30.42         2.42 o                         
  -4 -14   1         18.44         15.15         1.70 o                         
  -3 -14   1         64.22         74.43         3.28 o                         
  -2 -14   1         12.86         10.23         1.44 o                         
  -1 -14   1          0.17         -2.73         1.82 o                         
   0 -14   1         28.34         25.52         1.13 o                         
   1 -14   1          2.63         -0.79         1.19 o                         
   2 -14   1          0.03          0.56         1.18 o                         
   3 -14   1          2.39          1.99         1.42 o                         
   4 -14   1          9.48          7.85         1.26 o                         
   5 -14   1          0.17         -0.58         1.61 o                         
  -8 -13   1        156.33        170.01         6.00 o                         
  -7 -13   1          1.78         -1.51         1.43 o                         
  -6 -13   1          9.06         10.15         1.74 o                         
  -5 -13   1          2.66          0.95         1.02 o                         
  -4 -13   1         20.27         24.71         2.48 o                         
  -3 -13   1         18.88         25.97         1.33 o                         
  -2 -13   1          5.37         13.30         2.76 o                         
  -1 -13   1        126.43        125.45         1.35 o                         
   0 -13   1          0.39         -0.19         1.11 o                         
   1 -13   1         20.31         17.41         1.25 o                         
   2 -13   1         15.87         12.17         1.53 o                         
   3 -13   1          0.00         -0.81         1.20 o                         
   4 -13   1          0.50          0.82         1.16 o                         
   5 -13   1         93.13        105.83         4.79 o                         
   6 -13   1         17.85         17.90         1.42 o                         
  -9 -12   1          2.88          1.80         1.31 o                         
  -8 -12   1         32.59         30.01         2.81 o                         
  -7 -12   1        103.81         98.26         3.19 o                         
  -6 -12   1          7.49          6.66         1.09 o                         
  -5 -12   1         53.50         56.91         2.55 o                         
  -4 -12   1          8.26         12.86         2.58 o                         
  -3 -12   1        304.34        309.20         5.54 o                         
  -2 -12   1         14.85         20.00         2.34 o                         
  -1 -12   1         41.95         39.83         1.51 o                         
   0 -12   1          8.52          5.83         1.18 o                         
   1 -12   1         34.08         26.22         1.64 o                         
   2 -12   1         41.77         44.76         1.45 o                         
   3 -12   1          0.03         -2.03         1.36 o                         
   4 -12   1         11.64         11.05         1.36 o                         
   5 -12   1         63.61         62.78         3.44 o                         
   6 -12   1          0.57          0.29         1.28 o                         
   7 -12   1         58.07         56.79         6.15 o                         
 -10 -11   1         89.91         89.38         4.64 o                         
  -9 -11   1          0.17          1.84         2.18 o                         
  -8 -11   1        174.45        184.35         5.10 o                         
  -7 -11   1         50.87         51.92         1.39 o                         
  -6 -11   1         18.91         15.85         1.14 o                         
  -5 -11   1          7.65          6.52         1.21 o                         
  -4 -11   1         17.78         18.59         1.15 o                         
  -3 -11   1        128.46        133.13         2.11 o                         
  -2 -11   1         20.47         18.33         1.95 o                         
  -1 -11   1         14.09         17.36         1.68 o                         
   0 -11   1        238.38        232.16         4.08 o                         
   1 -11   1         62.30         52.33         1.82 o                         
   2 -11   1          8.14          8.46         1.94 o                         
   3 -11   1        165.56        180.43         4.75 o                         
   4 -11   1         11.23         11.23         1.42 o                         
   5 -11   1         21.31         20.99         3.98 o                         
   6 -11   1         17.93         19.78         1.32 o                         
   7 -11   1          1.93          1.12         1.31 o                         
   8 -11   1         31.21         24.76         1.63 o                         
 -11 -10   1        165.12        143.93        10.80 o                         
 -10 -10   1         21.06         21.43         1.94 o                         
  -9 -10   1          1.19          1.33         1.16 o                         
  -8 -10   1         10.30         11.22         1.89 o                         
  -7 -10   1        132.72        129.28         1.65 o                         
  -6 -10   1        237.30        220.87         5.67 o                         
  -5 -10   1        126.58        127.78         1.91 o                         
  -4 -10   1         21.23         27.49         1.55 o                         
  -3 -10   1         49.20         55.78         1.45 o                         
  -2 -10   1         52.12         52.56         3.31 o                         
  -1 -10   1        149.99        141.41         3.12 o                         
   0 -10   1        544.80        596.48        11.24 o                         
   1 -10   1        178.03        159.43         3.46 o                         
   2 -10   1          0.14         -1.67         1.67 o                         
   3 -10   1         34.92         34.19         2.04 o                         
   4 -10   1         13.95         17.81         1.53 o                         
   5 -10   1          6.79          5.35         1.72 o                         
   6 -10   1          3.05          2.53         1.35 o                         
   7 -10   1          0.09         -0.21         1.29 o                         
   8 -10   1         76.84         77.62         3.88 o                         
   9 -10   1         73.07         74.10         2.03 o                         
 -11  -9   1          1.80          1.72         0.94 o                         
 -10  -9   1         15.08         11.29         1.02 o                         
  -9  -9   1          6.87          5.76         1.01 o                         
  -8  -9   1         37.51         33.93         1.35 o                         
  -7  -9   1        334.71        341.89         2.37 o                         
  -6  -9   1          0.86          1.97         1.64 o                         
  -5  -9   1         50.11         48.98         3.18 o                         
  -4  -9   1         39.24         40.74         1.50 o                         
  -3  -9   1          8.84         10.47         1.38 o                         
  -2  -9   1        219.21        225.34         1.98 o                         
  -1  -9   1        209.35        219.59         3.44 o                         
   0  -9   1        457.87        375.56         2.65 o                         
   1  -9   1         81.37         53.63         1.86 o                         
   2  -9   1        933.80        908.51        18.04 o                         
   3  -9   1        316.24        308.03        10.89 o                         
   4  -9   1        265.08        277.09         9.99 o                         
   5  -9   1         35.01         34.55         1.74 o                         
   6  -9   1        202.76        200.16         2.98 o                         
   7  -9   1          0.35          0.32         1.44 o                         
   8  -9   1        105.05        109.17         3.91 o                         
   9  -9   1         14.76         10.86         1.84 o                         
 -11  -8   1          6.73          5.87         0.97 o                         
 -10  -8   1         32.74         37.05         1.62 o                         
  -9  -8   1         29.72         22.87         1.41 o                         
  -8  -8   1         46.50         41.09         1.20 o                         
  -7  -8   1         14.41         15.72         2.50 o                         
  -6  -8   1         63.92         55.75         1.87 o                         
  -5  -8   1          9.69          6.60         1.39 o                         
  -4  -8   1          8.24          5.84         1.56 o                         
  -3  -8   1         10.97          7.63         1.47 o                         
  -2  -8   1          0.08          1.06         1.43 o                         
  -1  -8   1         13.13         28.67         1.73 o                         
   0  -8   1          1.02          3.65         1.71 o                         
   1  -8   1       1178.70       1101.71         6.77 o                         
   2  -8   1       2194.29       2139.97        38.36 o                         
   3  -8   1        480.34        463.47         7.93 o                         
   4  -8   1         64.50         68.31         4.45 o                         
   5  -8   1         56.98         51.54         1.78 o                         
   6  -8   1          0.65          0.46         1.54 o                         
   7  -8   1         22.21         27.36         1.51 o                         
   8  -8   1        309.16        332.40         8.92 o                         
   9  -8   1        108.90        106.96         1.95 o                         
  10  -8   1          4.03          0.77         1.61 o                         
 -12  -7   1         77.21         67.10         1.74 o                         
 -11  -7   1          1.35          2.59         0.93 o                         
 -10  -7   1          7.36         10.20         2.21 o                         
  -9  -7   1         34.12         34.27         1.11 o                         
  -8  -7   1         25.13         27.99         2.10 o                         
  -7  -7   1          0.70         -1.91         1.27 o                         
  -6  -7   1         74.09         67.51         2.09 o                         
  -5  -7   1         91.09        105.48         3.07 o                         
  -4  -7   1        130.78        136.84         2.98 o                         
  -3  -7   1         40.39         38.92         2.31 o                         
  -2  -7   1          5.07          2.66         1.37 o                         
  -1  -7   1          0.16          0.18         1.62 o                         
   0  -7   1        248.46        190.22         2.11 o                         
   1  -7   1        900.66        877.42         6.56 o                         
   2  -7   1          5.17          6.91         1.71 o                         
   3  -7   1          6.37          9.94         1.76 o                         
   4  -7   1        514.22        478.57        12.33 o                         
   5  -7   1         67.35         58.37         1.87 o                         
   6  -7   1        105.40         96.08         3.66 o                         
   7  -7   1        126.35        132.89         5.14 o                         
   8  -7   1         54.35         64.64         4.11 o                         
   9  -7   1         24.75         25.67         3.28 o                         
  10  -7   1         41.88         33.32        16.13 o                         
 -12  -6   1         27.77         24.78         1.59 o                         
 -11  -6   1         16.45         14.74         1.03 o                         
 -10  -6   1         53.84         56.79         1.10 o                         
  -9  -6   1         30.13         34.47         1.23 o                         
  -8  -6   1         11.10          5.48         1.22 o                         
  -7  -6   1        852.17        832.01        11.91 o                         
  -6  -6   1          6.77         15.78         1.71 o                         
  -5  -6   1        203.92        234.62         3.73 o                         
  -4  -6   1         39.72         50.26         1.94 o                         
  -3  -6   1          6.52          6.61         1.53 o                         
  -2  -6   1         20.27         19.32         1.53 o                         
  -1  -6   1       1127.96       1164.94        15.65 o                         
   0  -6   1       1883.86       1939.86        15.31 o                         
   1  -6   1          9.95         13.84         2.20 o                         
   2  -6   1        198.91        208.26         2.41 o                         
   3  -6   1          0.02          0.53         2.06 o                         
   4  -6   1         85.40         79.31         3.08 o                         
   5  -6   1         15.52         17.96         1.87 o                         
   6  -6   1        276.19        254.82         6.18 o                         
   7  -6   1         95.77        103.42         1.95 o                         
   8  -6   1         14.99         16.43         1.82 o                         
   9  -6   1        287.10        309.72         2.49 o                         
  10  -6   1          4.50          4.27         3.17 o                         
  11  -6   1         29.22         26.52         1.73 o                         
 -12  -5   1         48.79         40.74         1.78 o                         
 -11  -5   1         24.48         22.78         1.13 o                         
 -10  -5   1         12.66         10.89         1.02 o                         
  -9  -5   1         14.21         22.60         2.14 o                         
  -8  -5   1         29.81         33.68         1.91 o                         
  -7  -5   1        412.08        416.27         6.83 o                         
  -6  -5   1          0.04         -1.25         1.39 o                         
  -5  -5   1         57.02         64.61         1.49 o                         
  -4  -5   1        198.88        192.63         3.57 o                         
  -3  -5   1          6.69         14.36         1.43 o                         
  -2  -5   1       1086.94       1042.03        12.43 o                         
  -1  -5   1        161.57        178.21         2.04 o                         
   0  -5   1        356.29        386.78         2.79 o                         
   1  -5   1       3135.80       3039.84        34.89 o                         
   2  -5   1        217.34        216.25         4.11 o                         
   3  -5   1         41.11         46.83         2.25 o                         
   4  -5   1         24.32         26.73         1.78 o                         
   5  -5   1          7.31          9.43         1.77 o                         
   6  -5   1         20.63         20.07         2.56 o                         
   7  -5   1        165.77        171.83         3.90 o                         
   8  -5   1        195.90        210.76         2.41 o                         
   9  -5   1          8.18         11.11         1.69 o                         
  10  -5   1         36.49         36.26         2.33 o                         
  11  -5   1         11.83          8.19         2.80 o                         
 -12  -4   1          1.39          0.90         1.08 o                         
 -11  -4   1          0.30         -1.47         0.98 o                         
 -10  -4   1          8.49          6.64         1.13 o                         
  -9  -4   1         36.48         43.56         1.52 o                         
  -8  -4   1          1.33          3.12         2.53 o                         
  -7  -4   1        507.83        525.86        10.09 o                         
  -6  -4   1         12.69         17.35         2.03 o                         
  -5  -4   1        366.15        395.95         7.30 o                         
  -4  -4   1        441.24        474.81         7.94 o                         
  -3  -4   1        694.03        702.66         6.06 o                         
  -2  -4   1        803.41        762.48        13.07 o                         
  -1  -4   1        803.36        757.32         5.53 o                         
   0  -4   1        173.88        177.26         2.57 o                         
   1  -4   1       1923.66       1818.40        17.07 o                         
   2  -4   1        388.58        386.44         5.79 o                         
   3  -4   1        951.30        936.05        22.79 o                         
   4  -4   1          3.77         -0.32         1.88 o                         
   5  -4   1         66.50         63.33         1.95 o                         
   6  -4   1          0.05         -2.25         1.88 o                         
   7  -4   1          0.40          3.64         1.86 o                         
   8  -4   1          3.40          1.71         4.65 o                         
   9  -4   1          2.22         -0.87         1.96 o                         
  10  -4   1         15.80         16.51         1.60 o                         
  11  -4   1         11.60         11.26         1.57 o                         
  12  -4   1         29.20         25.32         1.67 o                         
 -12  -3   1         75.78         77.34         2.72 o                         
 -11  -3   1          0.10         -1.09         0.99 o                         
 -10  -3   1         73.39         65.42         3.34 o                         
  -9  -3   1          6.60          5.21         2.08 o                         
  -8  -3   1         17.20         15.99         2.17 o                         
  -7  -3   1       1895.66       2062.22        38.33 o                         
  -6  -3   1        297.66        301.93         3.94 o                         
  -5  -3   1        155.21        191.67         4.89 o                         
  -4  -3   1        489.74        522.51         6.99 o                         
  -3  -3   1         71.88         66.27         1.61 o                         
  -2  -3   1        413.12        401.22         4.41 o                         
  -1  -3   1       1811.76       1686.15        17.60 o                         
   0  -3   1       3306.06       3156.14        13.26 o                         
   1  -3   1        401.65        341.28         3.30 o                         
   2  -3   1          1.82         -1.15         2.48 o                         
   3  -3   1        426.13        472.65         3.64 o                         
   4  -3   1        126.63        141.79         2.39 o                         
   5  -3   1        248.62        223.61         6.17 o                         
   6  -3   1          0.37          0.17         1.82 o                         
   7  -3   1          4.35          6.57         1.84 o                         
   8  -3   1         47.32         53.23         2.14 o                         
   9  -3   1         88.38         97.16         5.55 o                         
  10  -3   1        116.13        113.42         3.15 o                         
  11  -3   1          9.03          5.11         1.38 o                         
  12  -3   1          0.66          1.09         1.62 o                         
 -12  -2   1         27.97         20.16         1.22 o                         
 -11  -2   1          3.56          2.12         1.13 o                         
 -10  -2   1         92.21        101.10         2.80 o                         
  -9  -2   1        334.70        325.50         7.49 o                         
  -8  -2   1       1582.67       1602.64        39.77 o                         
  -7  -2   1       1408.21       1397.13        29.31 o                         
  -6  -2   1        140.36        131.46         1.91 o                         
  -5  -2   1       2059.76       2160.73        54.68 o                         
  -4  -2   1        122.39        143.87         2.48 o                         
  -3  -2   1         31.82         18.95         1.79 o                         
  -2  -2   1          1.45          1.79         2.14 o                         
  -1  -2   1      11308.59      11160.85       134.96 o                         
   0  -2   1        821.13        790.73         4.57 o                         
   1  -2   1       4400.86       4299.02        12.17 o                         
   2  -2   1        270.11        301.84         3.77 o                         
   3  -2   1        237.52        207.47         3.77 o                         
   4  -2   1          6.69          5.15         2.17 o                         
   5  -2   1        707.85        730.59        15.16 o                         
   6  -2   1        123.82        113.02         4.04 o                         
   7  -2   1          9.03         11.21         1.72 o                         
   8  -2   1         11.03          9.72         1.90 o                         
   9  -2   1         13.12          9.46         1.79 o                         
  10  -2   1         16.98         23.11         3.29 o                         
  11  -2   1          0.24          1.21         1.35 o                         
  12  -2   1          3.20          1.16         1.41 o                         
 -12  -1   1          4.84          1.66         1.36 o                         
 -11  -1   1          2.38          0.17         1.35 o                         
 -10  -1   1         52.57         55.23         2.46 o                         
  -9  -1   1         93.81         99.21         3.96 o                         
  -8  -1   1         85.90         75.09         1.88 o                         
  -7  -1   1         69.02         88.39         4.44 o                         
  -6  -1   1        862.27        838.45        18.23 o                         
  -5  -1   1        456.46        473.42        12.57 o                         
  -4  -1   1        466.73        521.07         9.97 o                         
  -3  -1   1       2816.36       2876.19        60.51 o                         
  -2  -1   1          0.01          3.14         2.44 o                         
  -1  -1   1       1465.48       1545.90        24.36 o                         
   1  -1   1      11174.71      11767.55        30.56 o                         
   2  -1   1       8648.10       8754.54        61.15 o                         
   3  -1   1        341.79        302.00         9.58 o                         
   4  -1   1        283.28        286.67         9.70 o                         
   5  -1   1          1.65          3.67         1.96 o                         
   6  -1   1         18.14         18.99         1.77 o                         
   7  -1   1        525.13        569.85         9.75 o                         
   8  -1   1          0.09          1.80         1.73 o                         
   9  -1   1         46.85         47.07         1.95 o                         
  10  -1   1         81.69         85.68         2.22 o                         
  11  -1   1          7.77          5.20         1.80 o                         
  12  -1   1         19.18         18.83         1.56 o                         
 -12   0   1          8.20         -0.78         1.57 o                         
 -11   0   1         12.50         11.71         2.12 o                         
 -10   0   1         12.67         14.61         3.04 o                         
  -9   0   1         12.38         13.47         1.67 o                         
  -8   0   1        871.42        900.43        18.81 o                         
  -7   0   1          0.23          1.80         1.85 o                         
  -6   0   1         10.03         14.78         2.72 o                         
  -5   0   1        468.20        459.24         9.67 o                         
  -4   0   1         16.63         11.20         2.11 o                         
  -3   0   1       3683.11       3828.79        83.41 o                         
  -2   0   1      11714.46      12683.76       113.59 o                         
   2   0   1      15839.15      17473.08        31.52 o                         
   3   0   1       2994.20       3019.81        54.22 o                         
   4   0   1       1980.75       1944.20        30.15 o                         
   5   0   1        258.21        259.68         8.11 o                         
   6   0   1        245.33        260.38         4.31 o                         
   7   0   1        281.82        279.76         8.83 o                         
   8   0   1         52.48         48.59         1.85 o                         
   9   0   1         35.08         30.90         1.72 o                         
  10   0   1        289.79        306.74         7.72 o                         
  11   0   1          0.98          4.41         1.80 o                         
  12   0   1          4.01          5.32         1.57 o                         
 -12   1   1          1.97         -0.47         1.41 o                         
 -11   1   1          7.23          6.30         1.49 o                         
 -10   1   1         55.22         62.99         1.80 o                         
  -9   1   1         90.81         72.42         2.74 o                         
  -8   1   1          0.57         -2.33         1.97 o                         
  -7   1   1         32.43         35.46         2.81 o                         
  -6   1   1        283.09        304.27         3.18 o                         
  -5   1   1         43.36         40.10         2.37 o                         
  -4   1   1         37.15         36.04         2.52 o                         
  -3   1   1         90.48         98.48         2.99 o                         
  -2   1   1        396.27        352.20         4.87 o                         
  -1   1   1         85.98         92.09         3.71 o                         
   2   1   1       5544.47       5535.63       140.50 o                         
   3   1   1        598.08        635.95        12.58 o                         
   4   1   1          1.09          8.09         1.96 o                         
   5   1   1        357.33        378.42         6.33 o                         
   6   1   1          0.37          1.11         1.71 o                         
   7   1   1         79.54         84.62         4.44 o                         
   8   1   1         19.35         26.08         1.72 o                         
   9   1   1         24.06         21.83         1.42 o                         
  10   1   1          3.56          2.00         1.48 o                         
  11   1   1          0.16          1.25         1.31 o                         
  12   1   1          9.29          7.04         1.20 o                         
  13   1   1          9.92          7.32         1.68 o                         
 -12   2   1          2.75         -0.93         2.04 o                         
 -11   2   1          2.43          2.54         1.47 o                         
 -10   2   1          0.98          2.89         1.62 o                         
  -9   2   1        120.40        128.52         2.09 o                         
  -8   2   1        487.57        482.94         3.91 o                         
  -7   2   1         86.55         98.00         2.28 o                         
  -6   2   1        350.86        350.03         2.94 o                         
  -5   2   1         14.37         13.00         2.24 o                         
  -4   2   1        285.53        305.76         3.70 o                         
  -3   2   1        334.56        363.85         5.90 o                         
  -2   2   1       1860.08       1905.35        61.22 o                         
  -1   2   1         13.24         11.85         3.94 o                         
   1   2   1        973.90        988.86        12.47 o                         
   2   2   1      16997.21      17065.54        53.36 o                         
   3   2   1       2205.69       2288.11        29.64 o                         
   4   2   1         63.37         70.24         2.11 o                         
   5   2   1       1698.40       1752.94        41.83 o                         
   6   2   1        388.00        457.64        11.56 o                         
   7   2   1        463.77        477.00        11.56 o                         
   8   2   1          7.63          7.61         1.67 o                         
   9   2   1        247.81        235.47         7.23 o                         
  10   2   1         60.90         70.66         3.56 o                         
  11   2   1        168.72        174.85         7.73 o                         
  12   2   1         27.70         27.30         2.47 o                         
  13   2   1          4.14          0.17         1.07 o                         
 -12   3   1         79.36         75.68         1.84 o                         
 -11   3   1          1.67          3.08         1.54 o                         
 -10   3   1        101.78        101.21         5.46 o                         
  -9   3   1         32.65         38.22         3.12 o                         
  -8   3   1        491.91        475.53         4.82 o                         
  -7   3   1         16.07         18.39         2.05 o                         
  -6   3   1         85.75         91.23         2.39 o                         
  -5   3   1        177.09        168.68         2.68 o                         
  -4   3   1        333.03        380.62         7.67 o                         
  -3   3   1         58.05         50.59         2.52 o                         
  -2   3   1        434.49        413.99        11.78 o                         
  -1   3   1        749.58        741.01        19.45 o                         
   0   3   1          2.98          4.53         4.03 o                         
   1   3   1       6908.30       6790.23       182.16 o                         
   2   3   1        381.81        355.94         6.71 o                         
   3   3   1        339.43        377.06         7.09 o                         
   4   3   1       7076.47       7702.82       113.92 o                         
   5   3   1       1046.51       1160.58        33.95 o                         
   6   3   1        363.67        364.46         7.21 o                         
   7   3   1        344.49        319.86         9.95 o                         
   8   3   1         52.55         57.92         2.19 o                         
   9   3   1        328.21        322.34         9.81 o                         
  10   3   1          0.59          0.43         1.22 o                         
  11   3   1        463.53        479.38        10.66 o                         
  12   3   1         34.29         30.09         1.52 o                         
  13   3   1         57.53         35.95        23.03 o                         
 -12   4   1          5.56          3.40         2.54 o                         
 -11   4   1          1.64          0.34         1.56 o                         
 -10   4   1         66.51         61.49         1.83 o                         
  -9   4   1         54.26         58.45         5.77 o                         
  -8   4   1        103.16        102.25         3.45 o                         
  -7   4   1        168.70        169.08         2.57 o                         
  -6   4   1         17.13         23.49         2.19 o                         
  -5   4   1          0.21          3.54         2.44 o                         
  -4   4   1          3.63          5.52         2.11 o                         
  -3   4   1        307.13        312.61         9.94 o                         
  -2   4   1         18.12         11.59         2.79 o                         
  -1   4   1       1633.41       1573.05        43.36 o                         
   0   4   1        304.87        296.41         3.77 o                         
   1   4   1        714.84        743.23        10.11 o                         
   2   4   1        400.02        385.04         5.72 o                         
   3   4   1         79.21         76.19         2.06 o                         
   4   4   1        804.40        814.07        11.43 o                         
   5   4   1        662.94        689.26        13.99 o                         
   6   4   1        748.46        825.19        15.40 o                         
   7   4   1          4.71          2.46         1.45 o                         
   8   4   1         18.59         27.13         1.73 o                         
   9   4   1          0.28          2.04         1.14 o                         
  10   4   1         88.13         89.15         2.99 o                         
  11   4   1         12.92         14.10         1.46 o                         
  12   4   1         19.67         17.49         1.66 o                         
 -11   5   1          0.29         -1.90         1.59 o                         
 -10   5   1         23.60         27.06         3.68 o                         
  -9   5   1         27.64         30.79         1.75 o                         
  -8   5   1        129.43        144.43         2.30 o                         
  -7   5   1         11.92         11.20         2.05 o                         
  -6   5   1        100.76         96.80         2.55 o                         
  -5   5   1         43.96         53.03         2.15 o                         
  -4   5   1        313.38        348.88         7.29 o                         
  -3   5   1          0.18          0.54         2.04 o                         
  -2   5   1       1618.37       1670.39        47.38 o                         
  -1   5   1        366.68        381.75         4.28 o                         
   0   5   1        434.58        404.70         4.44 o                         
   1   5   1         23.35         23.09         2.04 o                         
   2   5   1         10.12         18.33         1.99 o                         
   3   5   1         57.55         57.66         1.75 o                         
   4   5   1        191.27        207.45         5.40 o                         
   5   5   1        224.24        250.04         5.07 o                         
   6   5   1        303.39        298.19         4.71 o                         
   7   5   1        467.63        518.89        10.15 o                         
   8   5   1         43.59         28.16         1.37 o                         
   9   5   1         33.02         42.22         1.43 o                         
  10   5   1         41.11         45.74         1.73 o                         
  11   5   1        165.11        179.05         3.21 o                         
  12   5   1          4.06          2.72         1.08 o                         
 -11   6   1         13.44         14.06         4.10 o                         
 -10   6   1          4.31         -0.92         3.85 o                         
  -9   6   1         17.73         13.42         2.94 o                         
  -8   6   1         47.03         51.10         2.30 o                         
  -7   6   1        143.81        142.16         4.35 o                         
  -6   6   1         54.51         62.82         2.21 o                         
  -5   6   1          0.48          2.30         1.85 o                         
  -4   6   1         43.14         40.52         2.01 o                         
  -3   6   1         73.79         60.84         2.42 o                         
  -2   6   1        142.85        148.29         4.66 o                         
  -1   6   1        344.42        321.36         4.82 o                         
   0   6   1        117.21        105.55         2.91 o                         
   1   6   1        707.32        732.82         3.22 o                         
   2   6   1        684.11        657.04        12.73 o                         
   3   6   1         14.81         22.29         1.47 o                         
   4   6   1         32.13         29.72         1.65 o                         
   5   6   1         59.08         59.68         1.54 o                         
   6   6   1          1.10         -0.13         1.69 o                         
   7   6   1         25.39         27.10         1.40 o                         
   8   6   1         82.84         94.04         2.25 o                         
   9   6   1        167.52        182.69         3.31 o                         
  10   6   1          5.81          5.55         1.10 o                         
  11   6   1         29.60         25.00         1.58 o                         
  12   6   1          1.87          2.33         1.05 o                         
 -10   7   1          2.17          3.18         1.56 o                         
  -9   7   1         84.39         94.67         1.92 o                         
  -8   7   1        184.89        185.67         2.37 o                         
  -7   7   1        420.35        408.25         3.20 o                         
  -6   7   1        336.01        349.67         6.02 o                         
  -5   7   1          1.75          3.66         1.91 o                         
  -4   7   1        167.12        160.30         2.93 o                         
  -3   7   1        445.48        426.65        16.85 o                         
  -2   7   1        143.29        167.86         2.99 o                         
  -1   7   1        328.64        358.82         5.16 o                         
   0   7   1        882.84       1005.47        12.95 o                         
   1   7   1        194.54        198.31         2.58 o                         
   2   7   1         29.03         33.66         1.78 o                         
   3   7   1         85.61         92.14         2.64 o                         
   4   7   1        424.34        441.62         7.68 o                         
   5   7   1        109.97        108.56         1.67 o                         
   6   7   1         59.93         75.52         1.84 o                         
   7   7   1        217.14        222.49         4.16 o                         
   8   7   1        478.76        489.25         6.52 o                         
   9   7   1        129.45        139.22         3.89 o                         
  10   7   1          2.34          0.27         1.02 o                         
  11   7   1          1.45          1.43         1.00 o                         
  12   7   1         42.28         44.59         1.93 o                         
 -10   8   1         25.67         19.89         1.74 o                         
  -9   8   1          4.13          3.90         2.48 o                         
  -8   8   1         27.58         20.69         1.81 o                         
  -7   8   1        448.89        447.86         9.95 o                         
  -6   8   1         93.48         96.70         2.59 o                         
  -5   8   1        677.09        656.10        16.94 o                         
  -4   8   1          8.55          6.32         1.80 o                         
  -3   8   1        354.54        368.18        13.55 o                         
  -2   8   1        618.37        631.82        16.83 o                         
  -1   8   1         18.84         15.29         1.95 o                         
   0   8   1        174.86        156.22         2.31 o                         
   1   8   1        411.04        457.49         5.21 o                         
   2   8   1        306.16        308.09         3.56 o                         
   3   8   1        659.91        652.11        12.08 o                         
   4   8   1          1.11          1.28         1.48 o                         
   5   8   1        312.52        300.06         4.69 o                         
   6   8   1        163.02        166.38         3.00 o                         
   7   8   1        132.26        128.64         3.32 o                         
   8   8   1         10.79         13.11         1.42 o                         
   9   8   1         47.52         55.60         1.19 o                         
  10   8   1         55.05         55.47         1.39 o                         
  11   8   1          0.15         -0.20         0.99 o                         
  12   8   1         30.49         18.62         1.10 o                         
  -9   9   1          0.14         -0.42         2.13 o                         
  -8   9   1         75.23         80.76         2.14 o                         
  -7   9   1          9.27          6.73         1.63 o                         
  -6   9   1          0.32         -0.72         1.50 o                         
  -5   9   1        120.89        103.64         2.72 o                         
  -4   9   1          2.64         -1.00         2.01 o                         
  -3   9   1        650.64        633.49        18.48 o                         
  -2   9   1         18.14          9.06         1.96 o                         
  -1   9   1        203.47        184.71         4.38 o                         
   0   9   1          9.38         10.07         1.82 o                         
   1   9   1        117.76        147.10         2.36 o                         
   2   9   1         36.20         48.53         1.61 o                         
   3   9   1         54.08         52.66         1.76 o                         
   4   9   1        173.34        203.21         4.49 o                         
   5   9   1         62.76         64.22         2.44 o                         
   6   9   1         46.40         46.05         1.82 o                         
   7   9   1          4.46          5.88         2.57 o                         
   8   9   1         26.97         28.51         1.96 o                         
   9   9   1        115.18        124.60         2.30 o                         
  10   9   1          6.99          7.10         1.60 o                         
  11   9   1        107.54        120.04         4.18 o                         
  -9  10   1          4.93          3.94         1.92 o                         
  -8  10   1          2.40         -0.29         1.83 o                         
  -7  10   1          1.94          1.52         1.48 o                         
  -6  10   1        219.15        226.67         6.52 o                         
  -5  10   1         67.52         72.64         1.94 o                         
  -4  10   1         19.98         19.66         1.79 o                         
  -3  10   1         57.12         57.00         2.66 o                         
  -2  10   1        259.12        237.07         3.92 o                         
  -1  10   1        432.35        399.66        12.61 o                         
   0  10   1         54.45         52.76         2.05 o                         
   1  10   1        746.19        741.85         9.44 o                         
   2  10   1          9.29         10.29         1.43 o                         
   3  10   1        333.61        307.83         2.24 o                         
   4  10   1         25.92         29.18         1.65 o                         
   5  10   1         96.14        101.90         5.12 o                         
   6  10   1          3.93          7.79         1.93 o                         
   7  10   1          1.66          5.88         2.00 o                         
   8  10   1          1.21          3.49         1.03 o                         
   9  10   1         56.88         65.48         1.36 o                         
  10  10   1         77.30         80.46         2.06 o                         
  11  10   1         38.34         35.64         1.57 o                         
  -8  11   1          0.00         -2.60         1.86 o                         
  -7  11   1         31.74         29.94         1.54 o                         
  -6  11   1         46.83         41.90         2.62 o                         
  -5  11   1          9.49          8.82         1.42 o                         
  -4  11   1          0.02         -2.58         1.72 o                         
  -3  11   1          6.00          4.74         1.53 o                         
  -2  11   1          0.27          3.48         1.59 o                         
  -1  11   1        166.89        183.42         2.78 o                         
   0  11   1         99.79         83.51         1.84 o                         
   1  11   1         11.95         12.05         1.58 o                         
   2  11   1        187.24        187.34         1.84 o                         
   3  11   1         16.43         16.29         1.73 o                         
   4  11   1         90.05         79.86         1.62 o                         
   5  11   1         15.86         21.54         1.19 o                         
   6  11   1        151.57        149.16         1.76 o                         
   7  11   1         27.28         23.69         1.48 o                         
   8  11   1          0.20          0.00         1.21 o                         
   9  11   1         14.31         13.95         1.05 o                         
  10  11   1          6.82          2.92         1.04 o                         
  -7  12   1         58.56         51.89         1.74 o                         
  -6  12   1          0.01          0.08         1.34 o                         
  -5  12   1          7.01          9.13         1.40 o                         
  -4  12   1         71.85         78.58         3.23 o                         
  -3  12   1          5.16          3.81         1.44 o                         
  -2  12   1         31.55         32.81         2.66 o                         
  -1  12   1         10.90         12.43         1.60 o                         
   0  12   1          3.88          6.40         1.61 o                         
   1  12   1         79.51         75.54         1.41 o                         
   2  12   1        115.63        121.84         2.51 o                         
   3  12   1         52.97         47.96         1.29 o                         
   4  12   1        198.01        184.95         4.30 o                         
   5  12   1         55.77         59.15         1.43 o                         
   6  12   1        152.95        159.61         1.74 o                         
   7  12   1         13.81         10.12         1.34 o                         
   8  12   1          0.04          4.30         2.96 o                         
   9  12   1          2.39          0.98         1.53 o                         
  10  12   1          1.76         -0.68         1.07 o                         
  -6  13   1         32.69         34.48         1.58 o                         
  -5  13   1          1.28         -0.32         1.37 o                         
  -4  13   1         16.61         17.52         1.36 o                         
  -3  13   1          3.13          1.88         1.47 o                         
  -2  13   1        100.65        127.62         3.82 o                         
  -1  13   1         38.16         40.73         1.64 o                         
   0  13   1         28.22         30.46         1.29 o                         
   1  13   1        121.11        114.37         1.73 o                         
   2  13   1        466.46        488.78         5.25 o                         
   3  13   1         16.00         20.66         1.44 o                         
   4  13   1         66.21         63.48         1.99 o                         
   5  13   1          3.35          5.67         1.27 o                         
   6  13   1         31.98         29.17         1.61 o                         
   7  13   1          0.95          2.16         1.24 o                         
   8  13   1          2.48          2.15         1.15 o                         
   9  13   1         61.64         62.20         5.91 o                         
  -5  14   1          0.01          0.19         1.73 o                         
  -4  14   1         16.08         15.40         1.63 o                         
  -3  14   1          9.60          7.57         1.41 o                         
  -2  14   1        219.37        251.58         6.52 o                         
  -1  14   1         57.43         63.34         1.62 o                         
   0  14   1         60.18         76.12         1.39 o                         
   1  14   1          0.06         -1.16         1.19 o                         
   2  14   1         22.84         33.18         1.24 o                         
   3  14   1         19.49         27.76         2.55 o                         
   4  14   1          9.98          5.52         2.00 o                         
   5  14   1         20.32         16.62         1.26 o                         
   6  14   1          0.34         -1.77         1.18 o                         
   7  14   1         12.39          9.31         1.42 o                         
   8  14   1         15.93          6.29         1.97 o                         
  -3  15   1          2.03          1.40         1.52 o                         
  -2  15   1         48.81         49.14         1.60 o                         
  -1  15   1         14.59         11.75         1.24 o                         
   0  15   1         40.93         49.57         1.67 o                         
   1  15   1          0.04          0.40         1.12 o                         
   2  15   1          1.38          1.59         1.14 o                         
   3  15   1         86.28         90.33         3.30 o                         
   4  15   1          0.00          1.29         1.05 o                         
   5  15   1         48.43         42.37         1.90 o                         
   6  15   1          5.66          6.63         1.18 o                         
  -1  16   1          4.03          3.16         1.33 o                         
   0  16   1         72.75         70.27         1.51 o                         
   1  16   1         15.06          9.94         1.26 o                         
   2  16   1         16.88         10.03         2.00 o                         
   3  16   1          1.04         -0.48         1.13 o                         
   4  16   1          3.58          1.46         1.15 o                         
  -5 -15   2          2.45          0.96         0.94 o                         
  -4 -15   2         16.21         12.68         2.52 o                         
  -3 -15   2          5.03          2.99         1.09 o                         
  -2 -15   2         17.79         15.06         1.39 o                         
  -1 -15   2          5.74          3.70         1.03 o                         
   0 -15   2          0.18          1.87         1.03 o                         
   1 -15   2          0.14          0.88         1.08 o                         
   2 -15   2          0.49         -0.46         1.19 o                         
  -7 -14   2         82.74         79.71         3.50 o                         
  -6 -14   2         22.87         22.01         1.08 o                         
  -5 -14   2          6.18          6.41         1.33 o                         
  -4 -14   2          6.14          8.23         1.16 o                         
  -3 -14   2         26.45         23.58         1.39 o                         
  -2 -14   2        112.28        116.31         1.47 o                         
  -1 -14   2          2.07          3.58         1.15 o                         
   0 -14   2         21.66         26.95         1.11 o                         
   1 -14   2          2.89          6.32         1.06 o                         
   2 -14   2         43.22         47.78         1.47 o                         
   3 -14   2         10.84          9.04         2.00 o                         
   4 -14   2         67.90         68.87         2.02 o                         
  -8 -13   2         10.29          7.38         1.15 o                         
  -7 -13   2         86.93         85.43         1.52 o                         
  -6 -13   2          1.92          1.32         1.48 o                         
  -5 -13   2         15.02         12.42         1.04 o                         
  -4 -13   2          5.89          3.53         1.41 o                         
  -3 -13   2         20.02         18.59         1.27 o                         
  -2 -13   2         16.10         14.78         1.24 o                         
  -1 -13   2         52.98         62.47         1.36 o                         
   0 -13   2          4.35         -0.25         1.09 o                         
   1 -13   2         28.70         26.50         1.89 o                         
   2 -13   2          0.26          1.69         1.21 o                         
   3 -13   2         11.37         14.27         1.24 o                         
   4 -13   2         10.09          8.17         1.29 o                         
   5 -13   2         42.58         45.29         2.78 o                         
   6 -13   2          2.10          0.73         1.53 o                         
  -9 -12   2          0.04         -1.08         1.16 o                         
  -8 -12   2         55.71         49.47         2.23 o                         
  -7 -12   2         58.95         65.27         1.73 o                         
  -6 -12   2          0.64          2.37         2.40 o                         
  -5 -12   2        133.51        132.02         2.42 o                         
  -4 -12   2         32.56         28.96         1.11 o                         
  -3 -12   2         38.19         43.78         1.88 o                         
  -2 -12   2        119.84        124.94         2.02 o                         
  -1 -12   2          0.99          1.59         1.68 o                         
   0 -12   2          8.44          7.09         1.29 o                         
   1 -12   2         23.90         32.94         1.67 o                         
   2 -12   2         69.88         82.30         1.65 o                         
   3 -12   2         32.36         26.27         1.68 o                         
   4 -12   2          7.63          5.35         1.30 o                         
   5 -12   2          0.33          2.90         1.23 o                         
   6 -12   2          0.68          0.18         1.25 o                         
   7 -12   2          0.05          0.39         1.28 o                         
 -10 -11   2          0.10          1.69         1.20 o                         
  -9 -11   2          0.10         -2.28         2.29 o                         
  -8 -11   2         74.26         81.00         3.33 o                         
  -7 -11   2         15.80         18.41         2.14 o                         
  -6 -11   2        157.44        161.46         3.28 o                         
  -5 -11   2         35.44         35.04         1.11 o                         
  -4 -11   2        271.40        261.14         2.92 o                         
  -3 -11   2         54.46         58.77         3.07 o                         
  -2 -11   2        129.90        144.50         2.88 o                         
  -1 -11   2          2.60          1.86         1.45 o                         
   0 -11   2          9.23         11.89         1.44 o                         
   1 -11   2        392.24        406.64         3.96 o                         
   2 -11   2         16.00         19.95         1.85 o                         
   3 -11   2          1.70          0.82         1.57 o                         
   4 -11   2         37.10         37.91         1.46 o                         
   5 -11   2         36.07         35.81         1.63 o                         
   6 -11   2        100.58        107.30         2.59 o                         
   7 -11   2          0.25          2.28         1.29 o                         
   8 -11   2         16.84         14.73         1.64 o                         
 -10 -10   2         25.35         24.56         1.06 o                         
  -9 -10   2        107.45        110.96         1.38 o                         
  -8 -10   2         17.95         17.04         2.77 o                         
  -7 -10   2         35.97         35.27         1.19 o                         
  -6 -10   2          9.20         12.54         1.29 o                         
  -5 -10   2        248.43        250.45         5.99 o                         
  -4 -10   2         27.98         28.37         1.97 o                         
  -3 -10   2         58.51         51.71         2.31 o                         
  -2 -10   2        184.18        182.17         1.86 o                         
  -1 -10   2         31.76         33.53         1.73 o                         
   0 -10   2        560.46        543.91         4.50 o                         
   1 -10   2        205.31        181.96         1.96 o                         
   2 -10   2        132.96        147.28         1.83 o                         
   3 -10   2        340.45        329.94         4.77 o                         
   4 -10   2         76.78         73.03         3.61 o                         
   5 -10   2          8.77         10.66         1.56 o                         
   6 -10   2         14.74          9.88         1.31 o                         
   7 -10   2         21.02         21.78         1.82 o                         
   8 -10   2         32.29         34.26         1.73 o                         
   9 -10   2         11.05          3.95         2.00 o                         
 -11  -9   2         51.34         47.20         1.09 o                         
 -10  -9   2         19.33         19.59         1.06 o                         
  -9  -9   2         49.85         48.02         1.47 o                         
  -8  -9   2          0.22         -0.65         1.12 o                         
  -7  -9   2          1.37          3.06         1.94 o                         
  -6  -9   2         30.49         35.42         1.31 o                         
  -5  -9   2         10.67         12.92         2.47 o                         
  -4  -9   2         68.80         50.45         2.02 o                         
  -3  -9   2        175.70        168.51         2.01 o                         
  -2  -9   2         37.54         33.72         1.42 o                         
  -1  -9   2         77.16         77.73         1.53 o                         
   0  -9   2        190.38        197.42         3.37 o                         
   1  -9   2         12.68         15.60         1.75 o                         
   2  -9   2        819.43        856.36         9.77 o                         
   3  -9   2        101.28        110.50         2.73 o                         
   4  -9   2        162.54        138.91         2.55 o                         
   5  -9   2         95.34         89.16         1.85 o                         
   6  -9   2         33.82         32.05         1.41 o                         
   7  -9   2         53.67         50.60         2.11 o                         
   8  -9   2          3.85          0.81         1.28 o                         
   9  -9   2         89.47         97.91         2.14 o                         
 -11  -8   2          0.39          1.30         1.15 o                         
 -10  -8   2          6.28          9.65         1.90 o                         
  -9  -8   2          3.78          2.61         1.20 o                         
  -8  -8   2        154.09        158.50         1.71 o                         
  -7  -8   2         46.26         51.41         3.39 o                         
  -6  -8   2        145.93        145.75         3.52 o                         
  -5  -8   2        232.90        238.85         3.73 o                         
  -4  -8   2         33.85         31.33         1.46 o                         
  -3  -8   2         90.29         83.92         2.00 o                         
  -2  -8   2        215.11        213.21         2.49 o                         
  -1  -8   2         49.37         37.43         1.44 o                         
   0  -8   2        209.10        230.40         2.06 o                         
   1  -8   2        219.94        198.69         2.77 o                         
   2  -8   2          4.36          5.76         1.69 o                         
   3  -8   2         52.32         56.06         1.72 o                         
   4  -8   2         39.48         37.32         1.78 o                         
   5  -8   2        145.48        138.92         2.12 o                         
   6  -8   2        495.25        491.96         6.49 o                         
   7  -8   2          3.00          0.68         1.44 o                         
   8  -8   2         21.59         21.32         1.50 o                         
   9  -8   2          3.08         -0.69         1.67 o                         
  10  -8   2         38.35         36.96         2.51 o                         
 -12  -7   2          2.86          1.28         1.02 o                         
 -11  -7   2         59.97         60.69         2.23 o                         
 -10  -7   2         32.85         34.54         1.46 o                         
  -9  -7   2        194.72        218.68         3.76 o                         
  -8  -7   2        213.21        230.76         6.29 o                         
  -7  -7   2        406.20        396.49         4.71 o                         
  -6  -7   2        303.49        283.61         4.58 o                         
  -5  -7   2          0.84          2.00         1.43 o                         
  -4  -7   2         50.20         43.53         1.41 o                         
  -3  -7   2        113.38        121.68         1.60 o                         
  -2  -7   2        146.28        128.57         2.90 o                         
  -1  -7   2        118.92         98.80         1.89 o                         
   0  -7   2        158.39        131.69         1.79 o                         
   1  -7   2          0.62         -1.33         1.77 o                         
   2  -7   2         21.19         11.65         1.81 o                         
   3  -7   2        305.40        273.73         5.93 o                         
   4  -7   2        105.15        105.16         3.79 o                         
   5  -7   2         35.76         44.50         1.91 o                         
   6  -7   2         93.91         81.42         1.64 o                         
   7  -7   2         28.99         31.51         1.90 o                         
   8  -7   2          7.68          9.01         1.55 o                         
   9  -7   2         60.54         70.40         1.87 o                         
  10  -7   2          6.04          3.69         2.89 o                         
 -12  -6   2          0.01          1.51         1.00 o                         
 -11  -6   2          0.54          0.64         1.01 o                         
 -10  -6   2          0.00         -0.21         0.97 o                         
  -9  -6   2          0.94          2.08         1.76 o                         
  -8  -6   2         33.73         27.11         1.79 o                         
  -7  -6   2          1.92          4.07         1.60 o                         
  -6  -6   2        152.28        161.30         4.55 o                         
  -5  -6   2         39.16         33.03         1.25 o                         
  -4  -6   2         25.96         26.55         2.46 o                         
  -3  -6   2        204.24        197.29         2.92 o                         
  -2  -6   2        140.41        144.02         1.69 o                         
  -1  -6   2         39.70         36.87         1.86 o                         
   0  -6   2          5.16          6.07         1.80 o                         
   1  -6   2        376.55        333.28         2.42 o                         
   2  -6   2        176.97        177.94         2.44 o                         
   3  -6   2        277.44        263.81         4.00 o                         
   4  -6   2         10.90          5.42         1.89 o                         
   5  -6   2        495.84        487.46         8.92 o                         
   6  -6   2         18.44         21.71         1.69 o                         
   7  -6   2         57.62         60.19         3.11 o                         
   8  -6   2         18.27         13.68         1.54 o                         
   9  -6   2        205.29        238.79         2.35 o                         
  10  -6   2         89.96         99.85         6.33 o                         
  11  -6   2        147.59        146.63         6.55 o                         
 -12  -5   2          1.29          0.65         1.05 o                         
 -11  -5   2         46.73         45.88         4.85 o                         
 -10  -5   2         15.21         14.43         1.12 o                         
  -9  -5   2         90.73         93.23         2.05 o                         
  -8  -5   2         13.87         21.86         1.20 o                         
  -7  -5   2        308.71        314.50         4.22 o                         
  -6  -5   2        154.49        183.86         1.94 o                         
  -5  -5   2        107.94        101.74         2.11 o                         
  -4  -5   2         48.31         43.05         1.85 o                         
  -3  -5   2         63.22         52.92         1.49 o                         
  -2  -5   2          0.12          0.33         1.65 o                         
  -1  -5   2         61.61         52.99         2.04 o                         
   0  -5   2        588.70        570.61         2.94 o                         
   1  -5   2         47.20         53.20         2.00 o                         
   2  -5   2         55.85         58.90         2.14 o                         
   3  -5   2       1271.33       1341.59        19.65 o                         
   4  -5   2          5.12          9.66         1.83 o                         
   5  -5   2         34.98         33.74         1.73 o                         
   6  -5   2        135.83        143.40         3.66 o                         
   7  -5   2         42.20         46.98         3.49 o                         
   8  -5   2         46.74         51.51         2.10 o                         
   9  -5   2        178.01        193.07         2.17 o                         
  10  -5   2          2.45          3.55         4.22 o                         
  11  -5   2         18.04         18.34         4.30 o                         
 -12  -4   2          0.50          0.32         1.02 o                         
 -11  -4   2          0.00          0.90         1.07 o                         
 -10  -4   2         28.48         29.28         2.91 o                         
  -9  -4   2          1.15          0.88         1.10 o                         
  -8  -4   2          8.37          5.54         1.29 o                         
  -7  -4   2        111.85        100.65         1.52 o                         
  -6  -4   2        231.98        233.80         5.31 o                         
  -5  -4   2         88.36         91.44         1.51 o                         
  -4  -4   2        361.20        402.97         7.82 o                         
  -3  -4   2        165.70        159.99         2.84 o                         
  -2  -4   2        457.17        471.83         5.61 o                         
  -1  -4   2          4.69          4.06         1.93 o                         
   0  -4   2         10.83          9.59         1.92 o                         
   1  -4   2       1056.43       1026.77        11.98 o                         
   2  -4   2       1507.17       1534.30         4.98 o                         
   3  -4   2        116.24        113.18         2.59 o                         
   4  -4   2          4.56          3.21         1.97 o                         
   5  -4   2         58.74         57.91         1.81 o                         
   6  -4   2         21.05         22.36         2.22 o                         
   7  -4   2         58.16         63.11         2.54 o                         
   8  -4   2          8.41          4.18         1.62 o                         
   9  -4   2          5.78          4.09         1.75 o                         
  10  -4   2          0.04          2.65         2.75 o                         
  11  -4   2         59.28         55.25         1.71 o                         
  12  -4   2         16.05         17.51         1.86 o                         
 -12  -3   2         83.48         79.07         4.78 o                         
 -11  -3   2        194.43        194.17         5.52 o                         
 -10  -3   2          7.43         10.80         1.12 o                         
  -9  -3   2          1.53          2.03         1.07 o                         
  -8  -3   2        556.02        537.17        10.64 o                         
  -7  -3   2        888.78        877.13        14.62 o                         
  -6  -3   2         49.24         49.96         1.40 o                         
  -5  -3   2        847.56        817.72        11.63 o                         
  -4  -3   2       1007.72       1063.21        20.17 o                         
  -3  -3   2          8.14         10.32         1.49 o                         
  -2  -3   2        444.63        362.61         5.25 o                         
  -1  -3   2        397.09        319.52         5.96 o                         
   0  -3   2        263.69        265.94         2.78 o                         
   1  -3   2        810.42        829.00         5.99 o                         
   2  -3   2       1925.37       1831.46        14.79 o                         
   3  -3   2         21.67         30.62         2.45 o                         
   4  -3   2        562.62        592.83         4.80 o                         
   5  -3   2        164.45        157.76         4.19 o                         
   6  -3   2         16.89         29.41         1.81 o                         
   7  -3   2         72.48         64.75         1.91 o                         
   8  -3   2        254.92        257.27         7.31 o                         
   9  -3   2         39.03         41.29         1.72 o                         
  10  -3   2          5.72          6.60         1.43 o                         
  11  -3   2         32.55         28.58         4.21 o                         
  12  -3   2         58.99         59.39         1.71 o                         
 -12  -2   2          0.05         -0.68         1.14 o                         
 -11  -2   2          6.82          5.39         1.08 o                         
 -10  -2   2        306.24        300.32         9.21 o                         
  -9  -2   2          8.96          6.66         1.16 o                         
  -8  -2   2        279.33        285.17         5.43 o                         
  -7  -2   2          0.81          1.14         1.50 o                         
  -6  -2   2        408.86        411.04         8.02 o                         
  -5  -2   2        635.67        652.07        10.57 o                         
  -4  -2   2        475.19        448.74         5.90 o                         
  -3  -2   2          0.62         -0.77         1.54 o                         
  -2  -2   2          7.53          9.42         1.72 o                         
  -1  -2   2       8758.02       8495.07       123.48 o                         
   0  -2   2       7671.94       7429.85        61.83 o                         
   1  -2   2        248.91        262.64         3.19 o                         
   2  -2   2       2032.23       2049.63        11.14 o                         
   3  -2   2         22.94         18.94         2.34 o                         
   4  -2   2        367.51        381.58        12.92 o                         
   5  -2   2        244.34        238.88         4.34 o                         
   6  -2   2        366.31        353.02         5.28 o                         
   7  -2   2         14.08         13.21         1.77 o                         
   8  -2   2          7.79         11.58         3.25 o                         
   9  -2   2         30.70         29.25         1.64 o                         
  10  -2   2         56.96         57.24         4.05 o                         
  11  -2   2          8.69          6.19         2.50 o                         
  12  -2   2          5.42          3.60         1.51 o                         
 -12  -1   2          4.39          3.18         1.70 o                         
 -11  -1   2          7.42          6.44         2.83 o                         
 -10  -1   2         11.61         12.32         1.41 o                         
  -9  -1   2        268.88        261.51         3.50 o                         
  -8  -1   2        209.68        199.88         7.62 o                         
  -7  -1   2       2715.22       2731.21        61.96 o                         
  -6  -1   2         37.01         35.60         2.11 o                         
  -5  -1   2        662.41        782.66        22.20 o                         
  -4  -1   2       1076.16       1066.00        23.83 o                         
  -3  -1   2          0.45          2.16         1.98 o                         
  -2  -1   2       1282.50       1207.60        17.29 o                         
  -1  -1   2       2039.87       1869.04        17.27 o                         
   0  -1   2       2173.35       2003.54        12.06 o                         
   1  -1   2        862.81        802.51         4.88 o                         
   2  -1   2       1174.51       1226.33        18.65 o                         
   3  -1   2        470.63        454.13        14.16 o                         
   4  -1   2        159.02        176.28         5.10 o                         
   5  -1   2        175.22        192.26         4.40 o                         
   6  -1   2        573.95        599.38        10.32 o                         
   7  -1   2         91.84         93.83         3.12 o                         
   8  -1   2        847.35        839.95        13.00 o                         
   9  -1   2         44.44         51.82         2.76 o                         
  10  -1   2         14.90          8.84         1.35 o                         
  11  -1   2          9.72         12.08         1.55 o                         
  12  -1   2          0.49          0.20         1.47 o                         
 -12   0   2          2.25         -0.12         1.57 o                         
 -11   0   2          6.21          6.52         1.36 o                         
 -10   0   2        314.45        315.24         5.09 o                         
  -9   0   2          0.99          1.74         1.40 o                         
  -8   0   2        129.05        132.68         4.97 o                         
  -7   0   2          3.79          2.05         1.81 o                         
  -6   0   2        426.64        466.18        10.68 o                         
  -5   0   2          0.41         -0.36         1.76 o                         
  -4   0   2        151.89        132.46         2.56 o                         
  -3   0   2        514.28        539.87        13.15 o                         
  -2   0   2         33.86         43.87         2.73 o                         
  -1   0   2        177.60        177.49         2.74 o                         
   0   0   2       2734.46       2507.07        14.78 o                         
   1   0   2          5.14          6.00         2.40 o                         
   2   0   2        271.00        251.78         9.15 o                         
   3   0   2       5286.73       5223.69       165.46 o                         
   4   0   2        237.65        239.13         5.25 o                         
   5   0   2         33.11         31.24         2.01 o                         
   6   0   2         52.41         52.53         4.03 o                         
   7   0   2        188.55        209.52         5.58 o                         
   8   0   2        228.54        228.30         5.22 o                         
   9   0   2        101.51        101.98         1.69 o                         
  10   0   2        270.85        277.47         5.41 o                         
  11   0   2          4.95          6.25         1.33 o                         
  12   0   2         28.41         32.16         1.62 o                         
 -12   1   2         49.68         41.50         1.71 o                         
 -11   1   2          3.71         -1.49         1.72 o                         
 -10   1   2         37.98         39.80         5.69 o                         
  -9   1   2        253.00        246.46         2.41 o                         
  -8   1   2         21.89         23.16         3.76 o                         
  -7   1   2        260.93        297.72         5.75 o                         
  -6   1   2         43.46         70.90         5.78 o                         
  -5   1   2          1.67          4.28         3.12 o                         
  -4   1   2          7.55          6.00         2.41 o                         
  -3   1   2       2484.11       2527.65        57.00 o                         
  -2   1   2         48.08         60.22         3.21 o                         
   0   1   2       7974.12       7881.37       156.67 o                         
   1   1   2       1530.49       1588.91        20.66 o                         
   2   1   2       3551.90       3701.86        58.72 o                         
   3   1   2       2354.82       2461.14        52.22 o                         
   4   1   2        121.90        130.66         2.34 o                         
   5   1   2        280.69        278.69         5.98 o                         
   6   1   2        126.56        141.21         3.30 o                         
   7   1   2        278.22        260.07         6.34 o                         
   8   1   2        208.10        207.41         6.17 o                         
   9   1   2        139.28        140.97         4.13 o                         
  10   1   2        187.78        186.24         5.43 o                         
  11   1   2         66.21         67.37         3.60 o                         
  12   1   2         33.10         28.74         1.68 o                         
  13   1   2         17.72         14.28         3.37 o                         
 -12   2   2          2.91          0.64         1.68 o                         
 -11   2   2          8.33          6.96         2.82 o                         
 -10   2   2         12.27         15.54         4.18 o                         
  -9   2   2          0.19          0.74         2.65 o                         
  -8   2   2        221.25        221.07        10.93 o                         
  -7   2   2        172.23        169.75         2.72 o                         
  -6   2   2        219.97        265.39         2.72 o                         
  -5   2   2       1237.20       1300.78        26.01 o                         
  -4   2   2        569.47        629.71         4.16 o                         
  -3   2   2          2.50          8.65         2.46 o                         
  -2   2   2         63.53         74.08         2.86 o                         
  -1   2   2        101.96        118.09         4.22 o                         
   0   2   2       2537.57       2467.80        34.75 o                         
   1   2   2       6246.12       6165.29       197.85 o                         
   2   2   2        961.18        871.76        19.21 o                         
   3   2   2        131.74        136.95         3.13 o                         
   4   2   2       1753.12       1844.84        36.19 o                         
   5   2   2        900.85        991.06        20.97 o                         
   6   2   2        777.34        838.56        23.98 o                         
   7   2   2         23.91         24.04         1.69 o                         
   8   2   2        434.16        412.42         8.16 o                         
   9   2   2         26.76         25.15         1.43 o                         
  10   2   2          1.12          5.26         1.79 o                         
  11   2   2         14.21         14.84         1.45 o                         
  12   2   2          1.19          0.26         1.21 o                         
  13   2   2         19.72         10.41         1.42 o                         
 -12   3   2          2.35         -0.42         1.97 o                         
 -11   3   2         26.25         28.12         2.83 o                         
 -10   3   2          1.88          2.72         1.52 o                         
  -9   3   2        282.53        303.84         6.53 o                         
  -8   3   2         18.54         16.31         1.92 o                         
  -7   3   2          2.50          0.30         2.02 o                         
  -6   3   2         28.44         17.46         2.17 o                         
  -5   3   2          0.49          2.54         2.40 o                         
  -4   3   2        237.20        236.26         3.32 o                         
  -3   3   2        230.73        248.18        10.43 o                         
  -2   3   2         12.01          6.81         2.39 o                         
  -1   3   2         54.55         61.87         3.97 o                         
   0   3   2       1612.48       1595.73        26.43 o                         
   1   3   2        445.90        428.64         7.51 o                         
   2   3   2       5042.33       5096.36       122.70 o                         
   3   3   2       1208.92       1265.92        25.62 o                         
   4   3   2        295.56        281.87         7.51 o                         
   5   3   2        121.56        132.81         6.08 o                         
   6   3   2        255.27        308.87         6.16 o                         
   7   3   2         12.50         14.33         1.59 o                         
   8   3   2        415.09        445.25        13.34 o                         
   9   3   2          0.02         -0.98         1.42 o                         
  10   3   2         17.58         27.01         3.13 o                         
  11   3   2         10.70         10.90         1.78 o                         
  12   3   2          9.24          4.86         1.21 o                         
  13   3   2          0.39          0.23         1.08 o                         
 -11   4   2          5.80          3.76         1.54 o                         
 -10   4   2          0.00          1.72         2.58 o                         
  -9   4   2         28.82         25.93         1.76 o                         
  -8   4   2          8.10          8.20         1.86 o                         
  -7   4   2          0.63         -0.07         2.07 o                         
  -6   4   2        282.15        310.34         3.00 o                         
  -5   4   2        203.95        224.11         2.84 o                         
  -4   4   2         88.47         96.31         3.68 o                         
  -3   4   2        149.43        159.53         5.81 o                         
  -2   4   2        352.54        378.80        13.03 o                         
  -1   4   2         15.26         15.26         3.26 o                         
   0   4   2        756.62        782.07         5.28 o                         
   1   4   2       2154.38       2127.07        24.53 o                         
   2   4   2        420.59        370.83         7.54 o                         
   3   4   2         57.92         55.21         1.91 o                         
   4   4   2         23.45         43.30         1.91 o                         
   5   4   2        470.06        517.47         6.09 o                         
   6   4   2        350.75        373.94         7.32 o                         
   7   4   2        162.67        182.84         3.54 o                         
   8   4   2          2.98          3.01         1.82 o                         
   9   4   2         13.03         16.56         1.24 o                         
  10   4   2          0.64          0.95         1.27 o                         
  11   4   2          0.29          1.56         2.07 o                         
  12   4   2         84.25         84.39         4.72 o                         
 -11   5   2          2.72          1.07         1.62 o                         
 -10   5   2         58.90         58.25         3.72 o                         
  -9   5   2         10.64         10.63         1.66 o                         
  -8   5   2        648.27        673.14         7.04 o                         
  -7   5   2        247.42        239.54         3.98 o                         
  -6   5   2          6.87         17.24         3.84 o                         
  -5   5   2         72.38         68.88         2.54 o                         
  -4   5   2         16.16         16.97         2.07 o                         
  -3   5   2        101.58         81.84         3.30 o                         
  -2   5   2          6.31          5.53         2.76 o                         
  -1   5   2       3382.44       3529.40        85.44 o                         
   0   5   2       3298.15       3291.91        22.92 o                         
   1   5   2       3646.33       3806.13        38.32 o                         
   2   5   2         78.12         73.97         2.33 o                         
   3   5   2        892.27        887.00        12.10 o                         
   4   5   2          2.44          9.24         1.68 o                         
   5   5   2          5.14         18.18         1.56 o                         
   6   5   2          0.76          2.71         1.44 o                         
   7   5   2         52.79         48.06         2.33 o                         
   8   5   2         61.34         72.84         2.34 o                         
   9   5   2         16.72         25.30         1.76 o                         
  10   5   2        156.25        155.05         3.30 o                         
  11   5   2        192.33        237.84        11.03 o                         
  12   5   2        139.32        130.09        13.78 o                         
 -11   6   2         40.43         39.07         2.08 o                         
 -10   6   2         10.28          4.78         1.62 o                         
  -9   6   2          0.38          1.42         4.93 o                         
  -8   6   2         18.69         21.11         3.20 o                         
  -7   6   2          1.87          0.96         1.89 o                         
  -6   6   2        274.16        287.81         4.17 o                         
  -5   6   2        216.20        208.82         3.98 o                         
  -4   6   2        723.53        707.84        18.41 o                         
  -3   6   2         42.67         34.08         2.03 o                         
  -2   6   2        695.65        718.59        26.23 o                         
  -1   6   2          2.35          0.20         2.49 o                         
   0   6   2       1267.82       1330.99         9.48 o                         
   1   6   2       1005.47       1050.67        12.15 o                         
   2   6   2        675.46        690.13        10.86 o                         
   3   6   2        391.72        422.64         5.45 o                         
   4   6   2         52.23         64.39         1.68 o                         
   5   6   2        170.30        153.96         2.69 o                         
   6   6   2         11.49         14.78         1.45 o                         
   7   6   2          2.24          7.63         1.42 o                         
   8   6   2          1.60          0.63         1.69 o                         
   9   6   2         19.15         24.31         1.13 o                         
  10   6   2         44.88         38.12         3.76 o                         
  11   6   2         17.35         19.15         1.09 o                         
  12   6   2         23.23         20.15         2.57 o                         
 -10   7   2          2.25          1.92         1.60 o                         
  -9   7   2         26.60         31.55         2.98 o                         
  -8   7   2         96.47        114.72         2.23 o                         
  -7   7   2         21.55         21.02         2.14 o                         
  -6   7   2        320.03        307.51         8.81 o                         
  -5   7   2          0.31          2.08         1.99 o                         
  -4   7   2         15.11         20.09         2.12 o                         
  -3   7   2        902.30        876.24        40.47 o                         
  -2   7   2        158.16        154.82         4.90 o                         
  -1   7   2        664.54        711.96        11.97 o                         
   0   7   2         91.20         93.49         2.42 o                         
   1   7   2         57.93         51.15         2.16 o                         
   2   7   2        349.93        350.48         7.44 o                         
   3   7   2       1091.14       1081.92        15.45 o                         
   4   7   2       1668.43       1751.26        29.35 o                         
   5   7   2        225.12        225.37         4.18 o                         
   6   7   2        336.07        341.83         9.02 o                         
   7   7   2         80.21         75.83         2.28 o                         
   8   7   2         41.44         31.19         1.72 o                         
   9   7   2         10.67         15.74         1.28 o                         
  10   7   2          0.00         -1.62         1.10 o                         
  11   7   2         59.69         64.09         2.93 o                         
  12   7   2         45.99         41.86         1.43 o                         
 -10   8   2         13.14          9.01         1.63 o                         
  -9   8   2         16.45         16.79         1.74 o                         
  -8   8   2          2.68          3.51         1.90 o                         
  -7   8   2          9.09         10.97         2.00 o                         
  -6   8   2         52.03         51.68         1.93 o                         
  -5   8   2        675.56        651.11        22.80 o                         
  -4   8   2          0.43          1.05         2.00 o                         
  -3   8   2        138.58        126.86         6.36 o                         
  -2   8   2          8.56         12.25         2.11 o                         
  -1   8   2        137.76        130.31         4.01 o                         
   0   8   2        199.57        200.86         2.89 o                         
   1   8   2         89.43         92.51         2.24 o                         
   2   8   2       1061.44       1065.22        12.83 o                         
   3   8   2        284.62        243.64         3.87 o                         
   4   8   2         71.95         61.75         1.71 o                         
   5   8   2         13.52         13.96         1.53 o                         
   6   8   2          8.08          4.18         1.41 o                         
   7   8   2        193.17        199.79         2.65 o                         
   8   8   2         25.38         23.07         1.23 o                         
   9   8   2        133.62        139.70         2.06 o                         
  10   8   2          0.87          3.97         1.46 o                         
  11   8   2         82.51         83.09         6.36 o                         
  12   8   2         24.63         20.18         1.09 o                         
  -9   9   2          0.61         -0.07         1.63 o                         
  -8   9   2         41.45         42.25         1.89 o                         
  -7   9   2         11.85         14.74         1.95 o                         
  -6   9   2          0.62          1.35         1.56 o                         
  -5   9   2        208.57        215.44         7.08 o                         
  -4   9   2         75.84         82.14         2.79 o                         
  -3   9   2        338.50        341.92        15.68 o                         
  -2   9   2        572.88        604.70        16.56 o                         
  -1   9   2        104.74        106.10         3.51 o                         
   0   9   2         62.39         70.99         2.20 o                         
   1   9   2        123.39        123.42         1.94 o                         
   2   9   2         21.28         15.22         1.63 o                         
   3   9   2        661.30        669.51        11.29 o                         
   4   9   2         19.48         22.39         2.34 o                         
   5   9   2         26.63         22.39         1.52 o                         
   6   9   2        151.54        169.79         4.14 o                         
   7   9   2         12.92         15.74         1.72 o                         
   8   9   2          0.73          3.41         1.39 o                         
   9   9   2         34.18         36.82         1.82 o                         
  10   9   2          3.48          5.12         1.11 o                         
  11   9   2         14.60         10.53         1.46 o                         
  -9  10   2         13.28         12.95         2.01 o                         
  -8  10   2          9.27          2.79         4.33 o                         
  -7  10   2         10.16          6.41         1.57 o                         
  -6  10   2         21.20         16.30         1.51 o                         
  -5  10   2         25.31         19.64         1.62 o                         
  -4  10   2        305.46        318.14        11.80 o                         
  -3  10   2        416.76        426.42        12.05 o                         
  -2  10   2        344.21        360.79        12.97 o                         
  -1  10   2        330.62        330.44         5.02 o                         
   0  10   2         93.18         99.45         2.14 o                         
   1  10   2         52.91         58.28         2.13 o                         
   2  10   2        562.18        550.07         8.03 o                         
   3  10   2        723.02        707.47        14.38 o                         
   4  10   2        934.08        950.31        12.47 o                         
   5  10   2         44.02         48.96         2.59 o                         
   6  10   2        192.74        200.48         3.00 o                         
   7  10   2          2.96          2.98         1.17 o                         
   8  10   2         59.92         63.02         1.24 o                         
   9  10   2         49.74         47.73         2.71 o                         
  10  10   2          4.69          4.65         2.00 o                         
  11  10   2         57.72         45.78         4.12 o                         
  -8  11   2         37.96         40.53         2.71 o                         
  -7  11   2         14.27         12.24         1.52 o                         
  -6  11   2          1.06         -0.79         1.43 o                         
  -5  11   2         37.55         35.37         1.99 o                         
  -4  11   2        202.42        206.85         6.67 o                         
  -3  11   2         38.98         34.73         1.68 o                         
  -2  11   2         63.49         72.34         2.13 o                         
  -1  11   2          7.87         12.79         1.72 o                         
   0  11   2         80.32         62.19         1.94 o                         
   1  11   2          0.84          3.82         1.82 o                         
   2  11   2         41.66         35.05         1.48 o                         
   3  11   2          1.46          3.50         1.86 o                         
   4  11   2        146.73        148.22         2.33 o                         
   5  11   2        132.91        117.43         1.86 o                         
   6  11   2        121.10        125.82         2.77 o                         
   7  11   2         18.64         20.66         1.65 o                         
   8  11   2         15.14         21.19         1.61 o                         
   9  11   2         11.43          8.66         1.29 o                         
  10  11   2         18.36         16.18         1.06 o                         
  -7  12   2         14.79          9.60         1.62 o                         
  -6  12   2          8.49          6.80         1.46 o                         
  -5  12   2         36.90         37.95         1.58 o                         
  -4  12   2        108.64        105.77         5.12 o                         
  -3  12   2         44.33         43.82         2.09 o                         
  -2  12   2          1.39          1.08         1.64 o                         
  -1  12   2          0.34         -0.33         1.79 o                         
   0  12   2         54.13         59.22         2.55 o                         
   1  12   2         82.90         78.74         1.72 o                         
   2  12   2        104.91         90.97         1.55 o                         
   3  12   2        458.24        445.06         6.53 o                         
   4  12   2         33.02         38.39         1.34 o                         
   5  12   2          0.89          4.62         1.34 o                         
   6  12   2         23.87         23.23         2.24 o                         
   7  12   2         24.58         24.77         4.28 o                         
   8  12   2          3.48          4.00         1.06 o                         
   9  12   2         78.65         71.38         1.15 o                         
  10  12   2        105.41        111.17         5.32 o                         
  -6  13   2          2.64          2.11         1.49 o                         
  -5  13   2         66.67         65.53         2.62 o                         
  -4  13   2          6.79          4.43         1.81 o                         
  -3  13   2          4.80          5.81         1.48 o                         
  -2  13   2         16.80         22.03         1.60 o                         
  -1  13   2          1.38          0.43         1.57 o                         
   0  13   2        164.72        170.64         2.39 o                         
   1  13   2          1.95          2.69         1.31 o                         
   2  13   2          8.09          9.33         1.29 o                         
   3  13   2         47.23         52.64         1.26 o                         
   4  13   2        126.71        129.75         2.88 o                         
   5  13   2         32.95         27.68         1.50 o                         
   6  13   2         10.82         10.93         1.42 o                         
   7  13   2          5.18          2.39         1.39 o                         
   8  13   2         16.65         12.43         1.46 o                         
   9  13   2         29.93         19.54         1.32 o                         
  -5  14   2          1.04          0.37         1.50 o                         
  -4  14   2        110.92        110.48         3.81 o                         
  -3  14   2         48.07         46.38         1.83 o                         
  -2  14   2          1.18         -0.43         1.62 o                         
  -1  14   2         14.86         17.96         1.76 o                         
   0  14   2         42.00         54.69         2.15 o                         
   1  14   2          2.32          4.36         1.28 o                         
   2  14   2          2.19          4.00         1.22 o                         
   3  14   2          0.16         -1.38         1.12 o                         
   4  14   2          0.08          0.95         1.06 o                         
   5  14   2         14.79         18.18         1.29 o                         
   6  14   2          2.07          2.61         1.63 o                         
   7  14   2          3.98          4.85         1.93 o                         
   8  14   2         39.12         39.28         1.87 o                         
  -3  15   2         26.46         19.40         1.90 o                         
  -2  15   2        125.35        134.11        11.26 o                         
  -1  15   2          3.61          1.70         1.65 o                         
   0  15   2         47.30         52.96         3.35 o                         
   1  15   2          0.04          0.45         1.37 o                         
   2  15   2         11.88          9.61         1.21 o                         
   3  15   2          0.03          0.78         1.16 o                         
   4  15   2         71.31         72.16         2.06 o                         
   5  15   2         13.98         14.54         1.14 o                         
   6  15   2          8.51          6.40         1.25 o                         
  -1  16   2         48.70         50.87        10.64 o                         
   0  16   2        119.60        130.97         3.25 o                         
   1  16   2         34.92         34.85         4.91 o                         
   2  16   2        155.51        157.20         4.90 o                         
   3  16   2        184.05        194.72         9.31 o                         
   4  16   2          0.26          0.69         1.17 o                         
  -5 -15   3          0.05         -0.03         1.19 o                         
  -4 -15   3         35.82         32.18         3.54 o                         
  -3 -15   3         26.09         28.41         1.14 o                         
  -2 -15   3         71.18         79.34         2.99 o                         
  -1 -15   3         14.37         14.52         2.63 o                         
   0 -15   3         23.88         18.97         1.68 o                         
   1 -15   3          1.66         -0.28         1.04 o                         
   2 -15   3          2.01          0.46         1.21 o                         
  -6 -14   3          0.27         -1.23         0.96 o                         
  -5 -14   3         43.23         43.02         2.63 o                         
  -4 -14   3          0.72         -0.85         1.08 o                         
  -3 -14   3          0.65          1.85         0.97 o                         
  -2 -14   3          9.32         10.15         1.32 o                         
  -1 -14   3          8.42          7.77         1.11 o                         
   0 -14   3          0.11          1.01         1.17 o                         
   1 -14   3          2.32          3.99         1.15 o                         
   2 -14   3         38.27         35.47         1.81 o                         
   3 -14   3          4.52          4.10         2.03 o                         
   4 -14   3          0.09          0.64         1.21 o                         
  -8 -13   3          8.28          6.76         1.06 o                         
  -7 -13   3         71.28         66.61         4.51 o                         
  -6 -13   3         42.47         43.31         2.98 o                         
  -5 -13   3          0.17         -0.01         1.24 o                         
  -4 -13   3          1.75          4.33         0.94 o                         
  -3 -13   3          8.43          7.28         1.33 o                         
  -2 -13   3         22.15         23.05         1.10 o                         
  -1 -13   3        118.06        122.64         1.46 o                         
   0 -13   3         32.40         33.32         1.73 o                         
   1 -13   3          5.06          6.22         3.04 o                         
   2 -13   3         53.65         54.72         1.39 o                         
   3 -13   3         10.90         10.24         1.24 o                         
   4 -13   3          0.12         -0.24         1.23 o                         
   5 -13   3         87.03         88.94         7.02 o                         
  -9 -12   3         29.89         24.98         1.46 o                         
  -8 -12   3         53.01         58.55         3.54 o                         
  -7 -12   3          0.44         -1.41         0.94 o                         
  -6 -12   3          3.86          4.77         0.98 o                         
  -5 -12   3        275.97        294.05         6.25 o                         
  -4 -12   3          4.96          5.11         0.97 o                         
  -3 -12   3         56.14         57.41         1.14 o                         
  -2 -12   3         13.76         10.38         1.67 o                         
  -1 -12   3          8.59         10.01         1.07 o                         
   0 -12   3         11.06          7.32         1.10 o                         
   1 -12   3          8.68          7.78         1.45 o                         
   2 -12   3         16.45         15.42         2.84 o                         
   3 -12   3         54.26         55.10         1.61 o                         
   4 -12   3         97.08        111.94         2.53 o                         
   5 -12   3        183.07        192.96         8.35 o                         
   6 -12   3          3.73          1.63         1.42 o                         
   7 -12   3         78.36         85.00         4.55 o                         
  -9 -11   3         10.26          6.17         1.83 o                         
  -8 -11   3          2.53          0.78         1.58 o                         
  -7 -11   3        231.61        240.72         2.72 o                         
  -6 -11   3        353.93        376.60         6.97 o                         
  -5 -11   3          5.46          5.20         1.14 o                         
  -4 -11   3          3.24          4.21         1.15 o                         
  -3 -11   3        143.36        134.90         1.54 o                         
  -2 -11   3          2.70          4.99         1.16 o                         
  -1 -11   3         22.85         25.34         2.37 o                         
   0 -11   3        113.57        125.25         3.03 o                         
   1 -11   3         10.80         14.65         1.54 o                         
   2 -11   3        222.36        216.29         2.22 o                         
   3 -11   3         91.05        103.78         2.67 o                         
   4 -11   3         10.15          9.99         2.06 o                         
   5 -11   3         12.61         12.78         1.22 o                         
   6 -11   3         51.86         60.68         3.47 o                         
   7 -11   3          4.94          3.61         1.23 o                         
   8 -11   3         26.67         23.97         2.73 o                         
 -10 -10   3         97.61         97.78         4.33 o                         
  -9 -10   3         16.46         12.79         1.10 o                         
  -8 -10   3         96.94        103.94         4.14 o                         
  -7 -10   3          1.04          2.50         1.05 o                         
  -6 -10   3        210.41        225.83         4.23 o                         
  -5 -10   3         16.04         16.42         1.70 o                         
  -4 -10   3          2.08          1.97         1.21 o                         
  -3 -10   3          0.30         -0.17         1.15 o                         
  -2 -10   3        904.10        934.47        10.89 o                         
  -1 -10   3         40.55         39.94         1.65 o                         
   0 -10   3         23.42         18.75         2.81 o                         
   1 -10   3         44.16         42.31         1.57 o                         
   2 -10   3         25.44         26.60         2.49 o                         
   3 -10   3         22.84         22.54         1.96 o                         
   4 -10   3         72.35         73.18         1.61 o                         
   5 -10   3         24.92         22.63         1.36 o                         
   6 -10   3          7.12          8.83         1.48 o                         
   7 -10   3         18.01         20.66         1.25 o                         
   8 -10   3        122.60        133.74         6.42 o                         
 -11  -9   3          9.57          8.91         1.68 o                         
 -10  -9   3          0.97          3.11         1.15 o                         
  -9  -9   3          1.34         -0.46         1.33 o                         
  -8  -9   3         22.85         23.50         1.22 o                         
  -7  -9   3        165.73        177.02         3.42 o                         
  -6  -9   3        466.53        476.55         4.84 o                         
  -5  -9   3         40.90         51.08         1.27 o                         
  -4  -9   3          3.82          1.51         1.50 o                         
  -3  -9   3          8.62          5.46         2.61 o                         
  -2  -9   3          1.27          3.28         1.50 o                         
  -1  -9   3        128.74        127.34         1.81 o                         
   0  -9   3         49.98         55.30         1.63 o                         
   1  -9   3        357.11        365.11         2.23 o                         
   2  -9   3        126.60        119.61         2.53 o                         
   3  -9   3          2.53          1.34         1.89 o                         
   4  -9   3        265.58        263.76         3.88 o                         
   5  -9   3          1.60          0.56         1.36 o                         
   6  -9   3         16.81         13.57         1.57 o                         
   7  -9   3         96.04         91.23         2.72 o                         
   8  -9   3        149.97        156.86         6.50 o                         
   9  -9   3          3.37          1.03         1.36 o                         
 -11  -8   3          7.32          2.12         1.04 o                         
 -10  -8   3         65.49         69.99         1.18 o                         
  -9  -8   3          2.24          5.07         1.03 o                         
  -8  -8   3        123.79        119.27         3.48 o                         
  -7  -8   3        426.91        438.23         3.61 o                         
  -6  -8   3          0.00          0.00         1.89 o                         
  -5  -8   3         29.95         37.29         1.26 o                         
  -4  -8   3         76.63         71.38         2.48 o                         
  -3  -8   3         35.61         31.47         1.38 o                         
  -2  -8   3         63.95         66.74         2.12 o                         
  -1  -8   3        177.50        176.70         1.87 o                         
   0  -8   3         16.83         24.20         1.68 o                         
   1  -8   3        524.89        488.90         6.19 o                         
   2  -8   3        305.16        287.27         2.60 o                         
   3  -8   3          3.42          1.86         1.55 o                         
   4  -8   3        155.24        143.40         3.13 o                         
   5  -8   3          1.58          1.00         2.82 o                         
   6  -8   3         15.55         14.25         1.39 o                         
   7  -8   3         76.45         81.98         2.49 o                         
   8  -8   3         28.74         28.66         1.43 o                         
   9  -8   3         62.56         58.48         3.54 o                         
  10  -8   3        253.75        258.43        68.96 o                         
 -11  -7   3        100.27         98.31         2.01 o                         
 -10  -7   3         36.49         38.36         2.70 o                         
  -9  -7   3         10.07          8.07         2.92 o                         
  -8  -7   3         53.82         55.64         1.95 o                         
  -7  -7   3        168.34        162.35         2.64 o                         
  -6  -7   3         48.59         53.61         4.17 o                         
  -5  -7   3         46.71         38.39         1.35 o                         
  -4  -7   3          0.97          1.83         1.19 o                         
  -3  -7   3          0.41          1.93         1.40 o                         
  -2  -7   3        157.49        150.44         1.91 o                         
  -1  -7   3          2.45          4.84         1.63 o                         
   0  -7   3         66.34         69.31         1.75 o                         
   1  -7   3        215.74        198.31         2.26 o                         
   2  -7   3        172.72        159.83         2.32 o                         
   3  -7   3         12.41         17.95         1.66 o                         
   4  -7   3        107.04         97.26         3.15 o                         
   5  -7   3         94.06         91.01         2.00 o                         
   6  -7   3         43.54         48.85         1.55 o                         
   7  -7   3        201.49        205.87         7.15 o                         
   8  -7   3          0.52         -0.60         1.39 o                         
   9  -7   3          1.02          1.64         1.40 o                         
  10  -7   3          0.03         -0.19         1.72 o                         
 -12  -6   3          8.97          5.72         1.11 o                         
 -11  -6   3         20.34         18.28         1.11 o                         
 -10  -6   3         16.95         15.01         1.42 o                         
  -9  -6   3         66.79         66.23         2.36 o                         
  -8  -6   3          2.89          1.33         1.46 o                         
  -7  -6   3         15.53         19.40         1.57 o                         
  -6  -6   3         57.11         63.62         2.30 o                         
  -5  -6   3         76.26         82.88         2.27 o                         
  -4  -6   3          5.26          5.31         1.29 o                         
  -3  -6   3         40.00         33.21         1.30 o                         
  -2  -6   3          0.00          1.82         1.37 o                         
  -1  -6   3         87.92         88.06         1.85 o                         
   0  -6   3         77.11         94.65         1.87 o                         
   1  -6   3         17.69         27.37         1.71 o                         
   2  -6   3         73.45         70.54         1.73 o                         
   3  -6   3        250.88        247.36         2.09 o                         
   4  -6   3         70.00         61.24         1.80 o                         
   5  -6   3          4.95          2.51         1.78 o                         
   6  -6   3          0.36          1.16         1.61 o                         
   7  -6   3         14.25         13.14         1.52 o                         
   8  -6   3        207.79        212.07         8.05 o                         
   9  -6   3        190.12        182.75         6.15 o                         
  10  -6   3         14.26         14.39         1.66 o                         
  11  -6   3         39.51         29.14         4.37 o                         
 -12  -5   3          2.60         -0.45         1.02 o                         
 -11  -5   3         26.13         29.03         1.65 o                         
 -10  -5   3          0.06          0.48         1.65 o                         
  -9  -5   3          0.05         -0.50         1.79 o                         
  -8  -5   3        202.81        184.44         3.37 o                         
  -7  -5   3          0.36         -1.27         1.28 o                         
  -6  -5   3        159.62        155.07         3.53 o                         
  -5  -5   3          0.00         -1.88         1.25 o                         
  -4  -5   3         14.27         13.03         1.42 o                         
  -3  -5   3          7.99          7.02         1.30 o                         
  -2  -5   3        114.30        121.27         1.70 o                         
  -1  -5   3        243.75        246.31         2.82 o                         
   0  -5   3         40.10         57.33         1.97 o                         
   1  -5   3         90.75        104.35         2.04 o                         
   2  -5   3         60.90         61.02         2.47 o                         
   3  -5   3        150.14        167.20         2.43 o                         
   4  -5   3         60.90         65.79         2.54 o                         
   5  -5   3         14.81         18.85         1.84 o                         
   6  -5   3          3.28          1.56         1.86 o                         
   7  -5   3         17.78         20.70         2.42 o                         
   8  -5   3          1.91          1.22         1.46 o                         
   9  -5   3          0.86          2.08         1.43 o                         
  10  -5   3        110.11        122.31         3.23 o                         
  11  -5   3          4.84          3.13         1.61 o                         
 -12  -4   3         20.36         15.83         1.08 o                         
 -11  -4   3          6.93          6.96         1.06 o                         
 -10  -4   3         14.66         16.75         1.03 o                         
  -9  -4   3        131.12        141.79         1.83 o                         
  -8  -4   3         32.85         36.23         1.32 o                         
  -7  -4   3         93.87         87.41         1.63 o                         
  -6  -4   3         18.19         26.18         3.11 o                         
  -5  -4   3        233.97        236.79         3.74 o                         
  -4  -4   3         22.45         23.19         1.29 o                         
  -3  -4   3         32.34         31.72         1.58 o                         
  -2  -4   3          8.22          5.88         1.42 o                         
  -1  -4   3         54.14         56.07         1.75 o                         
   0  -4   3       1049.48       1068.83         9.38 o                         
   1  -4   3        929.27        875.87         3.39 o                         
   2  -4   3         19.82         26.38         2.11 o                         
   3  -4   3        439.18        448.14         4.07 o                         
   4  -4   3        360.88        374.91         2.70 o                         
   5  -4   3         20.44         16.81         2.06 o                         
   6  -4   3        367.90        372.16         7.66 o                         
   7  -4   3         11.35         10.75         1.73 o                         
   8  -4   3          2.16          3.60         1.49 o                         
   9  -4   3          0.25         -0.43         1.48 o                         
  10  -4   3          0.01          0.21         1.48 o                         
  11  -4   3        131.16        138.49         4.94 o                         
  12  -4   3        124.56        122.48         1.84 o                         
 -12  -3   3         36.17         34.21         2.04 o                         
 -11  -3   3          1.72          0.73         1.15 o                         
 -10  -3   3         78.34         80.83         2.66 o                         
  -9  -3   3          3.49          6.57         1.47 o                         
  -8  -3   3        833.16        860.13        14.90 o                         
  -7  -3   3        478.94        476.38         5.36 o                         
  -6  -3   3         81.90         89.42         1.53 o                         
  -5  -3   3          1.81          2.32         1.36 o                         
  -4  -3   3         45.71         54.77         1.55 o                         
  -3  -3   3         16.90         13.33         1.46 o                         
  -2  -3   3         14.57         13.84         1.57 o                         
  -1  -3   3        172.59        146.33         1.98 o                         
   0  -3   3       2158.09       1952.32        18.98 o                         
   1  -3   3         74.86         78.82         1.99 o                         
   2  -3   3       1788.31       1755.16        17.32 o                         
   3  -3   3       2060.33       2195.96         4.66 o                         
   4  -3   3        654.68        610.56         3.23 o                         
   5  -3   3        492.03        441.06         9.72 o                         
   6  -3   3          0.05          0.10         2.34 o                         
   7  -3   3        180.93        181.48         4.16 o                         
   8  -3   3          3.16          3.62         1.48 o                         
   9  -3   3        255.91        262.79         6.95 o                         
  10  -3   3          3.24          2.21         1.53 o                         
  11  -3   3         52.48         53.43         7.37 o                         
  12  -3   3         10.42          7.16         1.57 o                         
 -12  -2   3         68.72         69.42         3.88 o                         
 -11  -2   3        159.82        162.39         9.38 o                         
 -10  -2   3         46.06         51.44         1.97 o                         
  -9  -2   3         53.68         54.84         1.33 o                         
  -8  -2   3         92.02        101.81         1.48 o                         
  -7  -2   3          3.10          4.08         1.44 o                         
  -6  -2   3        248.42        252.76         3.32 o                         
  -5  -2   3         15.64          5.12         1.39 o                         
  -4  -2   3        298.65        293.21         3.12 o                         
  -3  -2   3        872.03        856.70        13.54 o                         
  -2  -2   3       1156.31       1136.80        14.72 o                         
  -1  -2   3        402.40        384.98         3.68 o                         
   0  -2   3        888.09        851.90         9.89 o                         
   1  -2   3       1448.12       1403.71         9.48 o                         
   2  -2   3        187.56        189.95         2.71 o                         
   3  -2   3       1086.57       1116.30         4.97 o                         
   4  -2   3          9.07         12.70         3.08 o                         
   5  -2   3         32.89         22.39         2.03 o                         
   6  -2   3         60.03         56.29         1.72 o                         
   7  -2   3        621.47        608.55        10.07 o                         
   8  -2   3         28.40         30.50         1.69 o                         
   9  -2   3          1.96          5.26         1.74 o                         
  10  -2   3         99.89        110.78         5.00 o                         
  11  -2   3          0.02          0.76         1.40 o                         
  12  -2   3          5.60          6.35         4.45 o                         
 -12  -1   3        101.34        103.85         2.77 o                         
 -11  -1   3          0.38          1.02         2.66 o                         
 -10  -1   3        129.92        134.06         4.26 o                         
  -9  -1   3          1.53         -0.12         1.20 o                         
  -8  -1   3        490.60        488.40        10.55 o                         
  -7  -1   3        281.32        265.95         5.30 o                         
  -6  -1   3        346.20        306.64         6.49 o                         
  -5  -1   3        297.53        304.22         7.35 o                         
  -4  -1   3         21.21         20.45         1.71 o                         
  -3  -1   3       1074.71       1056.53        11.90 o                         
  -2  -1   3          0.75         -0.46         1.58 o                         
  -1  -1   3        195.60        169.01         6.28 o                         
   0  -1   3        703.57        621.22         3.41 o                         
   1  -1   3        143.20        150.55         2.76 o                         
   2  -1   3          0.10          2.24         2.03 o                         
   3  -1   3        547.12        521.21        10.05 o                         
   4  -1   3        459.59        497.57        11.58 o                         
   5  -1   3         41.75         53.94         2.67 o                         
   6  -1   3        690.43        679.71        14.40 o                         
   7  -1   3        957.80       1003.64        18.15 o                         
   8  -1   3        211.32        217.88         3.79 o                         
   9  -1   3        462.33        458.10         9.72 o                         
  10  -1   3          5.36          6.33         1.38 o                         
  11  -1   3         13.49         13.16         1.33 o                         
  12  -1   3         23.11         17.71         1.55 o                         
 -12   0   3          0.52         -2.84         1.90 o                         
 -11   0   3         96.64         99.89         1.76 o                         
 -10   0   3          5.41          6.65         1.55 o                         
  -9   0   3        217.87        222.89         2.25 o                         
  -8   0   3        729.89        724.14         5.10 o                         
  -7   0   3        667.58        694.68        13.30 o                         
  -6   0   3        602.54        586.80        14.74 o                         
  -5   0   3          1.62         -2.10         1.62 o                         
  -4   0   3       3241.59       3527.53        68.74 o                         
  -3   0   3         41.74         37.76         1.81 o                         
  -2   0   3       2133.49       2261.00        33.92 o                         
  -1   0   3        431.90        440.56         3.27 o                         
   0   0   3       8765.23       8435.13       146.96 o                         
   1   0   3       3986.00       3775.67        55.05 o                         
   2   0   3          4.98          5.19         2.34 o                         
   3   0   3          0.29          0.57         2.16 o                         
   4   0   3       1167.19       1245.67        29.23 o                         
   5   0   3         18.00         18.15         2.14 o                         
   6   0   3        753.42        799.78        12.59 o                         
   7   0   3         15.23         17.75         1.61 o                         
   8   0   3         30.72         27.41         1.61 o                         
   9   0   3         27.70         29.74         1.48 o                         
  10   0   3         26.17         19.62         1.31 o                         
  11   0   3          1.45          0.88         1.43 o                         
  12   0   3          7.29          4.64         1.35 o                         
 -12   1   3         12.85         11.50         3.86 o                         
 -11   1   3         36.61         35.65         5.04 o                         
 -10   1   3         12.32         20.25         1.55 o                         
  -9   1   3         14.93         16.94         2.26 o                         
  -8   1   3        128.29        130.79         2.09 o                         
  -7   1   3          5.28         -0.46         2.01 o                         
  -6   1   3         33.75         31.78         2.04 o                         
  -5   1   3          0.96          1.04         1.83 o                         
  -4   1   3       1669.79       1815.98        49.48 o                         
  -3   1   3        281.93        290.43         5.12 o                         
  -2   1   3          1.83          2.80         2.35 o                         
  -1   1   3        704.81        678.73        11.02 o                         
   0   1   3        388.16        325.53         6.13 o                         
   1   1   3       5072.41       4843.92        58.76 o                         
   2   1   3       2504.93       2406.45        47.14 o                         
   3   1   3       2204.02       2106.74        44.93 o                         
   4   1   3          5.44          5.58         2.04 o                         
   5   1   3       1005.31       1088.71        28.66 o                         
   6   1   3         97.24         96.85         2.18 o                         
   7   1   3        107.80        107.39         3.80 o                         
   8   1   3        601.83        637.47        16.78 o                         
   9   1   3         87.82         84.56         3.02 o                         
  10   1   3          3.89          3.93         2.05 o                         
  11   1   3        214.85        229.98        10.09 o                         
  12   1   3          0.12          0.07         1.15 o                         
 -12   2   3         51.70         52.61         4.64 o                         
 -11   2   3          3.80         -0.43         1.54 o                         
 -10   2   3         81.84         75.95         2.45 o                         
  -9   2   3          3.44          1.96         1.74 o                         
  -8   2   3         82.02         78.54         2.12 o                         
  -7   2   3          7.78         12.10         3.16 o                         
  -6   2   3        185.23        203.28         2.60 o                         
  -5   2   3        244.99        236.08         2.74 o                         
  -4   2   3        170.32        167.97         3.60 o                         
  -3   2   3       2716.94       3008.14        65.33 o                         
  -2   2   3        480.27        530.02        13.82 o                         
  -1   2   3         18.65         26.96         3.95 o                         
   0   2   3       1769.43       1612.06        19.24 o                         
   1   2   3       1207.90       1108.09        18.27 o                         
   2   2   3         26.59         34.89         2.67 o                         
   3   2   3        986.77        921.89        18.07 o                         
   4   2   3       8465.06       9420.51       172.74 o                         
   5   2   3        392.02        396.42        10.06 o                         
   6   2   3        289.38        312.89         7.21 o                         
   7   2   3         25.72         34.45         3.18 o                         
   8   2   3          6.57         12.30         3.03 o                         
   9   2   3         14.15         14.98         1.45 o                         
  10   2   3         18.27         21.08         1.34 o                         
  11   2   3         62.26         58.35         1.51 o                         
  12   2   3         61.53         60.20         4.84 o                         
  13   2   3          5.93          3.04         1.29 o                         
 -12   3   3          3.41          3.91         1.58 o                         
 -11   3   3          0.72          0.40         1.65 o                         
 -10   3   3         20.19         17.08        10.85 o                         
  -9   3   3        425.78        450.75         9.61 o                         
  -8   3   3         82.99         72.68         2.09 o                         
  -7   3   3        362.36        374.06         5.40 o                         
  -6   3   3          0.92          0.51         2.60 o                         
  -5   3   3         23.02         27.33         2.10 o                         
  -4   3   3        342.53        374.46         3.54 o                         
  -3   3   3         87.40         78.11         2.92 o                         
  -2   3   3        318.60        319.77         6.62 o                         
  -1   3   3        509.95        519.04        18.61 o                         
   0   3   3        664.90        638.06        10.85 o                         
   1   3   3         21.54         15.29         2.86 o                         
   2   3   3         68.63         66.73         2.59 o                         
   3   3   3        387.33        357.63         7.70 o                         
   4   3   3       2224.52       2464.81        43.97 o                         
   5   3   3         44.64         52.28         1.91 o                         
   6   3   3        307.75        335.95         5.52 o                         
   7   3   3        125.28        132.88         3.34 o                         
   8   3   3        124.16        133.89         3.70 o                         
   9   3   3        102.42         89.79         1.78 o                         
  10   3   3         90.18         97.94         2.16 o                         
  11   3   3         18.92         19.54         1.28 o                         
  12   3   3        144.99        156.35         7.35 o                         
  13   3   3          8.05          2.74         1.72 o                         
 -11   4   3         44.29         51.35         3.03 o                         
 -10   4   3         23.05         20.39         5.03 o                         
  -9   4   3        157.88        174.84         4.45 o                         
  -8   4   3          0.47         -0.14         2.67 o                         
  -7   4   3        115.27        125.90         2.50 o                         
  -6   4   3         64.41         65.29         2.38 o                         
  -5   4   3         36.26         34.10         2.18 o                         
  -4   4   3        841.99        895.83        34.28 o                         
  -3   4   3        543.38        621.30        18.56 o                         
  -2   4   3        903.21       1026.53        23.19 o                         
  -1   4   3         31.12         35.59         3.82 o                         
   0   4   3       3449.35       3395.84        65.78 o                         
   1   4   3       1643.40       1628.85        32.02 o                         
   2   4   3          2.94          2.02         2.28 o                         
   3   4   3        669.92        734.36        14.13 o                         
   4   4   3       2776.61       2993.37        62.45 o                         
   5   4   3         84.53        105.18         3.69 o                         
   6   4   3        108.27        142.22         5.14 o                         
   7   4   3         48.28         51.83         3.09 o                         
   8   4   3        231.71        226.30         7.85 o                         
   9   4   3         71.10         69.64         1.90 o                         
  10   4   3         73.26         75.09         3.73 o                         
  11   4   3         79.50         82.15         1.27 o                         
  12   4   3        100.50        101.95         4.81 o                         
 -11   5   3         55.77         59.66         1.89 o                         
 -10   5   3          3.06          2.98         1.99 o                         
  -9   5   3          1.09         -1.36         1.70 o                         
  -8   5   3          1.55         -1.68         1.75 o                         
  -7   5   3          0.06          3.64         3.50 o                         
  -6   5   3          2.76          4.11         2.12 o                         
  -5   5   3          2.90          3.94         2.06 o                         
  -4   5   3       1393.51       1464.32        57.29 o                         
  -3   5   3         56.48         54.69         2.20 o                         
  -2   5   3        246.62        254.50         6.51 o                         
  -1   5   3          1.30          1.29         3.06 o                         
   0   5   3       2104.65       2158.42        26.57 o                         
   1   5   3        178.73        161.87         2.71 o                         
   2   5   3         66.89         87.36         2.48 o                         
   3   5   3          0.93         -0.42         2.13 o                         
   4   5   3        862.46        924.42        25.36 o                         
   5   5   3         89.02         90.43         2.57 o                         
   6   5   3         42.64         32.65         1.78 o                         
   7   5   3        325.42        350.73         8.08 o                         
   8   5   3          0.00          2.94         1.44 o                         
   9   5   3          3.65          5.80         1.53 o                         
  10   5   3         22.62         16.73         1.16 o                         
  11   5   3          5.53          3.89         1.46 o                         
  12   5   3          1.83          0.55         1.26 o                         
 -11   6   3          5.14          4.22         1.88 o                         
 -10   6   3          1.30         -0.68         4.25 o                         
  -9   6   3          3.05         -1.94         1.68 o                         
  -8   6   3         55.10         46.83         3.63 o                         
  -7   6   3         28.00         23.52         2.33 o                         
  -6   6   3         39.00         49.15         2.37 o                         
  -5   6   3        300.61        302.94        13.14 o                         
  -4   6   3         37.13         49.23         2.40 o                         
  -3   6   3        147.86        139.51         2.78 o                         
  -2   6   3         14.71         16.09         2.64 o                         
  -1   6   3        288.77        301.71         5.86 o                         
   0   6   3       2125.69       2240.29        23.96 o                         
   1   6   3         74.53         63.51         2.65 o                         
   2   6   3       1352.09       1433.27        25.99 o                         
   3   6   3        202.80        190.59         3.22 o                         
   4   6   3        687.43        692.01         9.69 o                         
   5   6   3          3.69          0.67         1.39 o                         
   6   6   3        364.73        388.02         5.16 o                         
   7   6   3         31.25         25.48         1.92 o                         
   8   6   3          0.23          1.64         1.28 o                         
   9   6   3          0.53          1.07         1.74 o                         
  10   6   3         16.63         17.49         1.13 o                         
  11   6   3         12.93          9.20         1.82 o                         
  12   6   3         27.99         21.84         1.55 o                         
 -10   7   3         29.66         26.36         7.92 o                         
  -9   7   3          1.69          1.09         1.67 o                         
  -8   7   3         71.69         77.52         2.15 o                         
  -7   7   3          6.73          3.67         2.09 o                         
  -6   7   3         38.94         39.71         2.33 o                         
  -5   7   3         11.08         13.67         2.01 o                         
  -4   7   3       1316.21       1279.99        40.08 o                         
  -3   7   3          1.10         -0.17         2.37 o                         
  -2   7   3          0.63          0.09         2.41 o                         
  -1   7   3         52.35         53.45         2.89 o                         
   0   7   3       1310.46       1374.67        17.76 o                         
   1   7   3       1204.07       1282.70        21.06 o                         
   2   7   3         21.60         22.34         1.65 o                         
   3   7   3         28.15         25.69         1.82 o                         
   4   7   3        156.61        156.67         3.97 o                         
   5   7   3        266.81        296.32         4.51 o                         
   6   7   3        203.58        215.28         2.92 o                         
   7   7   3        372.13        347.31         9.05 o                         
   8   7   3          3.11          6.53         1.90 o                         
   9   7   3          4.07          1.55         1.11 o                         
  10   7   3         20.30         16.35         2.95 o                         
  11   7   3         69.35         74.88         3.34 o                         
  12   7   3         10.43          8.05         1.58 o                         
 -10   8   3         14.50          9.05         1.80 o                         
  -9   8   3          2.19          2.22         1.73 o                         
  -8   8   3         51.45         62.49         3.31 o                         
  -7   8   3         63.00         66.67         2.60 o                         
  -6   8   3          5.40          4.03         1.74 o                         
  -5   8   3        139.47        141.39         4.58 o                         
  -4   8   3        451.57        444.82        13.39 o                         
  -3   8   3          5.33          1.64         2.36 o                         
  -2   8   3         10.89         13.79         2.28 o                         
  -1   8   3        112.61         94.13         6.41 o                         
   0   8   3        462.39        512.25        18.56 o                         
   1   8   3        380.96        399.94         6.90 o                         
   2   8   3         59.88         45.65         1.81 o                         
   3   8   3        360.30        378.84         8.19 o                         
   4   8   3         29.42         36.16         2.34 o                         
   5   8   3       2452.90       2558.46        44.94 o                         
   6   8   3         70.07         64.97         1.87 o                         
   7   8   3         53.38         54.64         1.71 o                         
   8   8   3        120.27        108.79         2.43 o                         
   9   8   3          0.35          5.97         1.26 o                         
  10   8   3         46.34         51.85         1.81 o                         
  11   8   3         24.58         16.75         1.07 o                         
  12   8   3          1.42         -0.63         1.02 o                         
  -9   9   3         67.06         61.49         5.01 o                         
  -8   9   3          0.01         -0.78         1.85 o                         
  -7   9   3         54.86         49.68         2.26 o                         
  -6   9   3        173.46        173.02         6.25 o                         
  -5   9   3        192.39        205.43         5.77 o                         
  -4   9   3        185.16        170.29         5.33 o                         
  -3   9   3          0.05         -0.74         2.44 o                         
  -2   9   3        108.78        112.76         4.10 o                         
  -1   9   3         33.66         35.39         2.49 o                         
   0   9   3         10.45          5.80         3.40 o                         
   1   9   3        154.61        152.69         3.46 o                         
   2   9   3          7.01          6.38         1.70 o                         
   3   9   3         24.62         20.69         1.81 o                         
   4   9   3       2242.77       2169.20        35.70 o                         
   5   9   3        368.39        350.75         7.78 o                         
   6   9   3         52.35         53.22         1.90 o                         
   7   9   3        628.38        655.21        12.17 o                         
   8   9   3         64.78         60.05         1.89 o                         
   9   9   3          7.91          9.96         1.24 o                         
  10   9   3          5.66          5.84         1.05 o                         
  11   9   3         21.81         13.56         1.24 o                         
  -9  10   3         16.90         10.55         2.10 o                         
  -8  10   3          1.30          3.67         4.11 o                         
  -7  10   3         33.81         37.06         2.13 o                         
  -6  10   3         14.93         18.28         1.58 o                         
  -5  10   3        149.08        159.14         4.99 o                         
  -4  10   3        111.52        102.47         3.22 o                         
  -3  10   3        217.22        209.70         9.51 o                         
  -2  10   3        257.66        264.13        15.54 o                         
  -1  10   3         45.20         46.62         3.51 o                         
   0  10   3        345.13        335.51         9.54 o                         
   1  10   3        218.73        220.57         2.50 o                         
   2  10   3        162.05        136.63         2.30 o                         
   3  10   3         15.72         17.75         1.51 o                         
   4  10   3          0.92          0.85         1.72 o                         
   5  10   3         20.52         23.09         2.62 o                         
   6  10   3          0.84          0.13         2.08 o                         
   7  10   3         40.48         48.84         1.69 o                         
   8  10   3         87.40        100.94         1.38 o                         
   9  10   3         87.90         95.30         2.93 o                         
  10  10   3         99.14        109.48         2.71 o                         
  11  10   3         23.59         20.03         2.41 o                         
  -8  11   3          3.12         -0.44         2.03 o                         
  -7  11   3          1.73          2.99         1.68 o                         
  -6  11   3         10.42         11.68         1.49 o                         
  -5  11   3         30.29         32.92         1.61 o                         
  -4  11   3         23.95         20.88         2.02 o                         
  -3  11   3         18.71         17.52         1.98 o                         
  -2  11   3          0.17          3.79         2.19 o                         
  -1  11   3         67.43         64.25         5.01 o                         
   0  11   3        127.14        134.91         6.36 o                         
   1  11   3         13.70         17.39         1.76 o                         
   2  11   3          4.29          8.29         1.60 o                         
   3  11   3          1.05         -0.70         1.52 o                         
   4  11   3        184.09        188.21         3.11 o                         
   5  11   3         42.77         34.97         5.29 o                         
   6  11   3         20.34         24.28         1.35 o                         
   7  11   3         85.06        106.76         2.28 o                         
   8  11   3         41.53         46.25         1.21 o                         
   9  11   3          1.63          1.01         1.04 o                         
  10  11   3         30.63         27.93         1.69 o                         
  -7  12   3          0.01          0.14         1.67 o                         
  -6  12   3          0.01         -0.15         1.48 o                         
  -5  12   3         13.08         11.57         1.54 o                         
  -4  12   3        171.23        192.08         7.88 o                         
  -3  12   3          1.95          1.26         4.33 o                         
  -2  12   3        156.02        155.76         2.87 o                         
  -1  12   3         43.41         43.57         3.14 o                         
   0  12   3         64.82         67.93         4.40 o                         
   1  12   3         52.77         61.13         1.78 o                         
   2  12   3         13.53          9.63         1.48 o                         
   3  12   3        123.29        120.62         2.74 o                         
   4  12   3        200.44        182.17         3.30 o                         
   5  12   3          1.86          2.15         1.16 o                         
   6  12   3          6.93          6.81         2.87 o                         
   7  12   3        155.01        170.41         1.96 o                         
   8  12   3          5.93          4.44         1.84 o                         
   9  12   3         23.17         22.64         1.97 o                         
  10  12   3          1.65          2.90         1.05 o                         
  -6  13   3         16.41          9.49         1.67 o                         
  -5  13   3         72.04         66.08         2.64 o                         
  -4  13   3        130.72        155.25         3.30 o                         
  -3  13   3          0.16         -0.43         1.67 o                         
  -2  13   3          1.67          1.28         1.70 o                         
  -1  13   3          1.62          1.91         4.02 o                         
   0  13   3         25.37         17.49         3.96 o                         
   1  13   3          0.17          1.74         2.31 o                         
   2  13   3        205.60        218.07         3.23 o                         
   3  13   3          6.42          6.33         1.49 o                         
   4  13   3          1.45          0.73         1.19 o                         
   5  13   3         49.46         59.75         1.68 o                         
   6  13   3          0.01          0.13         2.04 o                         
   7  13   3          0.08         -1.27         1.86 o                         
   8  13   3          8.97          6.81         1.66 o                         
   9  13   3         32.97         24.74         5.10 o                         
  -5  14   3          0.58         -0.26         1.80 o                         
  -4  14   3         15.06         16.30         2.59 o                         
  -3  14   3         70.90         72.64         2.18 o                         
  -2  14   3        190.65        211.88         2.36 o                         
  -1  14   3         89.72         83.81         3.53 o                         
   0  14   3         14.30         13.76         1.74 o                         
   1  14   3         10.12          4.93         2.75 o                         
   2  14   3         41.01         37.96         1.44 o                         
   3  14   3         28.18         25.87         1.35 o                         
   4  14   3         33.11         32.46         1.27 o                         
   5  14   3         23.63         29.12         2.06 o                         
   6  14   3          0.70          0.36         1.17 o                         
   7  14   3          0.21         -1.24         1.31 o                         
   8  14   3          2.39          1.36         1.16 o                         
  -3  15   3         65.18         57.68         1.84 o                         
  -2  15   3         15.11         14.95         1.73 o                         
  -1  15   3         19.83         23.71         2.15 o                         
   0  15   3        127.34        158.41         2.09 o                         
   1  15   3         17.44         22.95         2.97 o                         
   2  15   3        107.49        119.78         4.11 o                         
   3  15   3         17.46         19.31         1.73 o                         
   4  15   3         17.71         19.52         1.19 o                         
   5  15   3          6.61          2.42         1.38 o                         
   6  15   3         74.53         65.27         2.16 o                         
   7  15   3          4.19          1.74         1.25 o                         
  -1  16   3          7.36          6.02         1.39 o                         
   0  16   3         25.62         23.05         3.37 o                         
   1  16   3          5.55          5.18         1.41 o                         
   2  16   3         18.14         14.42         2.86 o                         
   3  16   3         13.92          9.24         1.43 o                         
   4  16   3         85.88         84.30         3.75 o                         
  -4 -15   4          4.55          1.90         1.38 o                         
  -3 -15   4          3.26          1.07         1.06 o                         
  -2 -15   4         43.15         38.86         3.48 o                         
  -1 -15   4         25.10         16.18         3.02 o                         
   0 -15   4          5.17          4.02         1.18 o                         
   1 -15   4          0.25          0.09         1.16 o                         
  -6 -14   4          0.49         -0.64         1.02 o                         
  -5 -14   4          0.74          1.03         1.56 o                         
  -4 -14   4          4.83          1.04         1.01 o                         
  -3 -14   4         29.68         30.48         1.73 o                         
  -2 -14   4         32.94         31.58         2.65 o                         
  -1 -14   4         22.09         25.39         1.13 o                         
   0 -14   4         56.39         57.95         1.20 o                         
   1 -14   4          1.61          2.51         1.69 o                         
   2 -14   4         20.08         22.23         1.39 o                         
   3 -14   4          0.02         -0.98         1.16 o                         
  -7 -13   4          0.39          1.30         0.99 o                         
  -6 -13   4          0.31         -0.46         1.45 o                         
  -5 -13   4         71.60         67.42         3.13 o                         
  -4 -13   4         17.88         17.93         2.39 o                         
  -3 -13   4          1.69          2.41         0.98 o                         
  -2 -13   4         33.90         30.27         1.03 o                         
  -1 -13   4          0.66         -1.24         0.98 o                         
   0 -13   4         13.50         20.41         2.91 o                         
   1 -13   4         12.13         12.06         1.26 o                         
   2 -13   4          0.20         -0.52         1.16 o                         
   3 -13   4          5.32          3.91         1.21 o                         
   4 -13   4          1.11          1.03         1.14 o                         
   5 -13   4         82.38         70.35         2.24 o                         
  -8 -12   4          1.05         -1.00         1.17 o                         
  -7 -12   4         45.97         44.87         1.63 o                         
  -6 -12   4        119.30        126.01         3.96 o                         
  -5 -12   4          2.20          1.85         1.01 o                         
  -4 -12   4         71.96         73.02         1.14 o                         
  -3 -12   4         61.88         62.25         1.73 o                         
  -2 -12   4          1.91          3.71         1.03 o                         
  -1 -12   4          5.53          8.62         1.33 o                         
   0 -12   4         13.13         10.40         1.40 o                         
   1 -12   4          4.39          6.36         1.23 o                         
   2 -12   4         39.16         43.96         1.46 o                         
   3 -12   4         27.96         32.79         1.65 o                         
   4 -12   4          0.80          1.72         1.09 o                         
   5 -12   4         19.48         16.64         2.12 o                         
   6 -12   4          5.62          3.22         1.26 o                         
  -9 -11   4         13.74          8.47         1.13 o                         
  -8 -11   4         93.87         92.07         1.54 o                         
  -7 -11   4         32.06         32.37         1.56 o                         
  -6 -11   4        179.64        185.33         2.67 o                         
  -5 -11   4        452.46        462.35         7.14 o                         
  -4 -11   4        154.26        160.36         3.99 o                         
  -3 -11   4         23.97         21.18         1.58 o                         
  -2 -11   4          3.42          1.01         1.13 o                         
  -1 -11   4          1.99          4.08         1.99 o                         
   0 -11   4         75.25         78.70         1.47 o                         
   1 -11   4          0.23          1.50         1.30 o                         
   2 -11   4         15.23         14.32         2.20 o                         
   3 -11   4         17.38         18.33         1.31 o                         
   4 -11   4         11.78         13.59         1.25 o                         
   5 -11   4         68.10         76.39         1.56 o                         
   6 -11   4         38.44         34.73         2.40 o                         
   7 -11   4          0.01          1.22         1.58 o                         
 -10 -10   4         72.06         70.58         2.77 o                         
  -9 -10   4         28.92         27.77         2.72 o                         
  -8 -10   4         15.44         16.38         1.16 o                         
  -7 -10   4         30.65         28.00         1.08 o                         
  -6 -10   4          0.85          1.53         1.14 o                         
  -5 -10   4        141.19        131.85         2.23 o                         
  -4 -10   4         28.31         30.11         1.98 o                         
  -3 -10   4          0.05         -1.73         1.15 o                         
  -2 -10   4         32.47         29.63         2.33 o                         
  -1 -10   4          1.47          2.70         1.31 o                         
   0 -10   4         91.04         86.89         1.41 o                         
   1 -10   4        217.88        210.63         2.73 o                         
   2 -10   4         46.61         47.57         1.71 o                         
   3 -10   4         51.78         56.83         1.42 o                         
   4 -10   4         14.65         19.73         1.57 o                         
   5 -10   4        243.17        258.39         3.72 o                         
   6 -10   4          4.92          2.80         1.40 o                         
   7 -10   4          1.88          0.27         1.23 o                         
   8 -10   4          0.28          0.09         1.42 o                         
 -10  -9   4        259.87        254.53         6.50 o                         
  -9  -9   4         98.22        102.04         1.48 o                         
  -8  -9   4          8.94          7.78         1.27 o                         
  -7  -9   4         47.89         52.81         1.14 o                         
  -6  -9   4         21.52         24.32         1.06 o                         
  -5  -9   4         28.08         30.31         1.25 o                         
  -4  -9   4        591.36        589.21         6.85 o                         
  -3  -9   4        207.99        209.31         3.78 o                         
  -2  -9   4          1.69          2.66         1.64 o                         
  -1  -9   4         13.98         16.58         2.23 o                         
   0  -9   4         61.69         61.73         1.43 o                         
   1  -9   4          0.35          3.96         1.97 o                         
   2  -9   4          1.44         -2.06         2.02 o                         
   3  -9   4         45.50         48.13         2.84 o                         
   4  -9   4         50.41         44.91         1.40 o                         
   5  -9   4        204.26        204.66         3.36 o                         
   6  -9   4          6.83          5.95         1.48 o                         
   7  -9   4          4.80          8.61         1.31 o                         
   8  -9   4         16.71         18.32         1.69 o                         
   9  -9   4         49.53         45.47         2.95 o                         
 -11  -8   4         68.61         65.39         2.13 o                         
 -10  -8   4         10.44          9.31         1.98 o                         
  -9  -8   4          0.00          1.69         1.62 o                         
  -8  -8   4        112.37        110.80         2.06 o                         
  -7  -8   4          5.93          4.81         1.23 o                         
  -6  -8   4        137.44        124.82         1.65 o                         
  -5  -8   4        115.67        109.33         1.40 o                         
  -4  -8   4          3.10          4.60         1.83 o                         
  -3  -8   4         43.41         42.93         2.30 o                         
  -2  -8   4         83.55         87.52         1.46 o                         
  -1  -8   4          0.30         -0.59         1.47 o                         
   0  -8   4          6.22          8.33         2.52 o                         
   1  -8   4        251.00        242.25         3.34 o                         
   2  -8   4        146.41        142.86         2.66 o                         
   3  -8   4         13.52         16.40         1.60 o                         
   4  -8   4        235.45        231.68         3.79 o                         
   5  -8   4         13.73         12.56         2.43 o                         
   6  -8   4         91.37         92.89         1.77 o                         
   7  -8   4         11.66         15.02         2.00 o                         
   8  -8   4          0.72          1.60         1.25 o                         
   9  -8   4        128.53        135.42         9.00 o                         
  10  -8   4         16.06         14.59         1.70 o                         
 -11  -7   4          0.09         -1.48         1.03 o                         
 -10  -7   4          6.56          3.97         0.98 o                         
  -9  -7   4          8.12          7.72         1.09 o                         
  -8  -7   4         60.51         62.57         1.90 o                         
  -7  -7   4         74.95         73.52         1.52 o                         
  -6  -7   4        194.83        189.53         5.42 o                         
  -5  -7   4         17.46         23.08         1.19 o                         
  -4  -7   4          7.35          6.58         1.22 o                         
  -3  -7   4         25.17         25.77         1.31 o                         
  -2  -7   4         58.77         53.22         1.37 o                         
  -1  -7   4        358.35        359.41         5.28 o                         
   0  -7   4         50.45         53.05         2.40 o                         
   1  -7   4          6.30          7.35         1.56 o                         
   2  -7   4         17.25         20.58         1.61 o                         
   3  -7   4        168.62        161.30         3.11 o                         
   4  -7   4        149.61        137.11         3.00 o                         
   5  -7   4        457.15        432.46         5.18 o                         
   6  -7   4         48.09         45.64         2.18 o                         
   7  -7   4         18.59         16.49         2.30 o                         
   8  -7   4         17.27         18.55         1.36 o                         
   9  -7   4         21.43         19.15         1.37 o                         
  10  -7   4         11.78         15.05         1.53 o                         
 -11  -6   4         23.20         24.44         1.09 o                         
 -10  -6   4          5.43          7.57         1.11 o                         
  -9  -6   4         28.19         27.81         1.55 o                         
  -8  -6   4        411.89        420.34         6.28 o                         
  -7  -6   4        557.57        573.69         7.70 o                         
  -6  -6   4          5.58          6.80         1.52 o                         
  -5  -6   4        109.99         88.78         1.41 o                         
  -4  -6   4         79.62         82.64         2.01 o                         
  -3  -6   4          8.75         11.35         1.17 o                         
  -2  -6   4         88.57         67.43         1.39 o                         
  -1  -6   4          0.60         -0.90         1.51 o                         
   0  -6   4         37.43         34.06         1.67 o                         
   1  -6   4        357.35        396.52         2.25 o                         
   2  -6   4         11.07         11.98         1.62 o                         
   3  -6   4        144.92        150.40         1.94 o                         
   4  -6   4         56.06         50.06         1.68 o                         
   5  -6   4         20.20         20.08         1.78 o                         
   6  -6   4        121.81        108.62         1.87 o                         
   7  -6   4          3.01          2.94         1.39 o                         
   8  -6   4         66.46         62.73         1.51 o                         
   9  -6   4          9.89         12.29         1.42 o                         
  10  -6   4          5.54          6.30         1.39 o                         
  11  -6   4          0.92          0.29         1.63 o                         
 -12  -5   4          4.33          1.90         1.08 o                         
 -11  -5   4         37.83         34.09         2.55 o                         
 -10  -5   4          1.84          3.40         1.19 o                         
  -9  -5   4          0.33         -1.97         1.31 o                         
  -8  -5   4         62.50         59.15         2.34 o                         
  -7  -5   4         15.35         10.37         1.41 o                         
  -6  -5   4          7.67          3.74         1.31 o                         
  -5  -5   4          7.37          2.51         1.27 o                         
  -4  -5   4        211.52        228.41         4.16 o                         
  -3  -5   4          2.74          8.18         1.24 o                         
  -2  -5   4         66.71         65.55         1.95 o                         
  -1  -5   4        258.32        254.64         2.22 o                         
   0  -5   4        974.87        984.04         4.15 o                         
   1  -5   4         86.08         77.68         2.71 o                         
   2  -5   4        662.75        680.37         2.68 o                         
   3  -5   4         67.74         60.21         1.74 o                         
   4  -5   4          1.10          0.99         1.54 o                         
   5  -5   4         79.22         83.22         4.04 o                         
   6  -5   4         11.85         16.06         2.17 o                         
   7  -5   4          1.84         -0.78         1.52 o                         
   8  -5   4         10.69          9.47         1.41 o                         
   9  -5   4        104.38        107.86         2.63 o                         
  10  -5   4          0.29          2.95         1.37 o                         
  11  -5   4          1.28         -1.00         1.66 o                         
 -12  -4   4         16.65         14.72         2.26 o                         
 -11  -4   4         11.27          8.69         1.06 o                         
 -10  -4   4          8.00          6.65         1.24 o                         
  -9  -4   4         69.79         75.22         2.22 o                         
  -8  -4   4         83.18         88.85         1.88 o                         
  -7  -4   4         36.37         35.35         1.89 o                         
  -6  -4   4         55.56         60.46         1.65 o                         
  -5  -4   4          0.38         -0.37         1.34 o                         
  -4  -4   4        255.91        242.09         3.18 o                         
  -3  -4   4          9.04          9.09         1.35 o                         
  -2  -4   4          6.30          7.60         1.41 o                         
  -1  -4   4        333.11        341.30         2.15 o                         
   0  -4   4         24.81         22.96         1.91 o                         
   1  -4   4       1962.07       1931.43         6.06 o                         
   2  -4   4       2766.74       2773.45        21.17 o                         
   3  -4   4          5.11          5.37         1.59 o                         
   4  -4   4        154.52        144.41         1.90 o                         
   5  -4   4          5.07          5.88         1.85 o                         
   6  -4   4         28.45         33.74         3.72 o                         
   7  -4   4         67.01         65.70         2.69 o                         
   8  -4   4         17.90         15.63         1.42 o                         
   9  -4   4         28.44         26.44         2.34 o                         
  10  -4   4         99.44        110.70         3.79 o                         
  11  -4   4          0.27          1.99         1.39 o                         
 -12  -3   4         12.64          8.45         1.19 o                         
 -11  -3   4         29.85         34.50         1.16 o                         
 -10  -3   4         10.60         13.95         1.06 o                         
  -9  -3   4          0.43         -1.31         1.11 o                         
  -8  -3   4          0.06         -1.73         1.68 o                         
  -7  -3   4          3.53          4.10         1.52 o                         
  -6  -3   4        212.66        209.90         3.89 o                         
  -5  -3   4        177.97        189.31         3.62 o                         
  -4  -3   4         74.26         68.24         1.36 o                         
  -3  -3   4          6.43          8.28         1.53 o                         
  -2  -3   4         45.75         42.06         1.52 o                         
  -1  -3   4         37.50         41.79         1.75 o                         
   0  -3   4       2260.17       2214.46        12.29 o                         
   1  -3   4         16.62         16.81         1.86 o                         
   2  -3   4         30.39         32.47         1.92 o                         
   3  -3   4        192.18        196.10         2.86 o                         
   4  -3   4       1508.53       1565.02         5.37 o                         
   5  -3   4        208.22        192.12         3.34 o                         
   6  -3   4         59.79         71.66         2.88 o                         
   7  -3   4        132.17        121.03         1.87 o                         
   8  -3   4        528.34        506.02        10.09 o                         
   9  -3   4        239.28        255.63         8.38 o                         
  10  -3   4          0.65          0.94         1.35 o                         
  11  -3   4          3.13          3.56         1.48 o                         
  12  -3   4          2.36          0.66         2.05 o                         
 -12  -2   4          0.69          0.21         1.20 o                         
 -11  -2   4        172.97        185.12         7.08 o                         
 -10  -2   4         43.05         40.29         1.16 o                         
  -9  -2   4         34.35         34.97         1.18 o                         
  -8  -2   4          5.39          3.59         1.29 o                         
  -7  -2   4          8.05         10.48         1.55 o                         
  -6  -2   4        569.61        589.26         8.45 o                         
  -5  -2   4        254.49        234.58         4.55 o                         
  -4  -2   4          6.34          8.73         1.37 o                         
  -3  -2   4        182.84        183.62         2.76 o                         
  -2  -2   4         52.12         41.61         1.48 o                         
  -1  -2   4       1223.13       1185.33        10.90 o                         
   0  -2   4        369.51        328.01         2.39 o                         
   1  -2   4       2341.29       2288.59        24.50 o                         
   2  -2   4        107.24        109.14         2.09 o                         
   3  -2   4         50.81         51.79         2.07 o                         
   4  -2   4       2052.45       2111.23        28.60 o                         
   5  -2   4        148.42        163.91         7.02 o                         
   6  -2   4         55.46         58.25         2.68 o                         
   7  -2   4          8.10          3.73         1.70 o                         
   8  -2   4         67.07         68.30         1.65 o                         
   9  -2   4         42.22         38.93         2.89 o                         
  10  -2   4          9.07          4.35         1.47 o                         
  11  -2   4          0.28          0.06         1.28 o                         
  12  -2   4          5.11          3.77         1.44 o                         
 -12  -1   4         77.82         73.21         4.35 o                         
 -11  -1   4         60.27         53.78         2.81 o                         
 -10  -1   4          2.05          2.00         1.58 o                         
  -9  -1   4         53.33         51.04         1.82 o                         
  -8  -1   4          1.19         -0.44         1.29 o                         
  -7  -1   4          4.61          6.87         1.92 o                         
  -6  -1   4         13.41         14.31         1.70 o                         
  -5  -1   4          0.13          0.18         1.26 o                         
  -4  -1   4        210.08        208.32         4.42 o                         
  -3  -1   4       1151.15       1293.29        19.96 o                         
  -2  -1   4        517.87        456.76         3.40 o                         
  -1  -1   4       1117.00       1089.41         8.26 o                         
   0  -1   4         53.27         72.70         2.03 o                         
   1  -1   4        333.96        350.05         5.74 o                         
   2  -1   4        632.61        604.64         7.00 o                         
   3  -1   4        842.69        854.14         7.83 o                         
   4  -1   4         68.40         64.96         2.01 o                         
   5  -1   4        273.99        259.18         6.45 o                         
   6  -1   4        222.95        216.61         6.94 o                         
   7  -1   4       1279.39       1294.88        36.01 o                         
   8  -1   4         18.46         18.50         1.57 o                         
   9  -1   4        760.36        760.34        10.90 o                         
  10  -1   4         67.18         71.76         2.52 o                         
  11  -1   4          0.06          0.67         1.21 o                         
  12  -1   4          4.80          2.50         1.17 o                         
 -12   0   4          5.77          1.52         1.11 o                         
 -11   0   4          2.50          0.99         1.87 o                         
 -10   0   4         29.41         34.41         2.36 o                         
  -9   0   4        119.94        112.62         2.95 o                         
  -8   0   4        236.84        252.79         4.67 o                         
  -7   0   4        135.55        126.63         2.01 o                         
  -6   0   4        256.85        259.85         4.68 o                         
  -5   0   4         17.82         19.03         1.52 o                         
  -4   0   4       2690.50       2846.55        52.62 o                         
  -3   0   4       4485.00       4554.61        59.73 o                         
  -2   0   4        853.28        865.17        13.82 o                         
  -1   0   4        297.81        318.12         3.27 o                         
   0   0   4         93.34         73.82         2.20 o                         
   1   0   4        873.05        815.27         6.64 o                         
   2   0   4         92.75        103.15         3.69 o                         
   3   0   4        783.06        782.82        19.45 o                         
   4   0   4          7.24         11.11         2.02 o                         
   5   0   4        160.87        180.83         3.76 o                         
   6   0   4        112.47        101.31         4.88 o                         
   7   0   4        426.87        445.02        10.76 o                         
   8   0   4        743.67        715.27        15.83 o                         
   9   0   4         34.89         28.26         2.07 o                         
  10   0   4         23.98         26.30         1.82 o                         
  11   0   4          1.25         -0.93         1.24 o                         
  12   0   4         29.21         24.00         2.05 o                         
 -12   1   4          1.61          0.63         2.74 o                         
 -11   1   4        134.98        154.57         1.98 o                         
 -10   1   4         89.34         91.91         2.78 o                         
  -9   1   4         60.44         63.10         1.84 o                         
  -8   1   4        160.01        169.72         2.33 o                         
  -7   1   4        165.97        170.58         4.32 o                         
  -6   1   4          4.21          3.81         1.83 o                         
  -5   1   4         19.21         21.46         1.72 o                         
  -4   1   4         37.25         48.82         1.99 o                         
  -3   1   4        251.61        311.47         5.81 o                         
  -2   1   4        610.63        582.84         8.69 o                         
  -1   1   4       1377.24       1264.76        16.66 o                         
   0   1   4         63.28         62.96         2.38 o                         
   1   1   4       2986.75       2761.76        35.96 o                         
   2   1   4        338.40        300.35         5.42 o                         
   3   1   4         31.85         27.09         1.96 o                         
   4   1   4        595.57        626.23         9.75 o                         
   5   1   4         25.34         32.17         1.87 o                         
   6   1   4        730.25        766.56        18.92 o                         
   7   1   4        393.72        403.22         7.85 o                         
   8   1   4          1.22          4.21         1.86 o                         
   9   1   4        798.85        785.94        15.81 o                         
  10   1   4          3.81          3.17         1.59 o                         
  11   1   4         68.22         65.91         2.02 o                         
  12   1   4         23.46         24.47         2.61 o                         
 -12   2   4         88.35        100.91         2.86 o                         
 -11   2   4        102.78        109.08         2.32 o                         
 -10   2   4         27.93         28.34         1.58 o                         
  -9   2   4          2.88          2.99         2.29 o                         
  -8   2   4        324.22        332.06         2.70 o                         
  -7   2   4         33.74         36.25         2.60 o                         
  -6   2   4        151.57        140.50         2.40 o                         
  -5   2   4        286.88        305.37         8.92 o                         
  -4   2   4       1511.71       1669.02        43.36 o                         
  -3   2   4        260.26        288.52         6.74 o                         
  -2   2   4       2609.04       2729.91        30.28 o                         
  -1   2   4        713.72        691.52        11.93 o                         
   0   2   4          4.42          3.71         2.69 o                         
   1   2   4        646.05        551.62         7.18 o                         
   2   2   4          0.02          0.11         2.09 o                         
   3   2   4        348.44        367.52         5.78 o                         
   4   2   4        721.86        767.28        14.70 o                         
   5   2   4        484.57        530.71        14.41 o                         
   6   2   4        270.62        327.84         9.79 o                         
   7   2   4         18.72         26.20         1.74 o                         
   8   2   4         35.05         33.27         1.61 o                         
   9   2   4         99.19         91.00         3.32 o                         
  10   2   4         15.39         20.07         4.70 o                         
  11   2   4        104.96        109.71         4.61 o                         
  12   2   4          4.33          5.02         1.28 o                         
 -11   3   4          4.55         -1.51         1.56 o                         
 -10   3   4         83.82         86.33         1.83 o                         
  -9   3   4          3.33          3.30         3.48 o                         
  -8   3   4        310.10        315.21         6.51 o                         
  -7   3   4        259.08        259.99         2.70 o                         
  -6   3   4        163.30        200.83         3.23 o                         
  -5   3   4          8.50          2.72         3.42 o                         
  -4   3   4          0.64          0.80         1.94 o                         
  -3   3   4        832.19        880.06        15.55 o                         
  -2   3   4        380.47        381.00         8.33 o                         
  -1   3   4        500.12        476.59         9.31 o                         
   0   3   4         55.49         56.30         2.53 o                         
   1   3   4        238.95        251.08         3.13 o                         
   2   3   4         55.84         64.44         2.66 o                         
   3   3   4        136.12        143.05         2.98 o                         
   4   3   4         23.72         24.74         2.03 o                         
   5   3   4         70.77         90.09         1.91 o                         
   6   3   4        533.20        523.13        11.13 o                         
   7   3   4          0.18          2.74         1.74 o                         
   8   3   4         70.45         82.51         2.43 o                         
   9   3   4         42.40         33.08         1.42 o                         
  10   3   4        108.79        107.67         2.58 o                         
  11   3   4         98.66        115.34         5.17 o                         
  12   3   4          0.40         -1.55         1.32 o                         
 -11   4   4         32.66         28.59         1.79 o                         
 -10   4   4         18.61         17.21         2.86 o                         
  -9   4   4          0.27         -0.14         1.70 o                         
  -8   4   4        589.62        596.28         3.80 o                         
  -7   4   4         94.25         87.35         2.30 o                         
  -6   4   4         11.94         12.84         2.30 o                         
  -5   4   4          0.33         -0.87         2.30 o                         
  -4   4   4         74.98         77.58         3.40 o                         
  -3   4   4        371.56        360.67        13.13 o                         
  -2   4   4        986.44        998.72        22.23 o                         
  -1   4   4        156.71        174.62         5.34 o                         
   0   4   4        924.64        934.40        10.87 o                         
   1   4   4        602.88        602.07        13.14 o                         
   2   4   4         35.22         34.28         2.74 o                         
   3   4   4         40.18         50.87         1.99 o                         
   4   4   4        586.08        642.10        15.79 o                         
   5   4   4        416.22        437.84        10.05 o                         
   6   4   4        561.05        659.29        20.20 o                         
   7   4   4        437.12        510.52         9.56 o                         
   8   4   4         14.62         17.13         1.62 o                         
   9   4   4         85.88         82.03         2.82 o                         
  10   4   4         26.31         27.54         1.42 o                         
  11   4   4         43.32         45.55         1.51 o                         
  12   4   4          2.79          2.30         1.15 o                         
 -11   5   4        147.89        164.56         4.13 o                         
 -10   5   4          1.91          2.48         1.73 o                         
  -9   5   4          8.97          6.40         1.81 o                         
  -8   5   4         98.03         95.53         3.40 o                         
  -7   5   4         38.51         41.31         2.27 o                         
  -6   5   4        118.43        122.93         5.18 o                         
  -5   5   4          1.33          0.21         2.26 o                         
  -4   5   4         10.14          4.87         2.02 o                         
  -3   5   4         33.39         24.01         2.02 o                         
  -2   5   4         44.38         51.69         2.84 o                         
  -1   5   4        923.77        940.88        26.04 o                         
   0   5   4       1553.30       1598.08        17.44 o                         
   1   5   4        438.46        457.20         7.38 o                         
   2   5   4        258.64        262.03         2.63 o                         
   3   5   4        224.14        236.60         4.11 o                         
   4   5   4        703.43        697.26        19.47 o                         
   5   5   4          7.43          6.22         1.54 o                         
   6   5   4        127.56        147.16         3.99 o                         
   7   5   4          1.78          3.08         1.72 o                         
   8   5   4          1.14          0.70         1.33 o                         
   9   5   4        181.74        168.60         6.43 o                         
  10   5   4         49.80         45.22         2.34 o                         
  11   5   4         20.39         23.50         1.92 o                         
  12   5   4         50.47         48.06         2.42 o                         
 -11   6   4          0.10         -0.38         1.67 o                         
 -10   6   4          3.45          0.54         1.58 o                         
  -9   6   4          0.55         -0.62         2.53 o                         
  -8   6   4         49.74         39.93         1.99 o                         
  -7   6   4         35.89         39.44         4.88 o                         
  -6   6   4          0.05          0.47         2.27 o                         
  -5   6   4         52.30         46.73         3.10 o                         
  -4   6   4        426.40        429.96        17.97 o                         
  -3   6   4         60.96         74.77         2.20 o                         
  -2   6   4        235.50        233.65         6.47 o                         
  -1   6   4          0.38         -0.74         3.58 o                         
   0   6   4       6057.71       6543.42        49.86 o                         
   1   6   4         31.27         32.13         3.36 o                         
   2   6   4        319.70        317.51         5.00 o                         
   3   6   4        198.82        180.58         6.12 o                         
   4   6   4         50.32         35.88         1.59 o                         
   5   6   4         55.74         61.23         2.74 o                         
   6   6   4          1.89          0.46         1.48 o                         
   7   6   4         33.31         42.59         2.12 o                         
   8   6   4         77.32         81.36         1.58 o                         
   9   6   4         22.04         26.53         2.10 o                         
  10   6   4         42.25         52.60         1.62 o                         
  11   6   4         21.46         17.71         1.04 o                         
  12   6   4         19.30         14.96         1.07 o                         
 -10   7   4         26.35         23.62         1.92 o                         
  -9   7   4         10.32         10.08         2.03 o                         
  -8   7   4          2.79          2.89         1.76 o                         
  -7   7   4          5.31          5.16         2.00 o                         
  -6   7   4         55.67         63.68         2.66 o                         
  -5   7   4        468.89        473.47        18.68 o                         
  -4   7   4          6.08          4.82         2.01 o                         
  -3   7   4        226.20        248.05         7.79 o                         
  -2   7   4         65.75         50.16         3.56 o                         
  -1   7   4        393.42        351.26         5.11 o                         
   0   7   4         82.69         62.51         2.89 o                         
   1   7   4        145.55        114.01         3.61 o                         
   2   7   4       2298.72       2355.15        31.55 o                         
   3   7   4          5.49          3.35         1.69 o                         
   4   7   4        340.67        342.93         5.76 o                         
   5   7   4         43.35         34.29         2.00 o                         
   6   7   4        209.49        189.51         4.06 o                         
   7   7   4         64.66         63.96         1.68 o                         
   8   7   4        101.14        127.57         2.09 o                         
   9   7   4          2.69          0.14         1.21 o                         
  10   7   4          0.02         -1.56         1.04 o                         
  11   7   4         23.43         27.63         1.16 o                         
  12   7   4         58.17         48.43         3.25 o                         
 -10   8   4        181.97        195.97         7.66 o                         
  -9   8   4          3.64          2.00         1.76 o                         
  -8   8   4         19.87         14.78         2.26 o                         
  -7   8   4         22.32         19.17         2.00 o                         
  -6   8   4         50.01         42.56         2.10 o                         
  -5   8   4         44.53         47.70         1.99 o                         
  -4   8   4        273.28        262.68         6.62 o                         
  -3   8   4         45.47         41.74         3.74 o                         
  -2   8   4         95.55         97.65         3.55 o                         
  -1   8   4          8.12          9.16         2.90 o                         
   0   8   4          8.85          7.95         6.15 o                         
   1   8   4          3.01          4.73         2.11 o                         
   2   8   4         30.39         31.20         1.92 o                         
   3   8   4        674.98        678.16        11.01 o                         
   4   8   4        225.82        229.92         4.16 o                         
   5   8   4         65.55         78.71         1.69 o                         
   6   8   4          0.22          2.54         1.45 o                         
   7   8   4         67.62         70.06         1.56 o                         
   8   8   4         92.10         87.67         1.93 o                         
   9   8   4         30.60         24.30         1.76 o                         
  10   8   4         16.55          7.34         1.40 o                         
  11   8   4         43.40         44.56         3.38 o                         
  12   8   4          8.67          3.82         1.01 o                         
  -9   9   4          0.01          0.14         1.82 o                         
  -8   9   4         37.95         37.74         2.02 o                         
  -7   9   4         28.37         24.67         1.92 o                         
  -6   9   4          2.64          4.12         1.67 o                         
  -5   9   4        106.24        107.92         3.50 o                         
  -4   9   4        329.14        314.89         8.00 o                         
  -3   9   4        600.20        565.45        19.65 o                         
  -2   9   4         53.64         58.89         2.67 o                         
  -1   9   4          8.43          6.62         4.00 o                         
   0   9   4         54.17         71.21         2.65 o                         
   1   9   4         16.81         11.52         3.99 o                         
   2   9   4        167.23        197.48         2.58 o                         
   3   9   4         33.45         33.86         1.71 o                         
   4   9   4         88.85         98.19         2.64 o                         
   5   9   4        145.57        154.10         2.21 o                         
   6   9   4        371.61        381.92         5.31 o                         
   7   9   4        235.20        211.60         3.13 o                         
   8   9   4          0.38          1.75         1.36 o                         
   9   9   4         41.42         35.80         1.14 o                         
  10   9   4          1.15          3.49         1.14 o                         
  11   9   4        201.67        216.36         8.55 o                         
  -8  10   4         41.29         41.76         2.22 o                         
  -7  10   4         21.64         20.25         2.04 o                         
  -6  10   4         10.73         13.15         1.59 o                         
  -5  10   4         16.74         14.26         1.68 o                         
  -4  10   4         22.39         25.48         1.77 o                         
  -3  10   4        331.26        283.61         4.37 o                         
  -2  10   4         15.67         20.59         4.60 o                         
  -1  10   4         51.90         38.39         4.21 o                         
   0  10   4         61.93         69.50         2.59 o                         
   1  10   4          5.84          7.31         2.05 o                         
   2  10   4        106.83        112.80         2.07 o                         
   3  10   4          0.02          1.07         1.67 o                         
   4  10   4          5.71          7.55         2.86 o                         
   5  10   4          0.13          1.40         1.68 o                         
   6  10   4        119.01        116.27         2.05 o                         
   7  10   4          1.90          2.92         2.01 o                         
   8  10   4         52.64         55.41         1.97 o                         
   9  10   4          3.03          2.75         1.12 o                         
  10  10   4         42.30         34.89         1.62 o                         
  11  10   4         63.71         63.71         2.16 o                         
  -8  11   4          0.17         -0.02         2.09 o                         
  -7  11   4         11.80         14.02         2.62 o                         
  -6  11   4          5.73          6.13         1.54 o                         
  -5  11   4         59.76         62.39         1.80 o                         
  -4  11   4         11.56          7.43         1.71 o                         
  -3  11   4          0.02          3.20         2.09 o                         
  -2  11   4         42.41         55.23         3.15 o                         
  -1  11   4         33.72         30.15         2.05 o                         
   0  11   4          4.17          0.85         2.12 o                         
   1  11   4          6.87         12.92         1.90 o                         
   2  11   4         58.88         59.13         1.82 o                         
   3  11   4         40.78         43.67         2.36 o                         
   4  11   4          2.42          5.29         1.48 o                         
   5  11   4         19.25         21.46         1.49 o                         
   6  11   4         21.80         20.97         1.44 o                         
   7  11   4         56.79         55.80         1.35 o                         
   8  11   4         17.75         18.56         1.10 o                         
   9  11   4        322.25        327.26         9.45 o                         
  10  11   4         51.01         52.60         2.19 o                         
  -7  12   4         96.27         93.58         2.74 o                         
  -6  12   4         10.08         11.06         1.59 o                         
  -5  12   4         34.94         31.32         1.72 o                         
  -4  12   4        187.72        185.67         3.86 o                         
  -3  12   4         34.36         36.56         2.07 o                         
  -2  12   4          6.01          3.87         1.83 o                         
  -1  12   4         55.76         53.06         2.04 o                         
   0  12   4          0.83         -0.29         1.98 o                         
   1  12   4          1.53          0.98         1.66 o                         
   2  12   4          0.53          2.65         1.90 o                         
   3  12   4         27.34         20.68         1.45 o                         
   4  12   4         22.26         23.86         1.39 o                         
   5  12   4        155.20        157.23         4.01 o                         
   6  12   4          0.01         -2.58         3.98 o                         
   7  12   4         17.99         21.57         2.48 o                         
   8  12   4          2.66          0.74         1.13 o                         
   9  12   4         27.21         27.16         1.77 o                         
  10  12   4         14.49          7.56         1.51 o                         
  -6  13   4         75.82         65.17         2.92 o                         
  -5  13   4          0.23          0.90         1.93 o                         
  -4  13   4          7.46          5.85         2.69 o                         
  -3  13   4         13.16          9.73         3.86 o                         
  -2  13   4          2.24          6.53         2.49 o                         
  -1  13   4         12.85          4.68         2.87 o                         
   0  13   4         26.75         25.33         1.85 o                         
   1  13   4          4.83          8.34         1.89 o                         
   2  13   4         84.28         78.70         2.90 o                         
   3  13   4         89.90        100.55         1.93 o                         
   4  13   4         41.77         49.44         1.47 o                         
   5  13   4         29.04         33.06         1.32 o                         
   6  13   4          3.77          2.14         3.47 o                         
   7  13   4         70.04         72.17         4.32 o                         
   8  13   4        133.95        131.14         3.03 o                         
   9  13   4         14.20         14.93         2.41 o                         
  -5  14   4          0.83          0.90         2.03 o                         
  -4  14   4          1.93          0.54         2.45 o                         
  -3  14   4          8.54         10.28         2.46 o                         
  -2  14   4          0.42          1.00         1.55 o                         
  -1  14   4         92.04        100.70         2.06 o                         
   0  14   4         11.96         13.85         1.46 o                         
   1  14   4          0.98         -2.12         1.41 o                         
   2  14   4         21.92         18.26         3.48 o                         
   3  14   4          1.69          1.77         1.35 o                         
   4  14   4          9.88          7.99         1.21 o                         
   5  14   4         14.34         12.84         1.30 o                         
   6  14   4         18.19         16.33         1.84 o                         
   7  14   4          0.49         -1.18         1.33 o                         
   8  14   4          1.25          2.53         1.64 o                         
  -3  15   4         11.04         10.71         1.74 o                         
  -2  15   4         57.25         66.16         3.60 o                         
  -1  15   4        240.35        284.79        10.64 o                         
   0  15   4         16.35         23.59         1.91 o                         
   1  15   4         11.17         10.56         1.75 o                         
   2  15   4         17.09         21.99         1.45 o                         
   3  15   4          0.26         -0.08         1.37 o                         
   4  15   4        109.22        122.86         4.19 o                         
   5  15   4          0.87          1.13         1.28 o                         
   6  15   4          5.71          2.74         2.34 o                         
   7  15   4          0.11         -1.41         1.24 o                         
  -1  16   4         18.97         18.98         1.77 o                         
   0  16   4        199.58        213.17         2.04 o                         
   1  16   4          3.36          3.28         1.35 o                         
   2  16   4         10.41          8.74         1.33 o                         
   3  16   4          0.41          2.64         1.29 o                         
   4  16   4         57.13         61.13         4.85 o                         
  -2 -15   5         66.18         54.18         2.53 o                         
  -1 -15   5         35.72         36.10         5.22 o                         
  -5 -14   5         32.92         32.97         2.16 o                         
  -4 -14   5          6.05          3.71         1.00 o                         
  -3 -14   5         10.59         10.07         1.94 o                         
  -2 -14   5         12.61         10.99         1.63 o                         
  -1 -14   5         24.49         20.36         1.11 o                         
   0 -14   5         30.88         29.50         1.05 o                         
   1 -14   5          6.46          7.45         1.16 o                         
   2 -14   5          5.63          2.78         1.16 o                         
   3 -14   5         16.12         12.56         1.23 o                         
  -7 -13   5         38.86         38.06         2.47 o                         
  -6 -13   5          0.62         -0.72         0.99 o                         
  -5 -13   5          8.98          6.28         1.11 o                         
  -4 -13   5         34.58         42.97         1.75 o                         
  -3 -13   5          6.67          5.40         0.96 o                         
  -2 -13   5        104.66        112.67         1.20 o                         
  -1 -13   5          0.32          2.96         1.20 o                         
   0 -13   5          0.43          0.12         1.00 o                         
   1 -13   5         64.59         70.13         1.86 o                         
   2 -13   5          0.69          2.66         1.37 o                         
   3 -13   5         21.19         24.18         1.24 o                         
   4 -13   5          1.33          1.76         1.16 o                         
   5 -13   5          0.01         -0.07         1.19 o                         
  -8 -12   5          5.76          4.79         1.15 o                         
  -7 -12   5          8.33          3.97         1.00 o                         
  -6 -12   5         29.09         18.22         1.77 o                         
  -5 -12   5         38.34         39.41         2.27 o                         
  -4 -12   5          1.50          0.49         2.26 o                         
  -3 -12   5         68.33         70.90         1.64 o                         
  -2 -12   5          0.88          2.46         1.44 o                         
  -1 -12   5          0.68          1.34         1.09 o                         
   0 -12   5          2.19          3.12         2.27 o                         
   1 -12   5         13.79         14.29         0.98 o                         
   2 -12   5         32.86         31.63         1.56 o                         
   3 -12   5         12.68         10.92         1.27 o                         
   4 -12   5         32.73         37.44         1.17 o                         
   5 -12   5         62.34         59.91         2.90 o                         
   6 -12   5         51.42         44.74         2.04 o                         
  -9 -11   5         24.49         16.53         2.69 o                         
  -8 -11   5          0.04         -0.78         1.10 o                         
  -7 -11   5          3.63          0.80         1.16 o                         
  -6 -11   5         29.99         33.82         1.06 o                         
  -5 -11   5         90.62         93.99         3.13 o                         
  -4 -11   5          1.72          0.67         1.03 o                         
  -3 -11   5        644.29        659.78         7.95 o                         
  -2 -11   5        152.09        144.74         2.03 o                         
  -1 -11   5          4.44          6.69         1.05 o                         
   0 -11   5        106.56        103.65         2.05 o                         
   1 -11   5         30.28         31.98         1.28 o                         
   2 -11   5         42.59         49.17         1.38 o                         
   3 -11   5         45.33         51.18         2.65 o                         
   4 -11   5          1.07          0.30         1.17 o                         
   5 -11   5          1.01         -1.66         1.11 o                         
   6 -11   5         86.38         88.87         4.54 o                         
   7 -11   5          6.19          5.54         2.39 o                         
  -9 -10   5         71.56         70.74         4.18 o                         
  -8 -10   5         18.61         16.75         2.23 o                         
  -7 -10   5         25.27         19.46         1.63 o                         
  -6 -10   5         30.54         32.49         1.37 o                         
  -5 -10   5         49.12         48.45         1.57 o                         
  -4 -10   5          2.07          2.29         1.99 o                         
  -3 -10   5        311.23        300.95         4.18 o                         
  -2 -10   5          7.97          9.22         1.16 o                         
  -1 -10   5        496.54        479.53         7.29 o                         
   0 -10   5          2.69          2.53         1.29 o                         
   1 -10   5         16.14         15.77         1.68 o                         
   2 -10   5        126.38        123.58         1.57 o                         
   3 -10   5          0.00          1.47         2.36 o                         
   4 -10   5         20.71         16.14         1.31 o                         
   5 -10   5         21.18         24.17         2.29 o                         
   6 -10   5         14.68         16.23         2.77 o                         
   7 -10   5          1.49          0.50         1.38 o                         
   8 -10   5          1.50          0.72         1.37 o                         
 -10  -9   5          0.42          2.75         1.17 o                         
  -9  -9   5         15.46         11.98         1.07 o                         
  -8  -9   5         56.50         62.18         1.19 o                         
  -7  -9   5         13.30         15.04         1.59 o                         
  -6  -9   5         10.63         11.39         1.00 o                         
  -5  -9   5         60.28         59.21         1.13 o                         
  -4  -9   5          0.01          0.28         1.14 o                         
  -3  -9   5        384.87        381.16         7.35 o                         
  -2  -9   5         24.88         24.10         1.31 o                         
  -1  -9   5          1.24          6.94         2.17 o                         
   0  -9   5        273.39        258.67         2.70 o                         
   1  -9   5        209.19        205.32         1.80 o                         
   2  -9   5         48.87         38.99         1.73 o                         
   3  -9   5         45.89         48.50         2.66 o                         
   4  -9   5        187.23        179.38         2.70 o                         
   5  -9   5         26.67         28.89         1.47 o                         
   6  -9   5          3.28          1.70         2.08 o                         
   7  -9   5         33.37         32.30         1.46 o                         
   8  -9   5         57.20         60.54         3.42 o                         
   9  -9   5         46.69         40.36         3.40 o                         
 -10  -8   5          8.68          6.26         1.06 o                         
  -9  -8   5          0.03         -0.07         1.10 o                         
  -8  -8   5          0.14         -0.12         1.52 o                         
  -7  -8   5         34.68         37.04         1.45 o                         
  -6  -8   5         27.12         28.53         1.16 o                         
  -5  -8   5         34.67         30.08         1.24 o                         
  -4  -8   5         54.65         56.17         1.31 o                         
  -3  -8   5         37.50         33.23         1.26 o                         
  -2  -8   5        278.61        268.89         3.00 o                         
  -1  -8   5        508.12        470.50         4.84 o                         
   0  -8   5        149.29        158.83         1.52 o                         
   1  -8   5          0.04         -3.35         2.23 o                         
   2  -8   5        306.93        299.10         3.59 o                         
   3  -8   5         57.08         52.78         1.56 o                         
   4  -8   5        247.56        232.95         4.03 o                         
   5  -8   5        135.87        124.05         3.00 o                         
   6  -8   5         90.66         86.30         2.23 o                         
   7  -8   5        244.66        258.87         6.62 o                         
   8  -8   5          1.04          1.33         1.23 o                         
   9  -8   5          0.81          0.27         1.28 o                         
 -11  -7   5        151.51        149.50         3.72 o                         
 -10  -7   5         16.40         14.89         1.22 o                         
  -9  -7   5         10.82          9.47         1.14 o                         
  -8  -7   5        314.82        322.97         3.78 o                         
  -7  -7   5         15.66         12.95         1.30 o                         
  -6  -7   5         29.04         32.17         1.44 o                         
  -5  -7   5        100.29        100.83         2.04 o                         
  -4  -7   5        200.02        179.11         2.29 o                         
  -3  -7   5         10.01          8.59         1.24 o                         
  -2  -7   5        104.97         99.11         1.45 o                         
  -1  -7   5         37.63         33.53         1.45 o                         
   0  -7   5        651.71        608.32         4.78 o                         
   1  -7   5        509.80        498.40         3.65 o                         
   2  -7   5        464.69        487.85         2.84 o                         
   3  -7   5          6.88          7.70         1.55 o                         
   4  -7   5          7.77         15.39         1.49 o                         
   5  -7   5        169.32        191.24         1.84 o                         
   6  -7   5         39.33         36.80         1.39 o                         
   7  -7   5         18.28         16.33         1.81 o                         
   8  -7   5        104.49        102.10         2.77 o                         
   9  -7   5        166.88        175.91        13.37 o                         
  10  -7   5          0.32         -0.54         1.35 o                         
 -11  -6   5          0.11          0.18         1.03 o                         
 -10  -6   5         14.55         12.42         1.00 o                         
  -9  -6   5         44.02         48.38         1.99 o                         
  -8  -6   5         36.75         37.42         1.59 o                         
  -7  -6   5        146.91        152.44         2.49 o                         
  -6  -6   5        368.29        364.42         5.56 o                         
  -5  -6   5         38.71         41.31         1.25 o                         
  -4  -6   5         81.35         82.25         1.48 o                         
  -3  -6   5          0.04         -1.42         1.24 o                         
  -2  -6   5         57.45         59.44         1.75 o                         
  -1  -6   5         28.74         28.24         1.39 o                         
   0  -6   5          0.08          3.59         1.30 o                         
   1  -6   5        383.26        352.43         3.45 o                         
   2  -6   5          3.35         -0.99         1.61 o                         
   3  -6   5        818.22        864.09         6.39 o                         
   4  -6   5          8.16          4.27         1.56 o                         
   5  -6   5        492.65        519.84         5.00 o                         
   6  -6   5        189.55        200.65         4.32 o                         
   7  -6   5         22.06         34.85         4.73 o                         
   8  -6   5         33.23         27.07         1.36 o                         
   9  -6   5         15.35         15.31         1.41 o                         
  10  -6   5        148.71        156.68         9.51 o                         
 -11  -5   5         32.61         33.98         1.49 o                         
 -10  -5   5         15.83         16.57         1.07 o                         
  -9  -5   5          8.71          6.48         1.57 o                         
  -8  -5   5        152.18        151.63         3.31 o                         
  -7  -5   5          7.79          4.78         1.09 o                         
  -6  -5   5        240.99        235.20         5.25 o                         
  -5  -5   5         13.80         23.06         1.77 o                         
  -4  -5   5          4.64          3.37         1.21 o                         
  -3  -5   5        233.89        229.43         3.80 o                         
  -2  -5   5        205.75        205.48         2.68 o                         
  -1  -5   5         23.02         14.99         1.43 o                         
   0  -5   5          0.30          1.97         1.36 o                         
   1  -5   5       1675.94       1658.43         9.24 o                         
   2  -5   5        176.82        143.35         1.79 o                         
   3  -5   5        682.82        687.02         5.69 o                         
   4  -5   5         14.13          9.51         1.52 o                         
   5  -5   5        224.71        191.90         1.90 o                         
   6  -5   5          8.12          3.74         3.08 o                         
   7  -5   5          9.41          6.88         1.69 o                         
   8  -5   5        313.46        313.82         8.87 o                         
   9  -5   5        134.48        154.38         6.08 o                         
  10  -5   5        277.94        291.14        13.81 o                         
  11  -5   5          5.68          3.00         1.30 o                         
 -11  -4   5          9.82          9.39         1.35 o                         
 -10  -4   5          7.12          9.20         1.06 o                         
  -9  -4   5          1.13          3.32         1.57 o                         
  -8  -4   5          0.00         -0.43         1.15 o                         
  -7  -4   5        183.69        189.17         3.38 o                         
  -6  -4   5        267.37        277.60         3.73 o                         
  -5  -4   5         71.45         74.77         2.70 o                         
  -4  -4   5        133.98        122.42         2.16 o                         
  -3  -4   5        227.69        235.01         2.52 o                         
  -2  -4   5         28.13         32.68         1.38 o                         
  -1  -4   5          0.13          2.65         1.47 o                         
   0  -4   5        779.23        794.46         7.71 o                         
   1  -4   5        566.75        570.81         4.39 o                         
   2  -4   5        543.12        531.04         5.50 o                         
   3  -4   5        192.77        169.01         3.22 o                         
   4  -4   5        155.60        166.45         2.77 o                         
   5  -4   5          1.26         -0.93         1.59 o                         
   6  -4   5         56.10         53.25         2.70 o                         
   7  -4   5         10.57         14.58         4.61 o                         
   8  -4   5          6.22          6.99         1.41 o                         
   9  -4   5         76.58         67.50         2.77 o                         
  10  -4   5         33.22         34.20         1.76 o                         
  11  -4   5          1.11          1.08         1.28 o                         
 -12  -3   5         96.19         84.36        14.20 o                         
 -11  -3   5         32.07         28.22         4.60 o                         
 -10  -3   5        161.76        175.72         5.57 o                         
  -9  -3   5        219.81        223.81         6.85 o                         
  -8  -3   5          1.30          1.24         1.45 o                         
  -7  -3   5        115.14        135.16         3.50 o                         
  -6  -3   5         16.01         18.49         1.26 o                         
  -5  -3   5        302.10        275.71         5.73 o                         
  -4  -3   5        246.73        284.06         3.26 o                         
  -3  -3   5          1.00          0.24         1.22 o                         
  -2  -3   5        342.39        313.15         4.82 o                         
  -1  -3   5        111.93        108.98         1.91 o                         
   0  -3   5        896.93        899.96        10.15 o                         
   1  -3   5        406.96        394.71         2.50 o                         
   2  -3   5       6113.03       6330.28        32.88 o                         
   3  -3   5         91.74         98.81         2.38 o                         
   4  -3   5         85.60         82.22         1.68 o                         
   5  -3   5          6.88          9.22         1.79 o                         
   6  -3   5        311.15        310.82        11.11 o                         
   7  -3   5        157.50        133.22         3.17 o                         
   8  -3   5          7.94         10.57         1.28 o                         
   9  -3   5         29.46         33.16         2.34 o                         
  10  -3   5         19.58         23.90         2.84 o                         
  11  -3   5         51.29         48.09         1.56 o                         
  12  -3   5          5.93          3.34         1.41 o                         
 -12  -2   5          1.41          1.59         1.79 o                         
 -11  -2   5        108.66        110.42         5.29 o                         
 -10  -2   5         11.21         12.83         1.77 o                         
  -9  -2   5        328.21        329.94         7.46 o                         
  -8  -2   5        102.57        107.38         2.15 o                         
  -7  -2   5        108.55        115.09         2.90 o                         
  -6  -2   5        228.10        214.34         5.25 o                         
  -5  -2   5         19.44         20.77         1.76 o                         
  -4  -2   5        501.62        482.80         9.40 o                         
  -3  -2   5        260.55        237.31         2.56 o                         
  -2  -2   5        677.75        660.31         9.04 o                         
  -1  -2   5         10.29          6.06         1.46 o                         
   0  -2   5        907.34        813.74         9.13 o                         
   1  -2   5        252.41        271.33         2.81 o                         
   2  -2   5        582.19        565.41         3.40 o                         
   3  -2   5        538.27        513.91         4.98 o                         
   4  -2   5         40.10         52.53         1.99 o                         
   5  -2   5        398.89        367.83         6.46 o                         
   6  -2   5         58.76         54.21         2.25 o                         
   7  -2   5          0.57         -0.22         1.57 o                         
   8  -2   5          2.12          1.09         1.69 o                         
   9  -2   5         78.28         81.09         2.58 o                         
  10  -2   5         20.79         21.21         1.65 o                         
  11  -2   5         37.71         34.55         1.76 o                         
  12  -2   5          0.03          1.24         1.34 o                         
 -12  -1   5        109.89        113.01         8.35 o                         
 -11  -1   5        182.19        211.52         7.96 o                         
 -10  -1   5          2.65          3.15         1.18 o                         
  -9  -1   5         91.77        104.85         2.72 o                         
  -8  -1   5        126.47        124.76         3.73 o                         
  -7  -1   5        399.74        391.98         7.21 o                         
  -6  -1   5          0.06          0.49         1.33 o                         
  -5  -1   5        378.51        369.78         5.05 o                         
  -4  -1   5        958.83       1084.75        12.83 o                         
  -3  -1   5        145.48        143.98         1.82 o                         
  -2  -1   5        453.22        439.55         6.56 o                         
  -1  -1   5         66.94         52.81         1.65 o                         
   0  -1   5         28.02         26.28         1.69 o                         
   1  -1   5       2421.40       2337.12        31.24 o                         
   2  -1   5       1699.74       1586.01        18.28 o                         
   3  -1   5         14.43         17.16         2.78 o                         
   4  -1   5         25.37         26.50         1.85 o                         
   5  -1   5         54.54         51.31         1.71 o                         
   6  -1   5        171.68        170.67         3.83 o                         
   7  -1   5         48.87         48.95         2.26 o                         
   8  -1   5        289.87        266.00         2.90 o                         
   9  -1   5        127.82        119.65         4.49 o                         
  10  -1   5         90.42         83.50         4.48 o                         
  11  -1   5          0.14         -0.95         1.23 o                         
  12  -1   5         53.17         53.97         5.46 o                         
 -12   0   5         17.10         10.42         3.99 o                         
 -11   0   5         84.80         96.49         5.26 o                         
 -10   0   5         23.31         19.53         1.49 o                         
  -9   0   5          0.43          0.27         1.34 o                         
  -8   0   5         64.77         59.42         1.66 o                         
  -7   0   5         83.99         87.02         1.61 o                         
  -6   0   5         70.09         63.40         1.72 o                         
  -5   0   5          0.43          1.79         1.32 o                         
  -4   0   5        449.98        458.49         7.17 o                         
  -3   0   5        725.80        763.51        12.92 o                         
  -2   0   5        888.37        917.04         9.00 o                         
  -1   0   5         13.76          9.94         1.46 o                         
   0   0   5       5373.67       5179.88        46.64 o                         
   1   0   5        804.80        740.74        10.10 o                         
   2   0   5       2073.49       2011.35        38.71 o                         
   3   0   5          5.62          4.06         1.99 o                         
   4   0   5        117.07        115.46         2.98 o                         
   5   0   5         44.87         66.97         2.31 o                         
   6   0   5        215.41        212.77         4.55 o                         
   7   0   5        108.62        109.77         1.81 o                         
   8   0   5          4.58          4.22         2.19 o                         
   9   0   5          2.05          5.09         1.44 o                         
  10   0   5        161.63        164.05         5.65 o                         
  11   0   5          2.73          2.45         1.27 o                         
  12   0   5          5.45          3.43         1.25 o                         
 -12   1   5        173.96        162.92        21.06 o                         
 -11   1   5          0.28          1.56         1.24 o                         
 -10   1   5        100.99        100.69         2.05 o                         
  -9   1   5        175.23        172.88         5.14 o                         
  -8   1   5        114.43        107.10         2.18 o                         
  -7   1   5          0.11          0.39         1.69 o                         
  -6   1   5        192.87        181.45         5.34 o                         
  -5   1   5        291.70        281.07         8.57 o                         
  -4   1   5        913.24        917.72        17.67 o                         
  -3   1   5       2149.23       2257.31        40.75 o                         
  -2   1   5        328.01        336.60         5.94 o                         
  -1   1   5       3300.70       3262.57        39.18 o                         
   0   1   5        280.89        267.19         4.35 o                         
   1   1   5         16.28         19.20         1.97 o                         
   2   1   5          0.20          2.67         2.31 o                         
   3   1   5         69.47         60.85         2.45 o                         
   4   1   5        756.40        746.90        15.68 o                         
   5   1   5         20.35         15.50         1.62 o                         
   6   1   5         47.20         45.36         1.92 o                         
   7   1   5          8.76          9.97         3.70 o                         
   8   1   5          5.91         10.06         2.17 o                         
   9   1   5          1.79          1.43         2.07 o                         
  10   1   5         54.95         57.24         3.04 o                         
  11   1   5         59.44         48.55         1.53 o                         
  12   1   5         98.13         92.13         7.04 o                         
 -11   2   5          1.37          4.04         1.27 o                         
 -10   2   5         51.02         56.51         3.83 o                         
  -9   2   5          8.93          5.55         5.45 o                         
  -8   2   5         53.23         52.97         1.96 o                         
  -7   2   5          0.12         -1.69         1.83 o                         
  -6   2   5        483.84        488.77        12.33 o                         
  -5   2   5         14.84         13.86         1.72 o                         
  -4   2   5        567.97        603.81        15.50 o                         
  -3   2   5         70.88         80.25         2.13 o                         
  -2   2   5        901.85        899.75        12.18 o                         
  -1   2   5        309.63        327.04         5.67 o                         
   0   2   5         17.93         17.87         2.20 o                         
   1   2   5        905.10        845.18         9.67 o                         
   2   2   5          3.68          0.29         1.91 o                         
   3   2   5        166.44        156.31         3.52 o                         
   4   2   5        147.25        173.94         3.47 o                         
   5   2   5        285.77        292.95         6.24 o                         
   6   2   5         46.17         42.03         1.70 o                         
   7   2   5        181.58        216.47         7.86 o                         
   8   2   5        467.76        467.32        13.40 o                         
   9   2   5         22.69         23.14         1.47 o                         
  10   2   5        307.54        310.51         9.10 o                         
  11   2   5          9.52          9.16         1.32 o                         
  12   2   5         20.22         13.78         1.79 o                         
 -11   3   5         30.46         32.02         1.66 o                         
 -10   3   5         15.29         11.21         3.56 o                         
  -9   3   5          2.72         -1.84         1.70 o                         
  -8   3   5         32.07         25.12         1.87 o                         
  -7   3   5        221.86        242.74         7.59 o                         
  -6   3   5          7.79          8.50         1.95 o                         
  -5   3   5          1.38          4.20         1.90 o                         
  -4   3   5        488.22        527.06        16.21 o                         
  -3   3   5       1653.02       1712.91        21.83 o                         
  -2   3   5         33.74         43.99         2.58 o                         
  -1   3   5        337.69        322.26         6.45 o                         
   0   3   5         10.54         14.75         2.30 o                         
   1   3   5        573.13        567.01        16.76 o                         
   2   3   5         26.14         28.22         2.51 o                         
   3   3   5        520.02        548.05         6.65 o                         
   4   3   5        593.56        636.41        11.78 o                         
   5   3   5        254.45        255.81         6.24 o                         
   6   3   5         64.63         72.98         1.88 o                         
   7   3   5          2.58          3.54         1.48 o                         
   8   3   5        434.88        381.40        11.27 o                         
   9   3   5        220.64        236.85         6.44 o                         
  10   3   5          6.06          7.14         1.31 o                         
  11   3   5         55.98         56.29         1.72 o                         
  12   3   5         34.99         29.56         2.67 o                         
 -11   4   5        183.30        181.13         4.08 o                         
 -10   4   5         71.66         75.41         2.24 o                         
  -9   4   5          3.96          2.92         4.42 o                         
  -8   4   5        157.74        159.24         2.27 o                         
  -7   4   5          2.15          1.96         1.79 o                         
  -6   4   5        220.24        225.79         8.30 o                         
  -5   4   5        116.84        114.35         4.38 o                         
  -4   4   5         22.31         28.52         1.84 o                         
  -3   4   5         64.94         82.92         2.37 o                         
  -2   4   5        339.84        346.83         9.12 o                         
  -1   4   5          0.23          2.24         2.29 o                         
   0   4   5          4.23         -0.22         2.44 o                         
   1   4   5       1025.55       1030.20        27.53 o                         
   2   4   5          4.89          4.06         4.45 o                         
   3   4   5        166.09        170.28         4.53 o                         
   4   4   5         56.03         61.30         1.86 o                         
   5   4   5        102.87        117.06         3.45 o                         
   6   4   5         72.64         66.60         1.79 o                         
   7   4   5        340.40        371.49         7.70 o                         
   8   4   5        172.67        140.51         3.37 o                         
   9   4   5         16.78         17.80         1.54 o                         
  10   4   5        130.40        138.29         3.67 o                         
  11   4   5          1.77          4.12         1.22 o                         
  12   4   5          9.76          6.89         1.56 o                         
 -11   5   5          0.36         -0.08         1.71 o                         
 -10   5   5         24.08         18.07         1.63 o                         
  -9   5   5          6.16          4.08         4.09 o                         
  -8   5   5        105.77        105.42         2.27 o                         
  -7   5   5          1.67          2.87         1.94 o                         
  -6   5   5        603.42        609.32        13.31 o                         
  -5   5   5        385.54        413.57        16.59 o                         
  -4   5   5         14.44         11.77         2.01 o                         
  -3   5   5         24.44         20.65         1.88 o                         
  -2   5   5          0.00         -0.79         2.52 o                         
  -1   5   5          1.86          3.22         2.40 o                         
   0   5   5        120.79        137.82         2.83 o                         
   1   5   5        579.55        613.91         9.78 o                         
   2   5   5         67.37         71.04         2.27 o                         
   3   5   5        114.28         99.97         2.13 o                         
   4   5   5         23.18         30.57         1.67 o                         
   5   5   5         41.92         32.52         1.78 o                         
   6   5   5          6.02          4.52         1.68 o                         
   7   5   5        278.71        313.53         8.57 o                         
   8   5   5          1.36          0.83         1.75 o                         
   9   5   5         29.06         36.44         1.44 o                         
  10   5   5         54.83         44.34         2.96 o                         
  11   5   5          8.14          4.95         1.04 o                         
  12   5   5         29.40         25.29         1.13 o                         
 -10   6   5          4.81          4.00         1.66 o                         
  -9   6   5         84.51         94.42         4.57 o                         
  -8   6   5        249.97        280.05         8.13 o                         
  -7   6   5          1.61          1.66         3.18 o                         
  -6   6   5        126.33        133.24         2.63 o                         
  -5   6   5        169.35        169.48         4.78 o                         
  -4   6   5        322.90        301.90        13.32 o                         
  -3   6   5        121.33        115.53         3.55 o                         
  -2   6   5        466.21        475.69        16.56 o                         
  -1   6   5        349.91        403.88         5.76 o                         
   0   6   5          8.50          7.54         5.39 o                         
   1   6   5        390.35        401.92         7.18 o                         
   2   6   5       1032.02       1121.53        17.40 o                         
   3   6   5         94.71         86.90         3.20 o                         
   4   6   5         38.13         41.59         2.62 o                         
   5   6   5        110.19        128.29         4.43 o                         
   6   6   5        116.86        130.42         2.55 o                         
   7   6   5         81.07         78.87         1.91 o                         
   8   6   5         98.17         91.08         1.41 o                         
   9   6   5          0.13          1.28         1.19 o                         
  10   6   5         49.62         60.13         2.36 o                         
  11   6   5         18.65         19.50         1.04 o                         
  12   6   5          5.99          5.78         1.04 o                         
 -10   7   5         20.72         18.88         3.14 o                         
  -9   7   5         95.29        103.97         2.07 o                         
  -8   7   5          2.58          2.63         1.88 o                         
  -7   7   5         53.10         58.95         3.81 o                         
  -6   7   5        382.85        383.02         5.98 o                         
  -5   7   5          3.47          3.75         2.20 o                         
  -4   7   5        935.01        891.51        27.01 o                         
  -3   7   5        647.84        681.47        19.53 o                         
  -2   7   5          0.64         -2.94         2.98 o                         
  -1   7   5         16.45         21.85         2.74 o                         
   0   7   5        220.06        247.59         3.15 o                         
   1   7   5          0.00         -0.31         2.08 o                         
   2   7   5          0.22          4.54         1.74 o                         
   3   7   5       1382.48       1374.75        22.43 o                         
   4   7   5         12.58         14.50         1.85 o                         
   5   7   5          0.06         -1.83         1.54 o                         
   6   7   5        180.17        187.14         5.79 o                         
   7   7   5         43.37         53.48         1.50 o                         
   8   7   5          7.64          5.57         1.25 o                         
   9   7   5          0.95         -1.79         1.32 o                         
  10   7   5        209.66        198.74         5.56 o                         
  11   7   5         17.91         14.42         1.37 o                         
  12   7   5          0.73         -0.73         1.02 o                         
  -9   8   5          3.48          0.16         1.80 o                         
  -8   8   5         73.59         76.36         3.70 o                         
  -7   8   5         34.03         37.82         2.15 o                         
  -6   8   5          0.00          1.04         2.34 o                         
  -5   8   5        205.38        202.45         8.38 o                         
  -4   8   5        447.21        399.92        13.95 o                         
  -3   8   5        243.25        240.11         4.12 o                         
  -2   8   5         69.09         60.89         2.88 o                         
  -1   8   5         91.28        112.12         2.77 o                         
   0   8   5        217.89        191.23         3.02 o                         
   1   8   5          2.39          0.64         2.23 o                         
   2   8   5        879.83        879.83        11.57 o                         
   3   8   5        147.34        158.88         2.06 o                         
   4   8   5        173.33        189.00         5.60 o                         
   5   8   5          5.43          9.25         2.54 o                         
   6   8   5        545.25        550.85         8.54 o                         
   7   8   5          2.00          1.86         1.87 o                         
   8   8   5          7.35         19.48         3.29 o                         
   9   8   5          0.19          0.11         1.09 o                         
  10   8   5          2.49          3.95         1.12 o                         
  11   8   5         46.62         44.33         1.97 o                         
  12   8   5         78.74         56.47        10.64 o                         
  -9   9   5          1.55          0.10         1.84 o                         
  -8   9   5        138.68        157.26         2.59 o                         
  -7   9   5          0.55          1.22         1.94 o                         
  -6   9   5          2.53          3.14         1.90 o                         
  -5   9   5        152.51        151.41         6.00 o                         
  -4   9   5          3.46          5.85         1.86 o                         
  -3   9   5         47.80         47.65         3.84 o                         
  -2   9   5          0.01          2.98         2.35 o                         
  -1   9   5         16.76         16.18         2.57 o                         
   0   9   5         88.10         90.72         4.52 o                         
   1   9   5          7.49         10.37         2.16 o                         
   2   9   5         15.09         23.32         1.99 o                         
   3   9   5        108.36        109.15         2.12 o                         
   4   9   5        988.15       1047.01        20.93 o                         
   5   9   5         41.32         43.94         2.08 o                         
   6   9   5          0.02         -1.67         1.41 o                         
   7   9   5          0.67          1.68         1.42 o                         
   8   9   5         10.48         13.37         1.21 o                         
   9   9   5         27.65         22.39         1.45 o                         
  10   9   5         70.22         67.60         2.59 o                         
  11   9   5        119.42        115.14         4.59 o                         
  -8  10   5          6.16          4.73         2.03 o                         
  -7  10   5         27.80         28.74         2.09 o                         
  -6  10   5          0.07          0.75         1.62 o                         
  -5  10   5         29.98         38.70         1.80 o                         
  -4  10   5          3.90          5.50         1.98 o                         
  -3  10   5         64.60         58.71         3.39 o                         
  -2  10   5         13.35         15.41         2.42 o                         
  -1  10   5         83.04         69.57         2.48 o                         
   0  10   5        245.56        261.84         7.20 o                         
   1  10   5          0.00          2.16         2.03 o                         
   2  10   5         68.56         75.79         2.55 o                         
   3  10   5         65.58         71.19         2.05 o                         
   4  10   5        121.42        121.17         2.27 o                         
   5  10   5          2.73          2.61         2.32 o                         
   6  10   5        772.98        797.02        19.50 o                         
   7  10   5          7.34          5.06         1.27 o                         
   8  10   5          9.06          5.77         1.17 o                         
   9  10   5         78.65         85.97         4.50 o                         
  10  10   5          1.17          1.35         1.05 o                         
  11  10   5         17.07         11.93         1.92 o                         
  -7  11   5          4.11          1.94         2.14 o                         
  -6  11   5         17.66         17.77         1.68 o                         
  -5  11   5         37.48         33.18         3.21 o                         
  -4  11   5         79.34         79.35         5.12 o                         
  -3  11   5          3.39          2.45         2.87 o                         
  -2  11   5         83.12         84.71         2.49 o                         
  -1  11   5          0.11          1.86         4.47 o                         
   0  11   5        220.87        215.74         4.70 o                         
   1  11   5        160.18        150.40         2.47 o                         
   2  11   5         10.12          2.20         1.73 o                         
   3  11   5         86.91         72.12         2.56 o                         
   4  11   5         13.92         21.04         1.73 o                         
   5  11   5          1.50          1.55         1.39 o                         
   6  11   5          0.09         -2.17         1.45 o                         
   7  11   5        352.72        391.19         7.77 o                         
   8  11   5         66.87         69.83         2.09 o                         
   9  11   5          1.39          0.58         1.06 o                         
  10  11   5         12.87          9.20         1.08 o                         
  -7  12   5         15.07          7.74         2.46 o                         
  -6  12   5          0.02         -0.75         1.74 o                         
  -5  12   5         86.39         85.93         6.20 o                         
  -4  12   5          0.29          0.94         1.82 o                         
  -3  12   5         32.65         23.33         2.00 o                         
  -2  12   5         29.97         25.61         2.04 o                         
  -1  12   5          0.11         -1.60         1.99 o                         
   0  12   5         22.36         24.58         2.04 o                         
   1  12   5        176.25        150.89         3.32 o                         
   2  12   5         12.23          6.92         1.69 o                         
   3  12   5         42.80         38.00         1.61 o                         
   4  12   5         13.10         18.58         1.50 o                         
   5  12   5         20.87         23.71         1.61 o                         
   6  12   5        153.10        163.11         3.13 o                         
   7  12   5          0.02          2.90         1.32 o                         
   8  12   5          3.97          8.80         2.65 o                         
   9  12   5         86.54         85.15         3.92 o                         
  10  12   5         25.12         16.32         3.17 o                         
  -6  13   5          2.87          0.42         2.28 o                         
  -5  13   5         20.48         21.09         2.00 o                         
  -4  13   5          0.11          0.10         2.60 o                         
  -3  13   5         10.97          7.86         1.66 o                         
  -2  13   5         37.04         38.65         1.75 o                         
  -1  13   5         25.30         18.94         1.86 o                         
   0  13   5          1.83         -2.03         1.96 o                         
   1  13   5          5.33          0.36         1.54 o                         
   2  13   5          8.40          8.58         1.58 o                         
   3  13   5         17.33         10.91         1.66 o                         
   4  13   5         32.35         35.40         2.41 o                         
   5  13   5        142.37        166.31         6.90 o                         
   6  13   5         57.39         64.35         1.96 o                         
   7  13   5          0.80          4.86         1.46 o                         
   8  13   5          2.72          2.78         1.16 o                         
   9  13   5         16.09         15.07         1.97 o                         
  -4  14   5          2.57          0.77         2.53 o                         
  -3  14   5         28.91         30.46         1.88 o                         
  -2  14   5          3.62          2.26         1.74 o                         
  -1  14   5         55.25         53.14         1.87 o                         
   0  14   5         15.33         10.15         2.62 o                         
   1  14   5         20.88         21.07         1.51 o                         
   2  14   5          7.30          2.70         2.53 o                         
   3  14   5          0.25         -0.93         1.47 o                         
   4  14   5          3.81          0.69         1.27 o                         
   5  14   5         18.68         25.66         1.73 o                         
   6  14   5         45.90         50.25         1.58 o                         
   7  14   5         12.55          7.03         1.43 o                         
   8  14   5         16.26         12.26         1.70 o                         
  -3  15   5        177.30        178.75         3.07 o                         
  -2  15   5         11.70          9.56         2.20 o                         
  -1  15   5          4.57          2.78         1.57 o                         
   0  15   5         28.04         23.82         1.56 o                         
   1  15   5         25.05         15.79         1.46 o                         
   2  15   5         50.35         53.62         7.60 o                         
   3  15   5          7.49          4.63         1.39 o                         
   4  15   5          0.10         -1.12         1.40 o                         
   5  15   5         37.81         39.02         2.61 o                         
   6  15   5          3.88          2.03         1.51 o                         
   0  16   5          5.29          4.43         1.46 o                         
   1  16   5          7.04          7.60         1.38 o                         
   2  16   5          7.55          3.69         1.60 o                         
   3  16   5         44.61         50.03         3.06 o                         
   4  16   5          0.19          1.48         2.92 o                         
  -4 -14   6          3.11          0.59         1.02 o                         
  -3 -14   6          0.49          0.42         0.99 o                         
  -2 -14   6        114.86        113.85         2.61 o                         
  -1 -14   6          3.21          0.72         1.33 o                         
   0 -14   6         50.36         51.32         1.83 o                         
   1 -14   6          2.99          0.49         1.48 o                         
   2 -14   6         55.70         58.68         1.30 o                         
  -6 -13   6          0.05         -0.99         1.08 o                         
  -5 -13   6        181.25        184.93        20.91 o                         
  -4 -13   6         36.97         38.68         3.11 o                         
  -3 -13   6         42.18         47.76         1.80 o                         
  -2 -13   6         56.96         70.03         1.45 o                         
  -1 -13   6          8.88         13.64         1.20 o                         
   0 -13   6         32.50         42.28         1.12 o                         
   1 -13   6         45.80         52.13         2.37 o                         
   2 -13   6         22.05         30.09         1.08 o                         
   3 -13   6         41.11         43.63         3.82 o                         
   4 -13   6          3.16          2.58         1.12 o                         
  -7 -12   6          0.98          2.37         1.30 o                         
  -6 -12   6          0.15          0.97         1.10 o                         
  -5 -12   6         17.68         15.86         2.44 o                         
  -4 -12   6         59.02         51.68         1.34 o                         
  -3 -12   6        206.70        201.39         3.85 o                         
  -2 -12   6          3.35          3.83         1.04 o                         
  -1 -12   6          6.72          5.55         1.18 o                         
   0 -12   6         12.52          9.80         1.52 o                         
   1 -12   6         22.97         25.31         1.18 o                         
   2 -12   6         33.24         33.37         2.14 o                         
   3 -12   6         65.36         73.10         1.89 o                         
   4 -12   6         10.58          6.17         1.19 o                         
   5 -12   6         45.16         37.57         1.46 o                         
  -8 -11   6          0.02         -0.51         1.13 o                         
  -7 -11   6         70.94         67.34         4.05 o                         
  -6 -11   6         10.54          9.75         0.91 o                         
  -5 -11   6        149.02        161.55         3.33 o                         
  -4 -11   6         25.57         27.13         1.38 o                         
  -3 -11   6        166.48        169.53         3.08 o                         
  -2 -11   6        136.24        145.96         1.78 o                         
  -1 -11   6        151.19        157.61         1.57 o                         
   0 -11   6          3.01          0.38         2.62 o                         
   1 -11   6         76.84         94.96         1.34 o                         
   2 -11   6          8.11          9.72         1.23 o                         
   3 -11   6        185.07        198.81         1.62 o                         
   4 -11   6          6.69          8.03         1.29 o                         
   5 -11   6          5.21          4.91         1.28 o                         
   6 -11   6          2.88          3.63         1.15 o                         
   7 -11   6          0.21         -0.80         1.20 o                         
  -9 -10   6         88.48         80.06         3.33 o                         
  -8 -10   6          0.40         -0.45         1.32 o                         
  -7 -10   6          2.92         -0.42         1.40 o                         
  -6 -10   6         25.98         23.21         1.04 o                         
  -5 -10   6          0.61          2.30         1.10 o                         
  -4 -10   6          1.63          5.11         1.00 o                         
  -3 -10   6         38.30         33.31         1.48 o                         
  -2 -10   6        205.70        213.65         1.50 o                         
  -1 -10   6        556.05        569.36         6.10 o                         
   0 -10   6         22.59         25.75         1.51 o                         
   1 -10   6          3.15          4.45         1.36 o                         
   2 -10   6          6.45         11.31         3.17 o                         
   3 -10   6          5.11          3.18         1.57 o                         
   4 -10   6         50.78         47.58         2.20 o                         
   5 -10   6          2.30          0.78         1.21 o                         
   6 -10   6          1.52          1.85         1.13 o                         
   7 -10   6         12.20         13.82         1.50 o                         
   8 -10   6          0.48          0.24         1.40 o                         
  -9  -9   6         64.58         63.03         2.67 o                         
  -8  -9   6          1.02          0.97         1.21 o                         
  -7  -9   6          1.01          1.28         0.96 o                         
  -6  -9   6        210.70        216.39         2.79 o                         
  -5  -9   6         78.05         77.08         2.40 o                         
  -4  -9   6          1.87          3.23         1.15 o                         
  -3  -9   6        180.15        185.38         2.70 o                         
  -2  -9   6         24.21         22.20         1.49 o                         
  -1  -9   6        108.90        103.72         1.45 o                         
   0  -9   6        325.45        317.27         3.19 o                         
   1  -9   6        557.06        574.54         2.22 o                         
   2  -9   6        193.88        173.49         3.08 o                         
   3  -9   6         14.62         11.52         1.64 o                         
   4  -9   6          3.96          1.19         1.23 o                         
   5  -9   6         25.46         21.06         1.21 o                         
   6  -9   6          0.23         -0.13         1.33 o                         
   7  -9   6         31.63         29.84         4.86 o                         
   8  -9   6          1.27         -0.51         1.36 o                         
 -10  -8   6          0.03          0.14         1.07 o                         
  -9  -8   6         37.07         34.98         1.07 o                         
  -8  -8   6         18.70         17.48         1.12 o                         
  -7  -8   6         51.14         54.89         1.29 o                         
  -6  -8   6         99.17         98.74         1.82 o                         
  -5  -8   6         55.78         52.34         1.20 o                         
  -4  -8   6          7.18         10.76         1.18 o                         
  -3  -8   6          0.06         -0.06         1.50 o                         
  -2  -8   6        389.76        390.42         4.01 o                         
  -1  -8   6        192.15        167.60         2.43 o                         
   0  -8   6         57.58         60.00         1.42 o                         
   1  -8   6          0.81         -0.36         2.36 o                         
   2  -8   6        741.93        698.24         7.44 o                         
   3  -8   6        219.18        223.91         3.10 o                         
   4  -8   6         28.64         32.37         1.40 o                         
   5  -8   6         22.90         26.37         1.36 o                         
   6  -8   6         66.69         65.40         2.36 o                         
   7  -8   6          4.37          8.60         1.31 o                         
   8  -8   6          9.53         13.47         3.01 o                         
   9  -8   6          0.26          1.22         1.19 o                         
 -10  -7   6         40.47         39.92         1.48 o                         
  -9  -7   6         79.97         81.54         2.12 o                         
  -8  -7   6          1.90          0.72         1.06 o                         
  -7  -7   6         77.59         81.98         1.92 o                         
  -6  -7   6        125.80        112.66         2.86 o                         
  -5  -7   6          5.87          7.38         1.24 o                         
  -4  -7   6          2.63          4.05         1.17 o                         
  -3  -7   6         43.56         31.61         1.32 o                         
  -2  -7   6         56.69         63.03         3.04 o                         
  -1  -7   6         25.01         29.12         1.54 o                         
   0  -7   6          3.78          2.00         1.52 o                         
   1  -7   6        958.73        929.27         6.70 o                         
   2  -7   6         30.26         27.15         1.99 o                         
   3  -7   6        266.72        235.71         1.90 o                         
   4  -7   6        204.91        181.02         2.88 o                         
   5  -7   6         23.74         26.18         1.33 o                         
   6  -7   6          0.28          1.20         1.28 o                         
   7  -7   6          6.24          6.66         1.64 o                         
   8  -7   6          3.19          3.85         1.20 o                         
   9  -7   6          0.04          0.71         1.23 o                         
  10  -7   6          2.70          0.97         1.26 o                         
 -11  -6   6          4.05          0.84         1.14 o                         
 -10  -6   6          5.19          2.76         1.15 o                         
  -9  -6   6          2.67          5.08         1.40 o                         
  -8  -6   6        314.97        316.16         7.51 o                         
  -7  -6   6         48.30         46.15         1.32 o                         
  -6  -6   6         25.46         26.46         1.35 o                         
  -5  -6   6        687.23        695.80         9.51 o                         
  -4  -6   6         26.81         27.19         1.61 o                         
  -3  -6   6          2.25          1.41         1.21 o                         
  -2  -6   6         25.15         23.30         1.59 o                         
  -1  -6   6          0.25         -1.01         1.29 o                         
   0  -6   6          6.70          3.48         1.26 o                         
   1  -6   6         72.49         54.81         1.61 o                         
   2  -6   6        619.10        627.49         3.97 o                         
   3  -6   6         11.70         10.85         2.02 o                         
   4  -6   6         31.57         37.72         1.55 o                         
   5  -6   6          2.49         10.16         1.43 o                         
   6  -6   6         46.89         34.30         1.58 o                         
   7  -6   6        219.62        220.90        10.48 o                         
   8  -6   6        136.67        126.63         3.61 o                         
   9  -6   6         70.35         68.31         4.26 o                         
  10  -6   6          7.94          8.94         1.58 o                         
 -11  -5   6          2.55         -0.57         1.07 o                         
 -10  -5   6          3.60          2.68         0.96 o                         
  -9  -5   6        152.02        169.08         2.94 o                         
  -8  -5   6        116.05        117.34         2.32 o                         
  -7  -5   6         19.66         14.76         2.16 o                         
  -6  -5   6        677.57        642.49         7.74 o                         
  -5  -5   6         53.45         55.71         2.43 o                         
  -4  -5   6          4.96         10.66         3.47 o                         
  -3  -5   6          5.78          4.80         1.16 o                         
  -2  -5   6          9.28          8.95         1.60 o                         
  -1  -5   6        222.86        224.31         2.63 o                         
   0  -5   6        188.40        159.07         1.50 o                         
   1  -5   6          0.28         -0.53         1.49 o                         
   2  -5   6         43.81         49.62         1.62 o                         
   3  -5   6        105.13        109.76         2.07 o                         
   4  -5   6        120.03        123.36         3.29 o                         
   5  -5   6        155.01        174.28         1.78 o                         
   6  -5   6          2.40         -0.59         2.30 o                         
   7  -5   6          8.04         14.99         2.88 o                         
   8  -5   6         96.03         92.77         3.30 o                         
   9  -5   6         35.52         33.61         2.32 o                         
  10  -5   6         36.32         30.38         2.96 o                         
  11  -5   6        237.40        243.05        22.28 o                         
 -11  -4   6         23.00         20.42         3.02 o                         
 -10  -4   6          0.00         -0.96         1.00 o                         
  -9  -4   6         85.72         92.87         1.17 o                         
  -8  -4   6         64.84         75.48         2.12 o                         
  -7  -4   6        118.12        120.11         1.49 o                         
  -6  -4   6         24.87         25.78         1.92 o                         
  -5  -4   6          5.60          7.81         1.49 o                         
  -4  -4   6        412.74        378.29         3.46 o                         
  -3  -4   6         53.24         44.99         1.43 o                         
  -2  -4   6       1285.87       1183.68        14.42 o                         
  -1  -4   6          1.46          3.84         1.30 o                         
   0  -4   6        633.89        605.16         8.48 o                         
   1  -4   6        339.58        305.67         2.92 o                         
   2  -4   6        258.10        272.10         2.75 o                         
   3  -4   6        169.39        173.88         1.86 o                         
   4  -4   6        221.24        224.28         4.03 o                         
   5  -4   6          3.27          0.05         1.57 o                         
   6  -4   6         17.72         16.85         1.66 o                         
   7  -4   6         74.61         82.76         2.60 o                         
   8  -4   6         66.32         76.80         3.94 o                         
   9  -4   6          4.74          4.12         1.25 o                         
  10  -4   6        306.69        308.29        12.90 o                         
  11  -4   6         55.88         48.70         5.02 o                         
 -11  -3   6          5.68          1.80         1.44 o                         
 -10  -3   6        231.41        273.28         6.97 o                         
  -9  -3   6         19.47         20.74         1.87 o                         
  -8  -3   6          7.01         11.15         1.44 o                         
  -7  -3   6         29.31         34.62         1.31 o                         
  -6  -3   6       1199.80       1149.84        25.84 o                         
  -5  -3   6        570.69        545.07         6.20 o                         
  -4  -3   6          0.14         -0.02         1.15 o                         
  -3  -3   6          0.00          0.13         1.11 o                         
  -2  -3   6         22.26         20.47         1.25 o                         
  -1  -3   6        111.21         90.89         1.60 o                         
   0  -3   6          0.01         -1.02         1.46 o                         
   1  -3   6        608.96        651.50         6.03 o                         
   2  -3   6        220.51        221.70         2.16 o                         
   3  -3   6        123.52        115.05         1.73 o                         
   4  -3   6        474.57        493.86         4.81 o                         
   5  -3   6          5.80          3.27         1.79 o                         
   6  -3   6         82.55         77.24         4.66 o                         
   7  -3   6        651.62        648.87        19.23 o                         
   8  -3   6        149.58        144.65         3.25 o                         
   9  -3   6        554.94        591.34        14.68 o                         
  10  -3   6          7.26          5.27         1.27 o                         
  11  -3   6          0.16         -1.26         1.79 o                         
 -11  -2   6          7.91          8.12         1.63 o                         
 -10  -2   6         61.14         68.91         1.61 o                         
  -9  -2   6         39.38         32.97         1.52 o                         
  -8  -2   6         30.76         34.24         1.40 o                         
  -7  -2   6        513.16        488.57        12.33 o                         
  -6  -2   6        237.61        248.96         5.46 o                         
  -5  -2   6       1216.57       1235.76        19.88 o                         
  -4  -2   6          8.28          7.30         1.97 o                         
  -3  -2   6          8.52         10.31         1.21 o                         
  -2  -2   6        485.24        491.90         6.98 o                         
  -1  -2   6        562.69        574.97         6.74 o                         
   0  -2   6         18.37         23.38         1.60 o                         
   1  -2   6        107.84        115.06         2.28 o                         
   2  -2   6         36.75         45.85         1.76 o                         
   3  -2   6        184.60        163.01         1.90 o                         
   4  -2   6         88.45        111.28         2.03 o                         
   5  -2   6        734.31        731.89        14.70 o                         
   6  -2   6         97.31         90.74         3.48 o                         
   7  -2   6         45.51         43.45         1.96 o                         
   8  -2   6          2.34          1.43         1.54 o                         
   9  -2   6          5.51          2.76         2.15 o                         
  10  -2   6         18.97         17.92         1.45 o                         
  11  -2   6         22.10         24.32         1.72 o                         
  12  -2   6         17.35         11.55         1.32 o                         
 -11  -1   6          2.95          2.10         1.26 o                         
 -10  -1   6        134.87        144.34         3.60 o                         
  -9  -1   6        212.88        245.15         3.85 o                         
  -8  -1   6        151.58        149.48         2.35 o                         
  -7  -1   6        451.69        468.49         7.96 o                         
  -6  -1   6          4.21          4.65         1.66 o                         
  -5  -1   6         12.90         13.70         1.29 o                         
  -4  -1   6        499.14        532.04        10.08 o                         
  -3  -1   6        655.05        634.83         8.60 o                         
  -2  -1   6       2014.33       2064.67        30.56 o                         
  -1  -1   6       1074.66       1132.14         8.34 o                         
   0  -1   6          8.46          4.77         1.61 o                         
   1  -1   6       1320.85       1389.10        16.86 o                         
   2  -1   6       1185.30       1159.09        12.71 o                         
   3  -1   6         33.67         29.85         1.91 o                         
   4  -1   6       1471.85       1433.14        33.10 o                         
   5  -1   6         62.54         64.38         1.80 o                         
   6  -1   6         26.20         27.37         1.68 o                         
   7  -1   6         84.23         75.05         1.76 o                         
   8  -1   6          3.29         -0.01         1.83 o                         
   9  -1   6          5.05          6.09         2.37 o                         
  10  -1   6         28.51         37.37         1.69 o                         
  11  -1   6        102.81        102.22         4.78 o                         
  12  -1   6        161.88        152.99        12.62 o                         
 -11   0   6          7.45          4.65         1.58 o                         
 -10   0   6          0.32          1.34         1.27 o                         
  -9   0   6         60.67         50.07         1.70 o                         
  -8   0   6          1.43          1.26         1.16 o                         
  -7   0   6          0.48         -0.26         1.23 o                         
  -6   0   6         94.93         87.80         2.44 o                         
  -5   0   6         13.94         12.12         1.35 o                         
  -4   0   6         47.27         41.94         1.61 o                         
  -3   0   6        243.89        238.45         3.76 o                         
  -2   0   6       3237.22       3383.35        58.59 o                         
  -1   0   6       1163.50       1164.86        15.84 o                         
   0   0   6        634.20        626.31         6.42 o                         
   1   0   6        498.47        517.12         6.01 o                         
   2   0   6        375.41        391.13         9.00 o                         
   3   0   6          9.86          6.76         2.12 o                         
   4   0   6          3.27         -2.30         1.64 o                         
   5   0   6         69.29         65.89         1.70 o                         
   6   0   6        526.71        550.13        10.68 o                         
   7   0   6          0.69         -2.06         1.65 o                         
   8   0   6        958.02        947.96        23.07 o                         
   9   0   6        147.17        142.11         3.99 o                         
  10   0   6          9.50         13.74         1.38 o                         
  11   0   6          0.04         -1.16         1.19 o                         
  12   0   6          0.38         -0.40         1.09 o                         
 -11   1   6        190.26        194.86         8.26 o                         
 -10   1   6          2.84         -0.95         2.11 o                         
  -9   1   6          1.55          4.59         4.82 o                         
  -8   1   6         56.92         49.90         2.95 o                         
  -7   1   6         25.37         22.20         1.72 o                         
  -6   1   6         92.08        113.49         2.87 o                         
  -5   1   6        196.64        202.15         4.41 o                         
  -4   1   6       1844.21       1990.27        43.25 o                         
  -3   1   6         52.75         50.45         1.63 o                         
  -2   1   6        377.12        415.35         4.11 o                         
  -1   1   6         57.95         52.67         1.89 o                         
   0   1   6        807.88        852.51        11.76 o                         
   1   1   6        110.10        111.48         2.62 o                         
   2   1   6        181.87        159.93         2.79 o                         
   3   1   6        170.54        166.27         4.66 o                         
   4   1   6         30.97         28.53         1.73 o                         
   5   1   6        130.95        120.09         2.75 o                         
   6   1   6         34.87         38.78         2.23 o                         
   7   1   6          7.60          9.01         1.56 o                         
   8   1   6         94.57         98.01         1.69 o                         
   9   1   6         21.99         21.01         1.42 o                         
  10   1   6          0.26         -1.61         1.96 o                         
  11   1   6         81.83         76.20         1.67 o                         
  12   1   6        215.31        221.48        16.29 o                         
 -11   2   6          3.68          2.50         2.36 o                         
 -10   2   6         12.59         12.78         1.30 o                         
  -9   2   6         58.67         53.04         2.58 o                         
  -8   2   6         59.68         58.86         1.54 o                         
  -7   2   6          9.52         19.52         1.83 o                         
  -6   2   6         74.33         79.26         2.73 o                         
  -5   2   6          4.63          4.80         1.52 o                         
  -4   2   6        588.38        592.70        15.77 o                         
  -3   2   6        182.05        164.05         2.25 o                         
  -2   2   6          1.32          0.98         1.74 o                         
  -1   2   6        263.54        276.00         2.65 o                         
   0   2   6         62.54         54.80         1.93 o                         
   1   2   6        624.88        638.08         5.92 o                         
   2   2   6         12.77         26.20         2.05 o                         
   3   2   6        167.56        130.64         3.29 o                         
   4   2   6         74.80         80.63         1.83 o                         
   5   2   6         43.59         44.51         1.72 o                         
   6   2   6          8.85         10.45         1.66 o                         
   7   2   6         40.26         56.78         1.68 o                         
   8   2   6        116.18        119.21         2.38 o                         
   9   2   6         65.58         61.04         2.96 o                         
  10   2   6         44.18         43.86         2.33 o                         
  11   2   6          7.94         11.76         1.19 o                         
  12   2   6          1.16          1.06         1.16 o                         
 -11   3   6          0.62          1.76         1.35 o                         
 -10   3   6        148.19        156.85         2.04 o                         
  -9   3   6         21.73         17.30         3.56 o                         
  -8   3   6          7.57          6.94         3.56 o                         
  -7   3   6         55.77         68.56         3.59 o                         
  -6   3   6          5.82         13.00         1.92 o                         
  -5   3   6        427.42        421.30         9.58 o                         
  -4   3   6         32.85         25.72         1.70 o                         
  -3   3   6         71.09         76.35         2.20 o                         
  -2   3   6        108.21        120.45         2.00 o                         
  -1   3   6        199.92        187.97         4.74 o                         
   0   3   6          4.58          7.07         2.22 o                         
   1   3   6          7.91          6.67         2.25 o                         
   2   3   6         60.78         51.95         2.56 o                         
   3   3   6        594.48        596.98         9.66 o                         
   4   3   6        123.96        146.57         3.51 o                         
   5   3   6        263.50        287.10         5.38 o                         
   6   3   6        155.98        163.95         2.40 o                         
   7   3   6          3.91          4.67         1.59 o                         
   8   3   6        364.93        377.07         8.67 o                         
   9   3   6        185.86        161.96         5.80 o                         
  10   3   6         42.01         43.67         2.99 o                         
  11   3   6         11.39         14.73         4.22 o                         
  12   3   6         24.48         23.90         2.27 o                         
 -11   4   6        167.10        172.45         2.82 o                         
 -10   4   6         31.30         29.40         2.74 o                         
  -9   4   6         17.20         16.27         1.73 o                         
  -8   4   6          6.36         12.25         1.98 o                         
  -7   4   6         85.59         78.23         2.19 o                         
  -6   4   6        291.29        262.77        10.18 o                         
  -5   4   6          4.70          2.89         1.88 o                         
  -4   4   6        651.34        685.89        14.88 o                         
  -3   4   6         91.67        107.24         2.28 o                         
  -2   4   6          0.08          0.51         2.28 o                         
  -1   4   6        199.73        207.03         3.76 o                         
   0   4   6        393.00        348.43         4.62 o                         
   1   4   6          2.98          1.75         2.50 o                         
   2   4   6         11.71          7.92         2.29 o                         
   3   4   6        162.02        166.51         3.68 o                         
   4   4   6         23.57         19.35         1.62 o                         
   5   4   6         36.58         30.34         1.59 o                         
   6   4   6        173.77        169.86         4.09 o                         
   7   4   6          6.16          6.63         1.58 o                         
   8   4   6         48.13         59.85         1.57 o                         
   9   4   6        147.00        151.55         2.75 o                         
  10   4   6        156.28        150.60         3.16 o                         
  11   4   6          0.74          2.05         1.16 o                         
  12   4   6          6.72          5.61         1.42 o                         
 -10   5   6          5.71          1.67         1.55 o                         
  -9   5   6         15.25         10.84         1.74 o                         
  -8   5   6         78.17         83.34         3.03 o                         
  -7   5   6        143.70        165.21         6.08 o                         
  -6   5   6        127.65        153.17         2.67 o                         
  -5   5   6        568.17        578.79        17.31 o                         
  -4   5   6          2.28          1.18         1.73 o                         
  -3   5   6        675.36        674.84        40.71 o                         
  -2   5   6         83.90         70.65         3.34 o                         
  -1   5   6        861.36        825.02        20.05 o                         
   0   5   6         27.07         22.57         2.21 o                         
   1   5   6        108.34        102.38         2.32 o                         
   2   5   6        463.66        453.62        11.83 o                         
   3   5   6         77.34         65.09         2.58 o                         
   4   5   6         44.24         46.66         1.64 o                         
   5   5   6        117.15         99.16         1.87 o                         
   6   5   6         86.14         95.68         2.38 o                         
   7   5   6         35.32         43.48         1.70 o                         
   8   5   6         23.26         16.49         3.14 o                         
   9   5   6         44.96         49.14         1.36 o                         
  10   5   6         25.45         27.42         1.29 o                         
  11   5   6          8.03          9.16         1.18 o                         
  12   5   6          0.20         -0.43         1.01 o                         
 -10   6   6          0.02          1.09         1.59 o                         
  -9   6   6        100.29        103.76         2.13 o                         
  -8   6   6          3.06          6.64         1.74 o                         
  -7   6   6         93.12         97.04         2.34 o                         
  -6   6   6        653.31        662.95        10.68 o                         
  -5   6   6         23.89         29.85         2.09 o                         
  -4   6   6          4.73          2.32         2.11 o                         
  -3   6   6        328.42        365.42        10.27 o                         
  -2   6   6        158.11        165.45         6.26 o                         
  -1   6   6         68.57         73.64         2.44 o                         
   0   6   6         51.04         53.74         2.38 o                         
   1   6   6        164.51        146.25         3.86 o                         
   2   6   6         82.47         78.62         1.96 o                         
   3   6   6        263.11        248.99         7.85 o                         
   4   6   6        535.74        554.79         9.90 o                         
   5   6   6         10.62         10.81         1.52 o                         
   6   6   6         73.82         81.21         1.95 o                         
   7   6   6        121.04        109.41         1.76 o                         
   8   6   6        153.96        124.33         3.10 o                         
   9   6   6          0.50         -0.54         1.22 o                         
  10   6   6          0.01         -1.98         1.33 o                         
  11   6   6          0.30         -1.59         1.06 o                         
  12   6   6        141.67        141.44         4.16 o                         
 -10   7   6         22.29         19.46         3.22 o                         
  -9   7   6         28.66         31.97         1.78 o                         
  -8   7   6         51.68         50.57         2.21 o                         
  -7   7   6        277.83        321.45         3.00 o                         
  -6   7   6         12.75         18.69         2.11 o                         
  -5   7   6         26.60         28.83         1.95 o                         
  -4   7   6         94.73         82.11         3.11 o                         
  -3   7   6          7.12          9.33         2.65 o                         
  -2   7   6         63.30         66.83         2.63 o                         
  -1   7   6          5.17          1.10         2.70 o                         
   0   7   6        716.15        736.84         4.18 o                         
   1   7   6          1.43          3.79         2.31 o                         
   2   7   6        616.64        598.39         9.76 o                         
   3   7   6         80.03         87.27         2.93 o                         
   4   7   6         62.08         56.02         2.76 o                         
   5   7   6       1380.52       1418.06        14.31 o                         
   6   7   6         83.37         97.27         1.70 o                         
   7   7   6        165.29        163.96         4.87 o                         
   8   7   6          6.84         13.03         1.55 o                         
   9   7   6         20.06         25.17         1.19 o                         
  10   7   6         36.41         40.15         1.16 o                         
  11   7   6         33.87         35.01         2.24 o                         
  12   7   6        249.04        238.78         9.69 o                         
  -9   8   6          1.75          1.59         1.82 o                         
  -8   8   6        135.49        167.98         2.45 o                         
  -7   8   6        113.69        120.06         2.47 o                         
  -6   8   6         24.50         27.25         2.01 o                         
  -5   8   6          0.98          5.12         1.96 o                         
  -4   8   6          0.11         -0.77         2.27 o                         
  -3   8   6         96.87         77.87         3.14 o                         
  -2   8   6        481.32        442.16         7.91 o                         
  -1   8   6        129.35        126.92         3.08 o                         
   0   8   6         47.85         44.96         2.67 o                         
   1   8   6        116.85        132.76         2.59 o                         
   2   8   6          0.81          7.25         1.93 o                         
   3   8   6        240.44        232.85         4.79 o                         
   4   8   6       1480.38       1474.38        23.11 o                         
   5   8   6         72.82         80.11         2.98 o                         
   6   8   6         33.67         29.72         1.50 o                         
   7   8   6         15.60         14.74         1.37 o                         
   8   8   6         77.18         73.20         1.38 o                         
   9   8   6          3.73          4.11         1.30 o                         
  10   8   6          2.72          3.45         1.35 o                         
  11   8   6         45.48         47.15         1.98 o                         
  -9   9   6         19.24         15.20         2.13 o                         
  -8   9   6          0.06          1.42         1.90 o                         
  -7   9   6          4.87          6.53         1.83 o                         
  -6   9   6          6.42         10.26         1.68 o                         
  -5   9   6         35.42         39.97         1.82 o                         
  -4   9   6        102.73         95.72         2.44 o                         
  -3   9   6         33.30         29.95         3.62 o                         
  -2   9   6         76.62         71.99         4.66 o                         
  -1   9   6        221.00        221.97         4.16 o                         
   0   9   6        373.84        349.59         8.40 o                         
   1   9   6          6.81          9.88         2.19 o                         
   2   9   6         14.52         22.35         2.33 o                         
   3   9   6        243.00        240.97         3.23 o                         
   4   9   6         41.71         35.01         1.77 o                         
   5   9   6        169.94        171.86         4.33 o                         
   6   9   6        281.82        285.35         4.64 o                         
   7   9   6          1.70          1.25         1.28 o                         
   8   9   6        472.05        478.57         7.79 o                         
   9   9   6          0.13          1.04         1.51 o                         
  10   9   6        122.82        137.58         4.99 o                         
  11   9   6         12.33         10.91         1.08 o                         
  -8  10   6          2.88         -0.24         2.07 o                         
  -7  10   6         34.16         30.67         2.16 o                         
  -6  10   6         28.92         29.73         1.99 o                         
  -5  10   6         21.58         21.73         2.01 o                         
  -4  10   6        206.01        191.17         7.09 o                         
  -3  10   6         90.35         83.75         3.42 o                         
  -2  10   6          0.10          3.15         2.15 o                         
  -1  10   6         20.04         17.10         6.14 o                         
   0  10   6         60.31         48.22         3.56 o                         
   1  10   6        111.80        108.15         3.05 o                         
   2  10   6         51.66         55.99         2.23 o                         
   3  10   6         93.69         93.08         2.28 o                         
   4  10   6        554.88        555.83         5.58 o                         
   5  10   6          6.37          6.04         1.43 o                         
   6  10   6        123.68        116.41         3.51 o                         
   7  10   6          6.44         10.20         1.72 o                         
   8  10   6         32.88         23.19         1.60 o                         
   9  10   6         13.61         14.84         1.63 o                         
  10  10   6          0.17         -1.24         1.10 o                         
  11  10   6         72.39         73.28         3.07 o                         
  -7  11   6         12.03          7.65         2.34 o                         
  -6  11   6         21.78         16.40         2.30 o                         
  -5  11   6         39.23         37.52         2.12 o                         
  -4  11   6         79.98         75.00         3.22 o                         
  -3  11   6         48.34         48.16         3.15 o                         
  -2  11   6        183.98        170.55         2.61 o                         
  -1  11   6         27.36         36.27         2.00 o                         
   0  11   6          1.57          4.28         3.91 o                         
   1  11   6         49.17         66.17         2.01 o                         
   2  11   6         53.98         52.36         2.42 o                         
   3  11   6         43.30         40.99         1.84 o                         
   4  11   6         36.65         38.97         1.68 o                         
   5  11   6        106.63        103.27         3.76 o                         
   6  11   6         22.85         18.80         2.36 o                         
   7  11   6         10.77          9.96         1.65 o                         
   8  11   6        100.87        110.17         2.86 o                         
   9  11   6          5.12          2.20         1.71 o                         
  10  11   6         16.22         15.74         1.14 o                         
  -6  12   6          3.45          1.76         2.42 o                         
  -5  12   6         13.12          7.98         1.97 o                         
  -4  12   6         35.10         31.05         1.99 o                         
  -3  12   6          3.39          8.33         2.74 o                         
  -2  12   6         11.77         14.20         2.06 o                         
  -1  12   6          1.20          1.41         2.83 o                         
   0  12   6         30.58         30.06         2.49 o                         
   1  12   6         91.13        107.41         3.12 o                         
   2  12   6         94.00        110.44         2.21 o                         
   3  12   6        125.92        131.99         2.16 o                         
   4  12   6          8.14         12.60         1.84 o                         
   5  12   6        111.26        112.45         1.71 o                         
   6  12   6         35.86         35.10         1.41 o                         
   7  12   6          0.90          0.47         1.32 o                         
   8  12   6         85.87         90.24         2.46 o                         
   9  12   6        120.03        121.63         1.94 o                         
  -5  13   6          1.19          0.46         2.04 o                         
  -4  13   6         51.05         54.51         5.12 o                         
  -3  13   6          0.73         -1.60         2.04 o                         
  -2  13   6          1.05          1.77         1.64 o                         
  -1  13   6          1.05          2.45         1.82 o                         
   0  13   6         16.72         19.15         2.59 o                         
   1  13   6          0.26         -0.68         1.52 o                         
   2  13   6          0.54          0.61         1.57 o                         
   3  13   6         83.67         75.37         3.95 o                         
   4  13   6          8.46          7.06         1.55 o                         
   5  13   6         29.64         30.35         1.43 o                         
   6  13   6          1.25         -2.17         1.45 o                         
   7  13   6         37.47         42.07         1.25 o                         
   8  13   6         53.54         56.91         2.40 o                         
   9  13   6          1.21          0.49         1.13 o                         
  -4  14   6          0.81         -0.26         2.57 o                         
  -3  14   6         51.70         44.77         1.95 o                         
  -2  14   6          6.08          5.07         2.25 o                         
  -1  14   6         56.59         49.60        25.81 o                         
   0  14   6         36.88         48.38         2.27 o                         
   1  14   6          0.01          0.21         1.45 o                         
   2  14   6         33.82         38.08         2.34 o                         
   3  14   6          0.03          0.39         1.58 o                         
   4  14   6         40.08         48.70         4.72 o                         
   5  14   6         13.79         14.99         1.66 o                         
   6  14   6         35.05         31.38         1.57 o                         
   7  14   6         67.16         63.95         1.48 o                         
   8  14   6          4.96          3.39         1.59 o                         
  -2  15   6          6.49          3.49         1.90 o                         
  -1  15   6         77.24         71.33         2.07 o                         
   0  15   6         17.40         17.20         1.50 o                         
   1  15   6          6.76          5.98         1.42 o                         
   2  15   6          1.25          0.86         1.50 o                         
   3  15   6         51.15         57.13         3.16 o                         
   4  15   6         42.90         37.00         2.44 o                         
   5  15   6          7.18          7.40         1.46 o                         
   6  15   6          5.76          5.58         1.35 o                         
   0  16   6        151.91        155.60         3.27 o                         
   1  16   6         22.09         21.59         3.29 o                         
   2  16   6         18.02         11.24         6.41 o                         
   3  16   6         62.11         55.35         5.70 o                         
   4  16   6          2.76          1.10         1.49 o                         
  -2 -14   7          0.19          1.42         0.96 o                         
  -1 -14   7         11.92         10.44         1.21 o                         
   0 -14   7         34.17         30.40         3.08 o                         
  -5 -13   7          9.16         10.39         2.28 o                         
  -4 -13   7          3.58          3.97         2.07 o                         
  -3 -13   7          4.79          1.87         1.43 o                         
  -2 -13   7         65.13         60.04         1.93 o                         
  -1 -13   7          1.41          2.14         0.95 o                         
   0 -13   7          4.57          3.96         1.41 o                         
   1 -13   7         19.64         21.55         1.17 o                         
   2 -13   7         97.66        116.48         1.25 o                         
   3 -13   7         13.04          9.47         1.35 o                         
  -7 -12   7          0.42         -1.58         1.20 o                         
  -6 -12   7         61.56         57.22         8.67 o                         
  -5 -12   7          6.66          4.44         1.20 o                         
  -4 -12   7          3.24          2.36         1.91 o                         
  -3 -12   7         33.55         34.20         1.50 o                         
  -2 -12   7         72.38         78.48         2.86 o                         
  -1 -12   7          0.08         -0.35         1.18 o                         
   0 -12   7         16.03         14.67         1.08 o                         
   1 -12   7         19.21         15.65         1.30 o                         
   2 -12   7        194.93        212.66         3.15 o                         
   3 -12   7          0.41          3.34         1.41 o                         
   4 -12   7         34.06         37.54         2.59 o                         
   5 -12   7          9.55          8.09         1.21 o                         
  -8 -11   7         71.98         64.58         5.12 o                         
  -7 -11   7         53.33         47.12         3.64 o                         
  -6 -11   7          2.08          2.28         0.92 o                         
  -5 -11   7         25.16         22.67         2.77 o                         
  -4 -11   7          9.55         13.42         2.70 o                         
  -3 -11   7        294.09        336.12         5.26 o                         
  -2 -11   7         19.09         23.98         1.07 o                         
  -1 -11   7          0.35         -0.02         1.40 o                         
   0 -11   7         29.92         32.16         2.41 o                         
   1 -11   7         51.33         51.03         2.14 o                         
   2 -11   7         43.58         50.62         1.72 o                         
   3 -11   7          0.25          2.50         2.72 o                         
   4 -11   7          1.41         -0.52         1.76 o                         
   5 -11   7         58.09         51.96         7.98 o                         
   6 -11   7          4.35          2.90         1.13 o                         
  -8 -10   7         44.05         46.02         2.34 o                         
  -7 -10   7          0.57         -0.53         0.94 o                         
  -6 -10   7         24.10         25.76         1.00 o                         
  -5 -10   7        180.12        185.24         3.51 o                         
  -4 -10   7         81.95         82.33         1.25 o                         
  -3 -10   7        462.72        478.07         6.69 o                         
  -2 -10   7         16.14         19.80         1.46 o                         
  -1 -10   7         61.83         56.18         1.32 o                         
   0 -10   7         28.41         30.58         1.50 o                         
   1 -10   7          2.50          2.33         1.36 o                         
   2 -10   7         11.11         11.32         1.34 o                         
   3 -10   7          2.78          2.39         1.20 o                         
   4 -10   7         34.11         33.03         1.57 o                         
   5 -10   7         17.49         15.17         1.13 o                         
   6 -10   7          0.13          1.43         1.16 o                         
   7 -10   7         29.25         28.84         1.66 o                         
  -9  -9   7          3.00          1.53         1.23 o                         
  -8  -9   7         56.65         56.55         2.39 o                         
  -7  -9   7          4.61          2.95         1.01 o                         
  -6  -9   7         74.39         73.63         4.39 o                         
  -5  -9   7        136.39        145.45         3.03 o                         
  -4  -9   7          2.81          1.49         1.27 o                         
  -3  -9   7         28.43         30.14         1.07 o                         
  -2  -9   7         85.04         84.10         1.73 o                         
  -1  -9   7        381.27        355.00         2.48 o                         
   0  -9   7        268.86        251.25         4.85 o                         
   1  -9   7        366.84        342.68         2.47 o                         
   2  -9   7         97.00         96.26         1.55 o                         
   3  -9   7         39.84         40.62         1.30 o                         
   4  -9   7         10.03          9.98         1.33 o                         
   5  -9   7          3.16          1.08         2.08 o                         
   6  -9   7         11.67         12.43         1.84 o                         
   7  -9   7          0.03          1.59         1.77 o                         
   8  -9   7          9.99          5.41         1.35 o                         
 -10  -8   7         17.19         12.00         1.01 o                         
  -9  -8   7          3.49          0.15         2.33 o                         
  -8  -8   7          0.36          0.56         1.51 o                         
  -7  -8   7        152.73        165.62         1.44 o                         
  -6  -8   7         31.19         30.15         2.60 o                         
  -5  -8   7          0.56          3.33         1.04 o                         
  -4  -8   7         10.62         11.55         1.35 o                         
  -3  -8   7         28.84         33.56         2.37 o                         
  -2  -8   7        117.62        110.28         2.66 o                         
  -1  -8   7          0.68          2.73         1.42 o                         
   0  -8   7          0.46          1.64         1.80 o                         
   1  -8   7         72.17         61.10         1.47 o                         
   2  -8   7        246.87        261.79         3.47 o                         
   3  -8   7          0.35          1.30         1.30 o                         
   4  -8   7         16.41         15.17         1.67 o                         
   5  -8   7        168.46        176.60         2.35 o                         
   6  -8   7         83.65         79.10         2.77 o                         
   7  -8   7         16.90         14.00         2.53 o                         
   8  -8   7         11.32          8.85         2.02 o                         
   9  -8   7         15.03         11.00         1.27 o                         
 -10  -7   7          0.07         -0.80         1.06 o                         
  -9  -7   7         78.64         75.75         4.35 o                         
  -8  -7   7        129.04        137.71         1.31 o                         
  -7  -7   7          1.12          3.11         1.65 o                         
  -6  -7   7        267.37        263.97        14.44 o                         
  -5  -7   7         15.00         17.31         1.23 o                         
  -4  -7   7         43.28         43.29         1.46 o                         
  -3  -7   7         51.59         58.07         1.89 o                         
  -2  -7   7        190.26        198.04         3.15 o                         
  -1  -7   7        289.31        259.89         1.76 o                         
   0  -7   7         65.08         68.24         1.95 o                         
   1  -7   7         64.36         66.13         2.31 o                         
   2  -7   7         14.66         10.33         1.55 o                         
   3  -7   7        262.25        254.00         4.43 o                         
   4  -7   7          0.13          0.28         1.26 o                         
   5  -7   7        181.67        155.52         1.68 o                         
   6  -7   7          1.79          1.93         1.24 o                         
   7  -7   7          4.88          2.13         1.39 o                         
   8  -7   7          0.01          0.83         1.26 o                         
   9  -7   7          1.01          0.82         1.17 o                         
 -10  -6   7        110.18        111.58        13.78 o                         
  -9  -6   7         22.32         21.48         2.20 o                         
  -8  -6   7          0.11         -2.37         1.58 o                         
  -7  -6   7         33.90         32.51         1.10 o                         
  -6  -6   7        120.88        102.56         3.35 o                         
  -5  -6   7         76.50         79.99         1.82 o                         
  -4  -6   7         22.48         19.83         1.56 o                         
  -3  -6   7         51.29         57.51         1.30 o                         
  -2  -6   7         28.79         31.12         1.19 o                         
  -1  -6   7          6.58          2.05         1.46 o                         
   0  -6   7          0.51          0.92         1.26 o                         
   1  -6   7        349.17        364.26         4.06 o                         
   2  -6   7        208.37        201.44         3.80 o                         
   3  -6   7        455.81        464.31         2.11 o                         
   4  -6   7         23.18         19.09         2.33 o                         
   5  -6   7         82.27         76.67         1.89 o                         
   6  -6   7         12.26         19.48         1.86 o                         
   7  -6   7          5.82          5.66         1.28 o                         
   8  -6   7          2.66         -0.72         1.40 o                         
   9  -6   7         10.18         12.50         1.22 o                         
  10  -6   7          1.18          0.94         1.25 o                         
 -11  -5   7         11.86          5.59         1.22 o                         
 -10  -5   7        114.77        112.01         5.14 o                         
  -9  -5   7         11.15          6.24         1.15 o                         
  -8  -5   7         31.21         35.33         1.25 o                         
  -7  -5   7          0.02         -0.06         1.07 o                         
  -6  -5   7          0.03         -2.00         1.34 o                         
  -5  -5   7        167.07        174.58         1.52 o                         
  -4  -5   7        129.61        109.77         2.02 o                         
  -3  -5   7          0.54          0.60         1.12 o                         
  -2  -5   7         14.26         15.72         2.36 o                         
  -1  -5   7         47.89         40.48         1.86 o                         
   0  -5   7         22.09         15.19         2.07 o                         
   1  -5   7        106.98        127.78         1.67 o                         
   2  -5   7        887.78        821.15         5.94 o                         
   3  -5   7         12.82         12.96         1.50 o                         
   4  -5   7         22.35         28.16         1.60 o                         
   5  -5   7          0.35          0.58         1.56 o                         
   6  -5   7         99.41         89.38         3.37 o                         
   7  -5   7          0.02         -0.09         1.23 o                         
   8  -5   7          3.65          1.24         3.07 o                         
   9  -5   7        147.22        165.61         7.59 o                         
  10  -5   7          0.09          0.21         1.23 o                         
 -11  -4   7         13.96         12.43         1.20 o                         
 -10  -4   7         17.60         16.68         1.93 o                         
  -9  -4   7         76.82         77.49         1.72 o                         
  -8  -4   7         18.62         17.63         1.24 o                         
  -7  -4   7        101.23         95.48         2.92 o                         
  -6  -4   7        168.29        164.41         2.68 o                         
  -5  -4   7        291.57        271.52         4.21 o                         
  -4  -4   7          4.01          6.54         1.20 o                         
  -3  -4   7        365.75        353.19         4.22 o                         
  -2  -4   7          6.21          7.94         1.40 o                         
  -1  -4   7         87.35         58.57         1.36 o                         
   0  -4   7         39.89         41.52         1.34 o                         
   1  -4   7        242.61        248.04         3.06 o                         
   2  -4   7        279.25        255.81         3.06 o                         
   3  -4   7         30.12         29.00         1.76 o                         
   4  -4   7         82.74        100.96         1.89 o                         
   5  -4   7        148.64        150.79         2.02 o                         
   6  -4   7         11.32         12.17         1.76 o                         
   7  -4   7          9.79         17.70         2.99 o                         
   8  -4   7          2.61          2.22         1.45 o                         
   9  -4   7         14.43         15.53         2.15 o                         
  10  -4   7         52.84         52.37         7.19 o                         
  11  -4   7          0.90          0.92         1.26 o                         
 -11  -3   7         63.29         52.63         2.54 o                         
 -10  -3   7          0.20          2.09         1.35 o                         
  -9  -3   7          3.55          3.53         1.48 o                         
  -8  -3   7          1.32          0.57         1.20 o                         
  -7  -3   7          0.00         -1.89         1.26 o                         
  -6  -3   7          2.13          5.14         1.49 o                         
  -5  -3   7          4.80          7.24         1.49 o                         
  -4  -3   7       1870.42       1781.13        22.70 o                         
  -3  -3   7          4.38          1.81         1.42 o                         
  -2  -3   7          3.76          2.23         1.24 o                         
  -1  -3   7        481.95        469.62         4.07 o                         
   0  -3   7        176.26        176.48         1.66 o                         
   1  -3   7        765.96        767.14         6.91 o                         
   2  -3   7        822.78        732.21         4.38 o                         
   3  -3   7        255.59        250.89         4.38 o                         
   4  -3   7        344.44        309.87         2.60 o                         
   5  -3   7        565.61        573.71         5.89 o                         
   6  -3   7        409.67        441.87        10.15 o                         
   7  -3   7         65.25         58.21         1.54 o                         
   8  -3   7        139.27        118.86         2.74 o                         
   9  -3   7         54.25         51.23         1.56 o                         
  10  -3   7         18.60         20.91         2.49 o                         
  11  -3   7         59.17         64.01         6.40 o                         
 -11  -2   7        134.75        130.64         6.88 o                         
 -10  -2   7          0.12         -0.76         0.93 o                         
  -9  -2   7         13.81         15.91         1.47 o                         
  -8  -2   7         58.31         65.28         1.27 o                         
  -7  -2   7        132.03        129.03         3.90 o                         
  -6  -2   7        538.44        504.70         9.58 o                         
  -5  -2   7         80.32         75.04         2.58 o                         
  -4  -2   7       1028.81       1023.86        10.65 o                         
  -3  -2   7        349.49        312.18         4.30 o                         
  -2  -2   7        127.96        133.49         2.63 o                         
  -1  -2   7        216.81        212.03         1.71 o                         
   0  -2   7        566.79        550.49         5.28 o                         
   1  -2   7       2547.66       2570.38        22.00 o                         
   2  -2   7         88.70         94.91         1.66 o                         
   3  -2   7          4.99          6.33         1.51 o                         
   4  -2   7         12.95         18.65         1.79 o                         
   5  -2   7        221.50        212.61         4.40 o                         
   6  -2   7        164.19        164.24         4.38 o                         
   7  -2   7         17.93         22.69         1.54 o                         
   8  -2   7         55.58         56.76         1.99 o                         
   9  -2   7         93.18         86.40         1.70 o                         
  10  -2   7         51.88         53.42         2.99 o                         
  11  -2   7          6.04          4.85         1.25 o                         
 -11  -1   7         37.43         35.91         4.24 o                         
 -10  -1   7         35.09         42.70         1.29 o                         
  -9  -1   7         30.78         31.03         1.81 o                         
  -8  -1   7          5.01          4.54         1.98 o                         
  -7  -1   7          5.06          1.58         1.25 o                         
  -6  -1   7        123.28        127.64         6.15 o                         
  -5  -1   7        688.29        637.82        16.10 o                         
  -4  -1   7        302.27        311.49         4.78 o                         
  -3  -1   7         24.19         18.46         1.29 o                         
  -2  -1   7        145.38        144.96         2.28 o                         
  -1  -1   7        588.40        564.43         8.67 o                         
   0  -1   7         42.40         36.89         1.56 o                         
   1  -1   7        364.49        365.84         2.99 o                         
   2  -1   7       2802.19       2682.97        36.63 o                         
   3  -1   7        331.60        315.13         4.40 o                         
   4  -1   7        158.37        147.94         4.31 o                         
   5  -1   7        154.25        155.70         3.66 o                         
   6  -1   7        123.26        124.19         2.50 o                         
   7  -1   7        130.60        142.64         3.66 o                         
   8  -1   7        195.77        191.92         6.86 o                         
   9  -1   7        120.09        130.14         3.93 o                         
  10  -1   7         12.53         13.62         3.04 o                         
  11  -1   7         25.99         26.40         2.54 o                         
  12  -1   7         31.58         26.97         3.66 o                         
 -11   0   7         21.34         19.12         1.47 o                         
 -10   0   7        147.32        152.54         5.68 o                         
  -9   0   7         15.99         13.41         1.28 o                         
  -8   0   7          2.13          6.58         1.28 o                         
  -7   0   7         91.83         63.76         1.45 o                         
  -6   0   7        404.93        427.29        10.34 o                         
  -5   0   7         78.05         82.52         2.34 o                         
  -4   0   7         42.54         36.25         1.42 o                         
  -3   0   7        333.29        305.22         5.23 o                         
  -2   0   7          6.40          2.80         1.55 o                         
  -1   0   7        798.46        793.64         8.87 o                         
   0   0   7       3060.40       3176.81        35.39 o                         
   1   0   7        973.40        960.78        13.80 o                         
   2   0   7          1.20         -1.30         1.70 o                         
   3   0   7         30.00         30.02         1.71 o                         
   4   0   7        256.57        227.10         4.74 o                         
   5   0   7        506.43        507.07        12.23 o                         
   6   0   7         36.91         44.87         2.71 o                         
   7   0   7          0.02          0.28         1.49 o                         
   8   0   7         32.37         34.04         1.85 o                         
   9   0   7          2.29          0.61         1.34 o                         
  10   0   7         36.94         36.70         1.50 o                         
  11   0   7         37.94         36.79         1.48 o                         
  12   0   7        116.65        116.19         9.93 o                         
 -11   1   7         36.97         33.30         2.86 o                         
 -10   1   7          0.48          0.65         1.95 o                         
  -9   1   7         48.85         48.51         1.86 o                         
  -8   1   7          7.48          7.12         1.29 o                         
  -7   1   7         10.85         10.21         1.36 o                         
  -6   1   7        122.41        106.83         4.15 o                         
  -5   1   7         38.53         30.20         1.84 o                         
  -4   1   7        214.61        214.32         3.02 o                         
  -3   1   7        868.21        844.28        19.76 o                         
  -2   1   7        987.59       1006.80         8.81 o                         
  -1   1   7       1833.41       1878.68        15.21 o                         
   0   1   7         14.14         14.14         1.90 o                         
   1   1   7       1428.65       1484.88        21.69 o                         
   2   1   7        362.85        373.63         8.07 o                         
   3   1   7          0.10          3.49         1.67 o                         
   4   1   7          0.59          0.37         1.42 o                         
   5   1   7         35.52         36.63         2.84 o                         
   6   1   7          8.43         13.19         1.61 o                         
   7   1   7        226.73        248.24         7.02 o                         
   8   1   7         49.81         42.52         1.92 o                         
   9   1   7         30.03         30.81         1.50 o                         
  10   1   7        104.77        109.98         3.02 o                         
  11   1   7         82.00         92.14         1.72 o                         
  12   1   7         29.20         25.87         2.57 o                         
 -11   2   7          2.09         -0.25         3.12 o                         
 -10   2   7         22.71         21.63         1.53 o                         
  -9   2   7          4.35          0.90         2.13 o                         
  -8   2   7         17.51          7.87         1.31 o                         
  -7   2   7         22.18         26.52         2.09 o                         
  -6   2   7          5.87          2.17         1.44 o                         
  -5   2   7          3.55          0.23         1.79 o                         
  -4   2   7          0.61         -2.20         1.65 o                         
  -3   2   7         63.81         70.34         2.23 o                         
  -2   2   7          8.46         13.98         1.58 o                         
  -1   2   7        427.18        461.82         6.39 o                         
   0   2   7         28.50         32.26         1.82 o                         
   1   2   7        183.37        180.26         2.42 o                         
   2   2   7         73.12         76.66         3.77 o                         
   3   2   7         45.95         39.19         2.10 o                         
   4   2   7          0.36          2.00         1.85 o                         
   5   2   7        333.01        309.99         4.86 o                         
   6   2   7         23.25         21.44         1.90 o                         
   7   2   7         58.23         59.86         1.79 o                         
   8   2   7         18.81         17.34         1.66 o                         
   9   2   7         77.89         78.45         2.38 o                         
  10   2   7          2.55          5.02         2.11 o                         
  11   2   7         23.83         18.06         1.19 o                         
  12   2   7         84.27         80.98         3.04 o                         
 -11   3   7        129.64        145.89         9.17 o                         
 -10   3   7          5.72          3.39         1.27 o                         
  -9   3   7         38.99         28.59         1.53 o                         
  -8   3   7          3.82          4.36         1.39 o                         
  -7   3   7         46.80         63.42         3.77 o                         
  -6   3   7          2.30          1.86         1.43 o                         
  -5   3   7          9.58          7.44         1.56 o                         
  -4   3   7         26.67         29.48         1.82 o                         
  -3   3   7        202.87        177.14         3.07 o                         
  -2   3   7          4.38          3.15         1.51 o                         
  -1   3   7        384.64        371.11         6.61 o                         
   0   3   7        755.76        786.91         8.19 o                         
   1   3   7          8.86          7.46         1.70 o                         
   2   3   7        230.45        213.35         2.10 o                         
   3   3   7          7.87          9.80         1.83 o                         
   4   3   7        425.54        417.29         9.86 o                         
   5   3   7        716.60        720.44        13.13 o                         
   6   3   7        341.17        365.75         4.41 o                         
   7   3   7          4.07          5.58         3.58 o                         
   8   3   7         17.59         25.17         1.46 o                         
   9   3   7          2.70          4.70         2.25 o                         
  10   3   7         24.38         23.01         3.96 o                         
  11   3   7          2.95          1.48         1.12 o                         
  12   3   7         51.85         40.01         3.85 o                         
 -10   4   7          0.51         -1.38         1.64 o                         
  -9   4   7         13.41         12.48         2.92 o                         
  -8   4   7         37.51         38.01         1.82 o                         
  -7   4   7         71.09         87.63         4.03 o                         
  -6   4   7         21.47         27.02         1.80 o                         
  -5   4   7         86.54         83.24         1.91 o                         
  -4   4   7        331.51        360.56        12.18 o                         
  -3   4   7         64.26         66.90         1.66 o                         
  -2   4   7        238.06        255.22         3.12 o                         
  -1   4   7        207.68        184.76         3.70 o                         
   0   4   7         84.42         74.82         2.19 o                         
   1   4   7        162.48        183.66         2.54 o                         
   2   4   7         76.69         80.44         3.04 o                         
   3   4   7        113.12        103.78         1.89 o                         
   4   4   7          0.19          0.21         1.74 o                         
   5   4   7         18.51         10.08         1.65 o                         
   6   4   7          4.22          3.01         1.65 o                         
   7   4   7        232.34        206.71         4.61 o                         
   8   4   7        218.57        231.19         3.66 o                         
   9   4   7         16.09         21.93         2.04 o                         
  10   4   7          0.64          3.31         2.51 o                         
  11   4   7          0.09          0.41         1.31 o                         
  12   4   7         40.24         36.40         2.62 o                         
 -10   5   7         36.18         31.60         1.77 o                         
  -9   5   7         24.93         20.96         1.71 o                         
  -8   5   7        272.22        308.95         3.08 o                         
  -7   5   7         11.90         14.07         1.85 o                         
  -6   5   7          2.96          5.68         1.85 o                         
  -5   5   7         22.98         22.94         1.87 o                         
  -4   5   7         40.04         41.12         2.41 o                         
  -3   5   7       2098.68       2066.83        45.38 o                         
  -2   5   7         75.91         74.76         2.07 o                         
  -1   5   7          8.85          9.19         1.72 o                         
   0   5   7        463.55        366.75         5.12 o                         
   1   5   7        724.42        673.67         8.73 o                         
   2   5   7        272.75        251.25         5.15 o                         
   3   5   7        152.62        159.71         3.97 o                         
   4   5   7        175.89        164.50         3.50 o                         
   5   5   7        210.91        224.81         2.87 o                         
   6   5   7         21.16         29.16         1.58 o                         
   7   5   7         73.70         69.28         3.75 o                         
   8   5   7         11.89         14.74         2.78 o                         
   9   5   7        247.32        240.10         5.34 o                         
  10   5   7          6.13          4.61         1.60 o                         
  11   5   7          0.14         -0.85         1.13 o                         
  12   5   7        166.22        163.02         8.15 o                         
 -10   6   7         23.64         15.92         1.74 o                         
  -9   6   7         73.56         74.56         2.04 o                         
  -8   6   7        370.90        415.49         8.52 o                         
  -7   6   7        241.70        254.47         2.95 o                         
  -6   6   7         22.61         26.83         2.36 o                         
  -5   6   7         66.30         76.90         3.26 o                         
  -4   6   7       1110.01       1130.98        34.24 o                         
  -3   6   7         74.81         77.96         3.43 o                         
  -2   6   7          2.61          3.09         2.03 o                         
  -1   6   7        458.51        470.41        14.67 o                         
   0   6   7         37.65         42.84         1.98 o                         
   1   6   7        535.13        524.34        12.89 o                         
   2   6   7          0.01          1.43         1.83 o                         
   3   6   7        217.02        209.66         4.20 o                         
   4   6   7         60.62         63.04         2.67 o                         
   5   6   7          0.59          2.37         1.59 o                         
   6   6   7          4.16          6.14         1.60 o                         
   7   6   7          0.76          1.12         1.47 o                         
   8   6   7         94.36         94.41         3.22 o                         
   9   6   7        198.26        202.33         1.49 o                         
  10   6   7         13.03          7.50         1.27 o                         
  11   6   7         59.22         60.86         4.37 o                         
  12   6   7          0.77          0.99         1.04 o                         
  -9   7   7         79.49         89.73         3.98 o                         
  -8   7   7         10.49          9.78         1.74 o                         
  -7   7   7         90.68        103.77         2.35 o                         
  -6   7   7        299.48        314.97        12.89 o                         
  -5   7   7          1.32          2.30         2.08 o                         
  -4   7   7         60.89         59.96         3.51 o                         
  -3   7   7        817.34        788.52        33.85 o                         
  -2   7   7        194.42        184.67         6.53 o                         
  -1   7   7         83.66         85.02         3.61 o                         
   0   7   7         79.07         86.83         2.75 o                         
   1   7   7        187.28        213.73         4.61 o                         
   2   7   7         76.32         59.16         2.08 o                         
   3   7   7         14.25         15.80         1.86 o                         
   4   7   7       1038.44       1036.98        30.28 o                         
   5   7   7        472.57        508.61         9.80 o                         
   6   7   7          1.22          4.01         1.51 o                         
   7   7   7         10.08         15.48         2.14 o                         
   8   7   7         55.12         59.30         2.29 o                         
   9   7   7          9.00          6.29         1.12 o                         
  10   7   7          2.24          0.92         1.12 o                         
  11   7   7          7.11          5.02         1.05 o                         
  12   7   7          5.44          4.05         1.08 o                         
  -9   8   7         12.82          9.55         1.94 o                         
  -8   8   7         62.05         66.09         2.51 o                         
  -7   8   7         19.84         13.64         3.08 o                         
  -6   8   7          0.00         -1.03         1.73 o                         
  -5   8   7          6.65          7.20         2.09 o                         
  -4   8   7        508.08        473.08        13.96 o                         
  -3   8   7          4.40          4.75         2.90 o                         
  -2   8   7         69.70         71.06         2.97 o                         
  -1   8   7          1.54         -3.91         2.61 o                         
   0   8   7        483.42        504.71         8.65 o                         
   1   8   7          0.16          1.77         5.80 o                         
   2   8   7         99.24         92.49         2.22 o                         
   3   8   7          4.34          2.96         2.08 o                         
   4   8   7        393.14        379.10         6.51 o                         
   5   8   7          6.25         11.34         2.34 o                         
   6   8   7        115.08        114.00         2.00 o                         
   7   8   7         33.70         35.90         1.47 o                         
   8   8   7          0.02          2.41         1.13 o                         
   9   8   7         43.77         48.74         1.83 o                         
  10   8   7          5.40          3.03         1.27 o                         
  11   8   7         12.08          8.40         1.12 o                         
  -8   9   7          5.15          2.35         1.82 o                         
  -7   9   7         46.63         43.26         2.26 o                         
  -6   9   7         29.67         30.51         3.17 o                         
  -5   9   7         40.40         38.79         2.75 o                         
  -4   9   7          0.27          0.25         1.89 o                         
  -3   9   7        314.43        311.21         4.91 o                         
  -2   9   7        625.52        576.34         7.93 o                         
  -1   9   7         28.76         23.89         2.76 o                         
   0   9   7        158.52        164.44         2.82 o                         
   1   9   7         18.28         10.90         2.21 o                         
   2   9   7          5.53          8.33         3.39 o                         
   3   9   7         19.23         20.96         1.90 o                         
   4   9   7          0.23         -0.57         1.75 o                         
   5   9   7        499.15        489.19        15.17 o                         
   6   9   7        235.50        241.55         7.45 o                         
   7   9   7          9.87          6.91         1.33 o                         
   8   9   7          1.15         -0.32         2.05 o                         
   9   9   7          0.03         -1.54         1.03 o                         
  10   9   7          0.01         -0.63         1.04 o                         
  11   9   7         86.85         78.96         3.18 o                         
  -8  10   7          0.01          0.22         2.07 o                         
  -7  10   7         36.22         39.79         3.49 o                         
  -6  10   7         43.40         45.93         2.32 o                         
  -5  10   7         26.80         25.72         1.89 o                         
  -4  10   7          1.81          4.65         2.25 o                         
  -3  10   7        105.88         90.28         3.56 o                         
  -2  10   7          0.01         -2.59         2.25 o                         
  -1  10   7          2.56         -1.39         2.01 o                         
   0  10   7        171.93        194.21         5.72 o                         
   1  10   7          7.21          6.95         2.05 o                         
   2  10   7        248.41        244.94         8.84 o                         
   3  10   7         41.21         35.48         1.87 o                         
   4  10   7         27.18         21.69         1.63 o                         
   5  10   7        100.51        110.37         3.99 o                         
   6  10   7         72.70         67.51         4.07 o                         
   7  10   7          0.85         -0.71         1.25 o                         
   8  10   7         29.84         30.82         1.30 o                         
   9  10   7         16.96         14.94         1.06 o                         
  10  10   7          0.33          0.10         1.04 o                         
  -7  11   7          2.31          0.37         3.37 o                         
  -6  11   7         10.84          9.58         2.24 o                         
  -5  11   7          7.83          5.00         2.02 o                         
  -4  11   7          0.22          1.96         1.81 o                         
  -3  11   7          0.93          1.49         2.88 o                         
  -2  11   7         37.95         35.92         2.25 o                         
  -1  11   7        145.52        150.26         2.50 o                         
   0  11   7          0.15         -0.12         2.16 o                         
   1  11   7          6.46          6.13         1.88 o                         
   2  11   7          3.68          1.06         1.71 o                         
   3  11   7         35.79         32.86         4.48 o                         
   4  11   7          1.07          0.73         1.51 o                         
   5  11   7         56.97         53.78         1.85 o                         
   6  11   7         15.39         18.42         1.31 o                         
   7  11   7          0.03          1.56         1.88 o                         
   8  11   7         36.51         35.76         1.42 o                         
   9  11   7          0.00         -0.62         1.03 o                         
  10  11   7         42.68         38.56         2.71 o                         
  -6  12   7          0.01          0.63         3.48 o                         
  -5  12   7         22.74         17.56         1.93 o                         
  -4  12   7          0.68         -2.21         2.06 o                         
  -3  12   7          3.69          1.54         2.73 o                         
  -2  12   7          0.63         -0.42         2.57 o                         
  -1  12   7          8.69          5.46         2.02 o                         
   0  12   7         72.27         95.64         2.22 o                         
   1  12   7          0.21         -2.41         2.74 o                         
   2  12   7         25.90         19.78         1.81 o                         
   3  12   7         40.15         39.45         5.04 o                         
   4  12   7          5.52          5.00         2.15 o                         
   5  12   7         75.16         76.98         1.49 o                         
   6  12   7        187.73        199.56         2.10 o                         
   7  12   7          0.87         -0.07         1.72 o                         
   8  12   7          5.41          7.42         2.13 o                         
   9  12   7          3.36          2.30         1.17 o                         
  -5  13   7         36.14         27.12         2.28 o                         
  -4  13   7         62.82         54.89         3.20 o                         
  -3  13   7         44.38         45.17         3.04 o                         
  -2  13   7         19.92         16.76         2.34 o                         
  -1  13   7          5.17          8.47         1.68 o                         
   0  13   7         50.43         36.95         1.62 o                         
   1  13   7         15.64          5.65         1.60 o                         
   2  13   7         30.05         35.09         1.70 o                         
   3  13   7          1.56          3.21         1.75 o                         
   4  13   7         18.56         20.08         5.27 o                         
   5  13   7         42.88         50.13         2.73 o                         
   6  13   7          3.75          7.13         2.11 o                         
   7  13   7          1.69          0.68         1.23 o                         
   8  13   7         34.15         24.58         2.03 o                         
  -4  14   7          4.43          0.78         1.85 o                         
  -3  14   7         92.31         85.86         4.82 o                         
  -2  14   7         72.33         73.89         7.09 o                         
  -1  14   7          2.08         -0.20         2.75 o                         
   0  14   7          2.10          3.07         1.47 o                         
   1  14   7          0.35          1.09         1.52 o                         
   2  14   7          0.14          2.77         1.49 o                         
   3  14   7          2.65          5.34         1.67 o                         
   4  14   7         44.05         60.76         3.63 o                         
   5  14   7         79.18         85.23         4.96 o                         
   6  14   7         72.60         71.37         4.12 o                         
   7  14   7          0.52          1.34         1.43 o                         
  -2  15   7         24.67         24.92         5.72 o                         
  -1  15   7          0.91          1.57         1.68 o                         
   0  15   7          0.73          2.07         1.50 o                         
   1  15   7         17.31         18.84         2.70 o                         
   2  15   7         20.58         18.72         2.10 o                         
   3  15   7         15.11         15.33         1.69 o                         
   4  15   7          3.04          2.63         1.54 o                         
   5  15   7         41.55         46.44         1.60 o                         
   6  15   7          1.80          1.14         1.33 o                         
   1  16   7         27.81         28.51         2.99 o                         
   2  16   7          1.88          2.74         1.50 o                         
   3  16   7         47.23         47.81         3.60 o                         
  -4 -13   8         36.19         28.75         3.05 o                         
  -3 -13   8         35.83         31.97         1.06 o                         
  -2 -13   8        178.95        185.91         4.50 o                         
  -1 -13   8          4.18          4.34         1.53 o                         
   0 -13   8         25.75         24.91         1.86 o                         
   1 -13   8          3.31          1.25         1.07 o                         
   2 -13   8         28.52         32.93         1.59 o                         
  -6 -12   8        104.00         99.65         6.26 o                         
  -5 -12   8          4.44          3.33         0.98 o                         
  -4 -12   8        120.16        125.67         2.99 o                         
  -3 -12   8         18.40         21.75         0.97 o                         
  -2 -12   8         18.01         14.44         1.06 o                         
  -1 -12   8          0.16          0.70         0.93 o                         
   0 -12   8          0.51          0.21         1.30 o                         
   1 -12   8         69.66         67.47         2.28 o                         
   2 -12   8          3.10          1.80         1.12 o                         
   3 -12   8         27.40         30.27         1.47 o                         
   4 -12   8        234.71        267.09         8.29 o                         
  -7 -11   8          1.23         -0.27         0.96 o                         
  -6 -11   8         27.21         25.90         2.82 o                         
  -5 -11   8         42.72         38.09         1.47 o                         
  -4 -11   8         12.43         12.15         3.41 o                         
  -3 -11   8          3.64          2.01         1.28 o                         
  -2 -11   8         41.28         44.98         2.57 o                         
  -1 -11   8          8.23         16.28         1.15 o                         
   0 -11   8         28.41         27.26         1.13 o                         
   1 -11   8         18.11         17.00         1.53 o                         
   2 -11   8          0.14          0.65         1.02 o                         
   3 -11   8          0.21          3.82         1.72 o                         
   4 -11   8          6.44          6.81         1.77 o                         
   5 -11   8          5.76          3.57         1.17 o                         
   6 -11   8         34.46         26.99         3.69 o                         
  -8 -10   8          0.60          1.24         1.05 o                         
  -7 -10   8          8.15          6.43         1.00 o                         
  -6 -10   8         43.45         44.86         2.38 o                         
  -5 -10   8         12.76         13.51         2.48 o                         
  -4 -10   8         70.30         77.04         1.96 o                         
  -3 -10   8         18.89         19.75         2.36 o                         
  -2 -10   8        263.32        254.43         3.96 o                         
  -1 -10   8         78.28         84.38         3.04 o                         
   0 -10   8          0.27          0.90         0.96 o                         
   1 -10   8          0.20          1.94         1.08 o                         
   2 -10   8        264.65        265.50         2.88 o                         
   3 -10   8         31.90         37.92         1.91 o                         
   4 -10   8          2.71          0.40         1.41 o                         
   5 -10   8          2.12          4.17         1.65 o                         
   6 -10   8          5.12          2.31         1.19 o                         
   7 -10   8          0.17         -0.32         1.22 o                         
  -8  -9   8         82.99         81.93         1.36 o                         
  -7  -9   8         17.00         15.71         1.01 o                         
  -6  -9   8         15.37         12.36         0.91 o                         
  -5  -9   8         55.76         62.40         1.08 o                         
  -4  -9   8         18.06         20.93         1.97 o                         
  -3  -9   8          1.91          2.53         1.21 o                         
  -2  -9   8         24.85         29.03         1.76 o                         
  -1  -9   8         10.06          8.29         1.45 o                         
   0  -9   8         16.54         17.75         1.10 o                         
   1  -9   8          0.33         -0.51         1.15 o                         
   2  -9   8         28.66         30.24         1.24 o                         
   3  -9   8         18.18         21.58         1.17 o                         
   4  -9   8          8.57         12.29         1.95 o                         
   5  -9   8          3.43          1.57         1.47 o                         
   6  -9   8          1.12          4.03         1.10 o                         
   7  -9   8          5.95          2.29         1.15 o                         
   8  -9   8          5.36          1.78         1.21 o                         
  -9  -8   8         28.66         20.97         1.56 o                         
  -8  -8   8         19.04         18.59         1.33 o                         
  -7  -8   8         22.53         24.48         1.19 o                         
  -6  -8   8        519.42        547.03         7.60 o                         
  -5  -8   8          0.39         -1.51         1.01 o                         
  -4  -8   8        128.14        137.06         2.88 o                         
  -3  -8   8          5.32          5.64         0.97 o                         
  -2  -8   8         22.73         23.85         2.72 o                         
  -1  -8   8         61.21         67.59         1.80 o                         
   0  -8   8        272.97        287.91         3.02 o                         
   1  -8   8          7.37          5.40         1.12 o                         
   2  -8   8         38.31         32.47         1.31 o                         
   3  -8   8         92.63         75.67         1.41 o                         
   4  -8   8         84.07         86.52         1.36 o                         
   5  -8   8          7.96          3.07         1.62 o                         
   6  -8   8         16.07         20.50         1.50 o                         
   7  -8   8         27.75         27.24         2.63 o                         
   8  -8   8          1.52          0.08         1.17 o                         
  -9  -7   8         32.87         33.79         3.44 o                         
  -8  -7   8          7.68          3.66         0.95 o                         
  -7  -7   8         14.10         14.52         1.10 o                         
  -6  -7   8         68.12         71.06         1.95 o                         
  -5  -7   8        432.09        428.57         4.18 o                         
  -4  -7   8         19.98         22.85         2.09 o                         
  -3  -7   8         61.15         66.10         2.51 o                         
  -2  -7   8         66.64         70.47         3.56 o                         
  -1  -7   8         21.57         23.00         2.18 o                         
   0  -7   8         54.12         54.82         1.77 o                         
   1  -7   8        642.28        604.36         5.71 o                         
   2  -7   8        384.89        388.91         2.00 o                         
   3  -7   8        151.34        144.67         2.56 o                         
   4  -7   8         72.02         64.41         1.42 o                         
   5  -7   8          7.40          6.08         1.22 o                         
   6  -7   8          2.41          6.63         1.68 o                         
   7  -7   8          0.88          5.07         1.35 o                         
   8  -7   8          9.54          5.08         2.10 o                         
   9  -7   8          3.30          1.02         1.28 o                         
 -10  -6   8          1.15          0.25         0.98 o                         
  -9  -6   8         34.63         34.57         2.13 o                         
  -8  -6   8          0.02         -0.74         1.02 o                         
  -7  -6   8         20.02         19.55         1.32 o                         
  -6  -6   8         18.63         19.63         1.30 o                         
  -5  -6   8        155.21        160.04         3.88 o                         
  -4  -6   8          3.91          5.48         1.59 o                         
  -3  -6   8        576.73        582.84         8.31 o                         
  -2  -6   8         12.20         13.75         1.40 o                         
  -1  -6   8         84.31         94.93         1.58 o                         
   0  -6   8         45.29         51.55         2.44 o                         
   1  -6   8          5.98          3.25         1.93 o                         
   2  -6   8        200.10        208.48         1.74 o                         
   3  -6   8        207.47        181.73         3.52 o                         
   4  -6   8         51.88         45.05         1.43 o                         
   5  -6   8         12.45         13.96         1.30 o                         
   6  -6   8          5.43          9.32         1.25 o                         
   7  -6   8         10.98         12.72         2.20 o                         
   8  -6   8          8.28          7.39         1.34 o                         
   9  -6   8         12.57         18.24         2.50 o                         
  10  -6   8         61.23         56.23         8.84 o                         
 -10  -5   8         23.34         20.60         1.48 o                         
  -9  -5   8         45.76         41.47         3.13 o                         
  -8  -5   8         41.14         44.81         1.41 o                         
  -7  -5   8        124.38        130.44         1.31 o                         
  -6  -5   8        820.16        807.33         8.94 o                         
  -5  -5   8        358.00        334.42         5.34 o                         
  -4  -5   8         84.64         85.36         1.42 o                         
  -3  -5   8        468.70        479.58         8.51 o                         
  -2  -5   8         45.29         53.74         3.56 o                         
  -1  -5   8         36.34         35.00         1.25 o                         
   0  -5   8         35.77         41.59         1.40 o                         
   1  -5   8       1248.28       1228.58         5.80 o                         
   2  -5   8         49.68         54.74         2.13 o                         
   3  -5   8        167.67        143.26         2.30 o                         
   4  -5   8          2.57          2.62         1.34 o                         
   5  -5   8          4.84         13.64         1.31 o                         
   6  -5   8        358.54        390.42         9.69 o                         
   7  -5   8        119.76        115.54         3.36 o                         
   8  -5   8         34.07         25.22         1.27 o                         
   9  -5   8         14.70         18.66         2.87 o                         
  10  -5   8          0.56          1.96         1.19 o                         
 -10  -4   8         31.20         26.12         1.28 o                         
  -9  -4   8         38.97         40.59         1.78 o                         
  -8  -4   8          0.02          0.50         1.03 o                         
  -7  -4   8        295.51        305.35         3.44 o                         
  -6  -4   8          2.40          2.00         1.15 o                         
  -5  -4   8        180.59        193.99         4.36 o                         
  -4  -4   8         85.49         83.67         1.97 o                         
  -3  -4   8        773.94        783.95         8.98 o                         
  -2  -4   8         77.02         80.91         1.66 o                         
  -1  -4   8         74.93         80.62         2.13 o                         
   0  -4   8          4.55          2.85         1.28 o                         
   1  -4   8        342.18        371.71         5.01 o                         
   2  -4   8        281.26        277.47         4.64 o                         
   3  -4   8         60.60         51.33         1.54 o                         
   4  -4   8          0.55          2.98         1.36 o                         
   5  -4   8         87.97         99.54         2.13 o                         
   6  -4   8         12.51         14.32         2.77 o                         
   7  -4   8         17.47         18.86         1.33 o                         
   8  -4   8          0.67          1.51         1.13 o                         
   9  -4   8          1.73          2.44         1.37 o                         
  10  -4   8          4.77          3.50         1.26 o                         
 -11  -3   8         28.24         20.27         3.76 o                         
 -10  -3   8          0.03         -1.84         1.23 o                         
  -9  -3   8         68.89         66.87         2.11 o                         
  -8  -3   8         34.54         28.20         1.25 o                         
  -7  -3   8         56.98         52.91         1.48 o                         
  -6  -3   8        227.17        228.31         3.31 o                         
  -5  -3   8        394.49        390.47         5.82 o                         
  -4  -3   8          1.60          0.91         1.70 o                         
  -3  -3   8        571.67        583.01         9.50 o                         
  -2  -3   8        278.79        251.30         2.07 o                         
  -1  -3   8        103.33        131.58         1.50 o                         
   0  -3   8        136.17        158.30         2.79 o                         
   1  -3   8        212.61        182.28         2.38 o                         
   2  -3   8        104.36        107.91         2.62 o                         
   3  -3   8        608.48        665.52        12.33 o                         
   4  -3   8          0.01          1.55         2.32 o                         
   5  -3   8        361.87        316.51         4.58 o                         
   6  -3   8         14.58         18.12         1.55 o                         
   7  -3   8          1.65          1.29         1.32 o                         
   8  -3   8          3.24          3.53         1.30 o                         
   9  -3   8         57.72         57.78         1.29 o                         
  10  -3   8         72.17         75.19         2.52 o                         
  11  -3   8         41.13         34.52         2.60 o                         
 -11  -2   8         60.02         48.96         6.86 o                         
 -10  -2   8          2.84          1.78         1.19 o                         
  -9  -2   8          8.42          9.25         1.83 o                         
  -8  -2   8         67.74         63.54         2.23 o                         
  -7  -2   8        214.42        223.69         3.63 o                         
  -6  -2   8        579.29        561.32         9.72 o                         
  -5  -2   8         33.04         27.94         1.31 o                         
  -4  -2   8         74.19         75.17         1.65 o                         
  -3  -2   8         90.36        104.57         1.91 o                         
  -2  -2   8         74.88         80.84         2.40 o                         
  -1  -2   8        140.65        126.51         2.03 o                         
   0  -2   8         22.82         24.50         1.34 o                         
   1  -2   8         21.97         25.67         1.35 o                         
   2  -2   8         32.04         23.16         1.45 o                         
   3  -2   8          7.14         13.33         1.47 o                         
   4  -2   8       1991.70       1961.95        40.34 o                         
   5  -2   8         24.51         29.70         2.26 o                         
   6  -2   8         69.68         66.66         3.35 o                         
   7  -2   8        307.31        306.10         9.00 o                         
   8  -2   8         47.17         48.72         1.31 o                         
   9  -2   8         18.43         16.14         2.24 o                         
  10  -2   8          0.01         -1.32         1.37 o                         
  11  -2   8          0.01          0.08         1.13 o                         
 -11  -1   8          0.88          0.38         1.23 o                         
 -10  -1   8         41.18         43.14         1.81 o                         
  -9  -1   8         31.71         29.16         1.31 o                         
  -8  -1   8        123.55        100.62         2.42 o                         
  -7  -1   8          9.12         10.20         1.41 o                         
  -6  -1   8         10.03         16.69         1.27 o                         
  -5  -1   8         82.64         88.06         2.06 o                         
  -4  -1   8          7.90          6.43         1.30 o                         
  -3  -1   8         20.32         25.15         1.20 o                         
  -2  -1   8        406.31        352.69         6.95 o                         
  -1  -1   8        474.43        473.28         4.35 o                         
   0  -1   8          2.15          1.98         1.39 o                         
   1  -1   8       1100.70       1085.79        11.07 o                         
   2  -1   8          7.13          8.58         3.02 o                         
   3  -1   8         83.28         68.85         1.58 o                         
   4  -1   8        122.70        125.37         2.62 o                         
   5  -1   8        294.23        271.85         6.93 o                         
   6  -1   8       1653.17       1656.80        36.31 o                         
   7  -1   8        136.77        139.23         3.90 o
[truncated: 268,759 more chars]
